# Supplementary material for: Scalable genotyping in fixed transcriptomes resolves clonal heterogeneity via single-cell sequencing
Source: bioRxiv. 2026 Jul 3:2026.04.11.717967. Originally published 2026 Apr 12. Preprint. [Version 3] doi: 10.64898/2026.04.11.717967 (PMC13081950; doi:10.64898/2026.04.11.717967)
Supplement: Supplement 1 — Extended Data Table 1: Custom probe panels. Probe names, sequences (lhs_probe, rhs_probe), gapfills (ref_gapfill, alt_gapfill), target types (variant/non-variant/control), probe barcodes (for Flex multiplexing; Visium HD does not use probe barcode), and probe types (gapfill/dual_LHS/dual_RHS/single/control) for all custom probe panels used in this study. a, Panel used for cell line mix in Fig. 1. b, 4-plex panel spanning a range of gap lengths (Fig. 1f, Supplementary Fig. 2i). c, Panel used for Visium HD cell line line mix in Fig. 1i,j. This panel is the same as a but designed for Visium HD capture. d, Large multiplexing panel used with four cell lines (Fig. 2a–d). e-f, Dual probe panel with variant on the LHS (e) or RHS (f) probe, as shown in Fig. 2e–g (Experiment 1 in Supplementary Fig. 4c). We included barcodes flanking the LHS and RHS probes to ensure specificity. Less than 1% of UMIs had incorrect barcodes; these were removed from analysis. g, 3-plex panel used to directly compare GIFT (gapfill) to dual probes and single probe genotyping (Experiment 2 in Supplementary Fig. 4c). h, 4-plex panel for profiling glioma (Fig. 3, Supplementary Fig. 5). All probe barcodes include the same probes. i-j, Probes panels used for profiling MPNs (Fig. 4–6). Specific panels used for each patient are listed in Extended Data Table 2. i, 4-plex panel. All probe barcodes include the same probes. j, 16-plex panel. Probes vary slightly by barcode to avoid overlaps. [file media-1.xlsx]

## Sheet: a
3 cell line flex gapfill
name	lhs_probe	rhs_probe	ref_gapfill	alt_gapfill	target_type	probe_type	BC
BCR-ABL	GTCAGATGCTACTGGCCGCTGAAGG	TGAACTCTGCTTAAATCCAGTGGCT		GCTTT	variant	gapfill	BC001
MGA c.3808T>C	TTATGGTTCTCAGGGCTAGAATGAC	GAAGTTTGCTGCTGAAATGATGGAG	AT	GT	variant	gapfill	BC001
TTF2 c.382G>A	GAGCTGGTTCTTGATTCTTGTCAAG	TGAATGGATTTCTCAGCCAGTTGGA	TACCT	TATCT	variant	gapfill	BC001
LATS1 c.1591C>T	TTTGAAGCGGTTCCCTCAGGAAAAG	CTGGGTTGAACAGTTTGAATTGGCT	GA	AA	variant	gapfill	BC001
ZKSCAN5 c.1566A>G	TCATCCTCTTTGAAGATGGTTGTCC	GTATCTCTTTCATGGGAATTCCCTG	TA	CA	variant	gapfill	BC001
MFSD12 c.1202G>T	AGCTCATGGAGCCGTACACGAACGC	GCTGTTCGTGTGGGGACCGATGAGG	TCC	TAC	variant	gapfill	BC001
SLC23A2 c.1417G>A	GACGCAAAGAGGGCGCTGAACTTCC	CATGCCCAGAGCGAGCATGAGGGCT	CGAT	TGAT	variant	gapfill	BC001
MKI67 c.8158A>C	ACACGTGTCCTGAGATGCCTCTTTG	TTGCTGTGGTGTCTACCACTTCTAG	TGC	GGC	variant	gapfill	BC001
TAF1B c.1386G>T	GGCTTTTTTTTCCAGCAGTTGCTGT	CGACCAGTGTGCTAAATTGTTTCTG	TGACT	TGAAT	variant	gapfill	BC001
SETD5 c.4131C>T	AGTCTGATGGCAATGACGACCTAGA	TCTGAGGAAAGGAGGTGGAACTCAG	GT	AT	variant	gapfill	BC001
KIF20B c.4945A>G	TTCCTCTTCCGAGCCTTGGGAATCT	ACTGTCACTGGTGTGGTACAACCAG	TA	CA	variant	gapfill	BC001
SACS c.7497C>T	TTTCTAAGGCTTTGTGTCGCTTTGG	CTGCTCCTAGTTTTACTGCTACTTC	GA	AA	variant	gapfill	BC001
SLC39A11 c.168T>C	CAACTGCTGGGGCCAGAAGAGACCA	AGGAAGCTGCCAACATGACCCCTGC	AT	GT	variant	gapfill	BC001
ARFGEF2 c.1294A>G	AAGGCCACACAGAGATATTGCTTGA	GCATTGATGAACATCTCGTGAGTCC	TT	CT	variant	gapfill	BC001
ZNF609 c.2601C>T	TAGCCCCTTCTTTAACCAACTGTTC	GTCCTTTGATTTGACACTGTCTACC	GGC	AGC	variant	gapfill	BC001
SBNO1 c.627G>A	TCATGGTTGGGGAAAAACTCCTCAT	TGTCGTTTATCCACATTCTAGCTCC	CTTCA	TTTCA	variant	gapfill	BC001
ANO10 c.799A>G	AGTGTCCCCCACCTGTAGGTCATGT	ACAGCCACGCTTCCACAGTTCCAGA	TGGC	CGGC	variant	gapfill	BC001
PARP9 c.1444A>G	TCCACGTTGAATCCCATCAGATTGA	AGGAGATCTAGCTTCAAGCCCATTT	TGGC	CGGC	variant	gapfill	BC001
GLB1 c.1824G>C	TGATGGTGTTTGGGGCCGAGGTCAT	GGATGTGCTGGGGCACAAACAAGGT	CA	GA	variant	gapfill	BC001
LMTK2 c.3852A>G	TCGTCGCTGTTTTCGTCCTCCTCGT	ATCCATCCCGTCCTCTGAGAGGTCG	CTGC	CCGC	variant	gapfill	BC001
NCBP1 c.1428G>A	TAAATGCAGGTTGGGTTTGCAGGAC	GAGCTGAGAAGGTAGGAGGAACAAT	ACA	ATA	variant	gapfill	BC001
JAK2 c.1849G>T	TGAACCAGAATATTCTCGTCTCCACAGA	ATACTCCATAATTTAAAACCAAATGCTTGTGAGAAAGCTTGCTC	CAC	AAC	variant	gapfill	BC001
HTT c.8157G>A	TCGCAGTTCTGTCAGCGTCACATAC	GCTCAAACTGGTTGCGCTCGGTGAA	ATCA	ATTA	variant	gapfill	BC001
CEP350 c.4336A>G	TCACAGATTTGACGTGCTGCGTCTG	GAGGCGAGCAGTTTCTGACTGCTGA	TGGT	CGGT	variant	gapfill	BC001
MADD c.1440T>C	TTGCAACATCCACAGAATCCACATC	TGCCATAGATGAGTGGGTTGAATTC	AT	GT	variant	gapfill	BC001
QSOX2 c.376A>G	TAGTCATGGCACACGGCCTGGTTCT	TCTTCCATGCAGTCCAGAGCTGCGA	TC	CC	variant	gapfill	BC001
MON1A c.501T>C	CCTCAGACCCATAGCGGGAGTACAC	TCCCTGCCTCACTCAGCACAAAGAC	AGGCT	GGGCT	variant	gapfill	BC001
AKAP9 c.1389G>T	CCATTTCTCCCTTATGCCGTGTTTT	TTCCTCCATCTGTGCCATGTGTTGT	CAT	AAT	variant	gapfill	BC001
TP53 c.405insC	CAGCTGCACAGGGCAGGTCTTGGCC	AAAACATCTTGTTGAGGGCAGGGGA	AGTTGGC	AGTTGGGC	variant	gapfill	BC001
SPN c.879C>T	CGTCCACCACCCCGTTACGCTTGCC	CTGCTCAGCACGAGGGCCCCAGTCC	GCCT	ACCT	variant	gapfill	BC001
TP53 c.742C>T	CTTCCAGTGTGATGATGGTGAGGAT	TTCATGCCGCCCATGCAGGAACTGT	GGGCCTCCGG	GGGCCTCCAG	variant	gapfill	BC001
SMAD4_1080_1086	GGACATTGGAGAGTTGACCCAAACA	TCTCCTCCAGAAGGGTCCACGTATC	AAAGCGA		non_variant	gapfill	BC001
MDN1_2602_2603	GTCAGGATGCCGAACCAGTGGCTCT	GTCTCCTCGATCCAGCAACACCAGG	GT		non_variant	gapfill	BC001
TP53_1018_1026	TGAGTTCCAAGGCCTCATTCAGCTC	CTCGAAGCGCTCACGCCCACGGATC	TCGGAACAT		non_variant	gapfill	BC001
RNF216_1895_1896	TATACAGGATGGTCTGGGGGAGCAC	TCTCCAGCTCACTGGTTGGGAACGA	CT		non_variant	gapfill	BC001
BRD9_65_66	CTAGCTTTAGAGGCTTCTCCAGGGG	TGTCGGCATAATCCTCGTAGGACGA	CT		non_variant	gapfill	BC001
TBC1D13_64_66	AGCTGAGTTCCCGCAGCTTTTCCAA	AATTGAGGGCTCCTTCAGGACATCC	TGC		non_variant	gapfill	BC001
TTC19_571_575	AGCAACAGCAAATTCCTGTCTGTTC	AGCATAGATACTGGCCAGCTTTAGG	TGCGC		non_variant	gapfill	BC001
CCDC88C_3370_3372	TGAGCGCTGCGCTCTGGGAACTCAG	GGAGTTCTCCACCTGCAGCTTGGCG	CGT		non_variant	gapfill	BC001
ARID4A_2759_2761	CTTTCACTAGTCAGTTGTTGGATGC	GGTTTGACTCTGCTATCAATGATGG	ATT		non_variant	gapfill	BC001
COPG1_662_663	AGTAGGCAAAGGGAGACTTAAGGCC	GCCGTGTGACCTTGCTGATCATCTT	AT		non_variant	gapfill	BC001
U2AF1_94_103	CTAAACGTCGGTTTATTGTGCAACC	GTCTCCATGACGACATGCTCCAATT	GAGAGCACCT		non_variant	gapfill	BC001
KMT2C_8684_8685	CTTGAGCAGGTAGTTGAGTGGATGC	GAATGACATTTGCACTGGGGCCAGC	CT		non_variant	gapfill	BC001
NRAS_181_184	TGGTCTCTCATGGCACTGTACTCTT	TCCAGCTGTATCCAGTATGTCCAAC	CTTG		non_variant	gapfill	BC001
EGFR_2568_2576	TTTCTCTTCCGCACCCAGCAGTTTG	AAATCTGTGATCTTGACATGCTGCG	GCCAGCCCA		non_variant	gapfill	BC001
TP53_813_821	CCGGTCTCTCCCAGGACAGGCACAA	TCAAAGCTGTTCCGTCCCAGTAGAT	ACACGCACC		non_variant	gapfill	BC001
BRAF_1797_1800	GATGGGACCCACTCCATCGAGATTT	GTAGCTAGACCAAAATCACCTATTT	CACT		non_variant	gapfill	BC001
PIK3CA_3140_3145	CAATCCATTTTTGTTGTCCAGCCAC	GTGCATCATTCATTTGTTTCATGAA	CATGAT		non_variant	gapfill	BC001
KRAS_30_39	GTATCGTCAAGGCACTCTTGCCTAC	CCAACTACCACAAGTTTATATTCAG	GCCACCAGCT		non_variant	gapfill	BC001
MSH6_1164_1172	AGGCACATAGAGTGTAGATGCATCA	TGATCAGGCCTCCTCCTGTGCTCAT	AAATCGGGG		non_variant	gapfill	BC001
USP24_4027_4029	TACTCCCAACAAGATCAAGCCGTCC	AGCCGCAGCCCATGACAATCTCATG	TGC		non_variant	gapfill	BC001
MCM10_2002_2004	GGTTTGTTTTTGTAAGAACCTGGCC	TGCCCTTAATTTGGTGATAGCAGCT	TTT		non_variant	gapfill	BC001
ERAP1_1539_1540	TTCATCATGGTTTTCACATCCACCC	TCCTGATGCCAATGTGAGGATGAAG	CT		non_variant	gapfill	BC001
PIK3CA_2907_2909	CTCAAATTCTCTTGTCTTTGTGCAT	TGGGCTCCTTTACTAATCACTATTA	TCT		non_variant	gapfill	BC001
TRAPPC11_2368_2370	CATCCTGTCCTGGTTTTAAGCCAGC	GAGCTTCACATCTCTGATTTGGGTC	GGT		non_variant	gapfill	BC001
INPPL1_207_211	AAGAAATCTTCTCCATCAGGCAGAA	TACGTGTGCACATGCTTCTGATACA	TGCGA		non_variant	gapfill	BC001
C15orf39_354_355	AGTGGTGGGCCTGGGTAGGAGTGAG	TGGGGACTGAAGGGCAGGAGCTCAA	CC		non_variant	gapfill	BC001
FMR1_413_415	TGTGCCGCCTCTTTGGCACACATTT	GTAAGTCTTCTGGCACATCCAGCTT	GCC		non_variant	gapfill	BC001
PIK3CA_1634_1637	GTGACTCCATAGAAAATCTTTCTCC	CAGTGATTTCAGAGAGAGGATCTCG	TGCT		non_variant	gapfill	BC001
APC_2625_2628	CTGCAGTGGTGGAGATCTGCAAACC	TTTGAAGAAGTTCCTGGATTTTCTG	TCGC		non_variant	gapfill	BC001
NRAS_33_35	TGTCAGTGCGCTTTTCCCAACACCA	GCTCCAACCACCACCAGTTTGTACT	CCT		non_variant	gapfill	BC001
COX10_679_683	AGCTAGCAATGGGCTGATCTGTCCA	CAGCGGTCTGTTCTTTGTCCTATTC	CGAAC		non_variant	gapfill	BC001
SF3B1_2097_2100	TGGCCAAAGCACTGATGGTCCGAAC	TGCTGCTCATCCACAAGACCATGTT	TTTC		non_variant	gapfill	BC001
AR_2097_2106	TCTCTCCCAGTTCATTGAGGCTAGA	GCAAAGGAGTCGGGCTGGTTGTTGT	GAGCAAGGCT		non_variant	gapfill	BC001
PTEN_383_390	AATATGCACATATCATTACACCAGT	TTCCAGCTTTACAGTGAATTGCTGC	TCGTCCCT		non_variant	gapfill	BC001
PLCB3_706_707	CTCCAGCGTCAGGTATGGCTTGCCC	GGCGCCTATCTCCAGCAGGATCTTG	TT		non_variant	gapfill	BC001
PIK3CA_1256_1259	GTTTATATTTCCCCATGCCAATGGA	GTTCCTCTTTAGCACCCTTTCGGCC	CAGT		non_variant	gapfill	BC001
IDH2_515_522	CTGTGGCCTTGTACTGGTCGCCATG	TGCCAATGGTGATGGGCTTGGTCCA	GGCGTGCC		non_variant	gapfill	BC001
SF3B1_1998_2000	CATAAGAATAGCTATCTGTTGTACA	TTAATACCAGTGTGTCTCGCTTGCC	ATC		non_variant	gapfill	BC001
PIK3CA_2175_2178	AAAACTTCATCTGTACCTTTTGTGT	TCCTTCTTCTCCTGTTTGAGAATGT	TTCA		non_variant	gapfill	BC001
APC_645_650	TTCGATTTGCTGAATTCTGGCTATT	TGTGCTCGTTTTTCCATATCCTGGC	CTTCGC		non_variant	gapfill	BC001
APC_3339_3342	GATTAATTCCATGATTAGAACCCAC	TTTGTTTCTGAACCATTGGCTCCCC	TCGA		non_variant	gapfill	BC001
SF3B1_1869_1875	CAGCAAAAGCTCTAGCTGTTGTGTT	TACTCATCCATGTTATCTATATCAG	ACGGACA		non_variant	gapfill	BC001
XPO1_1704_1712	TCCATCATGGGTCTCATGCATGAAT	TTGTTAACTACAGTCTTCAGAAATT	TCGAACAGC		non_variant	gapfill	BC001
FGFR3_1111_1119	CCACCCCGTAGCTGAGGATGCCTGC	GCCCGCCTCGTCAGCCTCCACCAGC	ATACACACT		non_variant	gapfill	BC001
ERBB2_2031_2034	TCGTGTACTTCCGGATCTTCTGCTG	CGCTTGATGAGGATCCCAAAGACCA	CCGT		non_variant	gapfill	BC001
PIK3CA_349_356	TTCACACACTGGCATGCCGATAGCA	TTCTCGATTGAGGATCTTTTCTTCA	AAACCAAT		non_variant	gapfill	BC001
PIK3CA_1356_1359	TAACACCAATAGGGTTCAGCAAATC	AATCCATGAGGTACTGGCCAAAGAT	TTCT		non_variant	gapfill	BC001
EGFR_2369_2372	CAGGAGGCAGCCGAAGGGCATGAGC	TGATGAGCTGCACGGTGGAGGTGAG	TGCG		non_variant	gapfill	BC001
PTEN_696_698	AAAGTACATGAACTTGTCTTCCCGT	GTGGGTCCTGAATTGGAGGAATATA	CGT		non_variant	gapfill	BC001
FGFR3_740_748	CCCGCCTGCAGGATGGGCCGGTGCG	CCAGCACGTCCAGCGTGTACGTCTG	GGGAGCGCT		non_variant	gapfill	BC001
KRAS_183_186	ACTGGTCCCTCATTGCACTGTACTC	TGACCTGCTGTGTCGAGAATATCCA	CTCT		non_variant	gapfill	BC001
TP53_915_919	GAGGAGCTGGTGTTGTTGGGCAGTG	TTAGTGCTCCCTGGGGGCAGCTCGT	CTCGC		non_variant	gapfill	BC001
APC_4346_4350	TAGGTGCTTTATTTTTAGGTACTTC	TGGTTTGAGCTGTTTGAGGAGGTGG	TCGCT		non_variant	gapfill	BC001
PIK3CA_1034_1039	TAGATCTTATCAATGTCTCGAATAT	TCACGTAGGTTGCACAAAGAATTTT	TTACAT		non_variant	gapfill	BC001
CDKN2A_235_240	GTCGGCGCAGTTGGGCTCCGCGCCG	AGCAGCAGCTCCGCCACTCGGGCGC	TGGAGC		non_variant	gapfill	BC001
MYD88_754_762	CTTTCTTCATTGCCTTGTACTTGAT	TCGCTTCTGATGGGCACCTGGAGAG	GGGGATCAG		non_variant	gapfill	BC001
CTNNB1_121_123	CTTTACCACTCAGAGAAGGAGCTGT	AGTGGCACCAGAATGGATTCCAGAG	GGT		non_variant	gapfill	BC001
GNAS_600_605	GGTCTCAAAGATTCCAGAAGTCAGG	CAGCGAAGCAGGTCCTGATCGCTCG	ACACGG		non_variant	gapfill	BC001
PIK3CA_262_266	GGGTTGAAAAAGCCGAAGGTCACAA	TCTTGTTTCATCAAAAAATTCTTCC	AGTCG		non_variant	gapfill	BC001
FBXW7_1388_1396	ACTCTTTTTTCATGAAGATGCATAC	TGGAAGTATGCCCATATAAGGTGTG	AACGCACAG		non_variant	gapfill	BC001
TP53_321_330	CTGTCCCAGAATGCAAGAAGCCCAG	TAGCTGCCCTGGTAGGTTTTCTGGG	ACGGAAACCG		non_variant	gapfill	BC001
ERBB2_2259_2266	TTGGCTTTGGGGGATGTGTTTTCCC	TTGATGGCCACTGGAATTTTCACAT	TCAACACT		non_variant	gapfill	BC001
INSR c.1650G>A	ACCACCGTCCAACTGTTGGAACCAC	ATCCTGCCCGTCGAACTCCGTCACA	ACGC	ATGC	bulk_not_covered	gapfill	BC001
CDKN2A c.172C>T	ATGACCTGGTCTTCTAGGAAGCGGC	GCCCTAGACGCTGGCTCCTCAGTAG	TGCT	TACT	bulk_not_covered	gapfill	BC001
ARID4A_0bp	AGTTGTCCCTCTCTTCAGGATCAAG	TTCTTCCTCAGGCACCTCTTCTTCT			control_0bp	control_0bp	BC001
KMT2C_0bp	TGGTCGTTATCCATGCGGAACATGT	ACACACCACGGTTCTGAGACTCATA			control_0bp	control_0bp	BC001
AKAP9_0bp	TTCTCAGACACTGTATCACTGCCTT	CAAGGTACCACATTCCTCTTTCAGT			control_0bp	control_0bp	BC001
COPG1_0bp	ATGATGTCTACTGGCAGCTCCTCCA	AACTTCTGGCTGTCACCTGCATTGT			control_0bp	control_0bp	BC001
SBNO1_0bp	ACATACTCAGGAGCAGTAACTTGGT	TTGATCTATGAGTACGTCCGAACTG			control_0bp	control_0bp	BC001
CCDC88C_0bp	ACCAGCGGGCTCTGCAGGAAGAGCT	CCAGGAGCTCCGAGACTGTCACGTC			control_0bp	control_0bp	BC001
MDN1_0bp	TCAGGAGACACCTTCTGATGATGCA	GCAAGGACCACAGATCTCGAAGCTC			control_0bp	control_0bp	BC001
TBC1D13_0bp	TGGGCAGCACCTCATACTCATTTAG	GGATGATGGCACAGAGTTCTTGTGT			control_0bp	control_0bp	BC001
BRD9_0bp	CTTCCTTCTTTCCTCATCGTCCAGA	TGCTTCTCCTTCTCGGACTTCTTCT			control_0bp	control_0bp	BC001
RNF216_0bp	TCATCTTCAGTGGGATCGGTCCAGA	GAGAGCATCTTGAACACTCCTGGCA			control_0bp	control_0bp	BC001
ZNF609_0bp	TTGGGAGCAATAGCAGCAACCAGGC	CTCCAGCATTGGCACCATCTCCTGA			control_0bp	control_0bp	BC001
SLC39A11_0bp	AGCCAAGACTTCCATCTAAGATCCG	CCTCTGTCCACTAGAGAATACGAAC			control_0bp	control_0bp	BC001
ANO10_0bp	TTCAGGTTCTCGGTCACGAGCTTCA	TTTGCTGCTGCTTGAGTGCCTCCAA			control_0bp	control_0bp	BC001
TTC19_0bp	TGCTCCTCCTCCTCTGCCGCAGCGG	GCCTCGAGAACCAGGCGAGCGCTGC			control_0bp	control_0bp	BC001
PARP9_0bp	CATTGGCTGCATTCACCACAGCATC	AACAGCATGTGTGGTGAGGTCATCT			control_0bp	control_0bp	BC001
INSR_0bp	GTGAAGTGTCGCAAGCCGGAGATGA	CCAGCGACTCCTTGTTCACCACCTT			control_0bp	control_0bp	BC001
LMTK2_0bp	CTCCAGGAGGCTGTCCTGACTGGTT	GAGTCCGAGGAGAGGGCAGACACCA			control_0bp	control_0bp	BC001
COX10_0bp	AACAGTCTCCGCGAGCTCCTGCGGT	CTGCGTCCACGTAGAAGCGGAAGCC			control_0bp	control_0bp	BC001
MON1A_0bp	TGAGAATGAAGAGGCGGTCTTCCTC	TTTGCGGATCCAGCGCATCAGCTTA			control_0bp	control_0bp	BC001
FMR1_0bp	CTGGTTACGATCTTTACCCGTGCGC	AGCCGACTACCTTCACTGGAGGTAT			control_0bp	control_0bp	BC001
C15orf39_0bp	AAGGCCACAGAGCTGTGGAAGTTGG	TCCTTGGCATGGCATCTGTGGTCAC			control_0bp	control_0bp	BC001
QSOX2_0bp	TTGTCGCGGCCATAGTGCTGCTTCA	AGAATGTGAGCACGTGGCCTTCATC			control_0bp	control_0bp	BC001
TRAPPC11_0bp	AGTCTCCAACAGGAATGTCAGTGAG	TAAAGCCGGGTAGGATTCATCACAC			control_0bp	control_0bp	BC001
GLB1_0bp	TGTCCACAGCTGCCAGGTAATCTGG	GTCGGAGGAGCGGAGAAGAATAGAC			control_0bp	control_0bp	BC001
MADD_0bp	GTCAATCTCCACCTCGCTGGCATCC	CCCAGTGCTGCATGTGTCAGAGGGT			control_0bp	control_0bp	BC001
MCM10_0bp	GTATAGGCGCACGTCTTGCATGTCA	CGACACGGCACTTCACTTCTCTGAT			control_0bp	control_0bp	BC001
USP24_0bp	TACGGTCACAGTATTGTGCTTGGTC	TATGTTGCCTTCCAGTGCAATCGAC			control_0bp	control_0bp	BC001
CEP350_0bp	GAGTTCCTTGGATTTGGTAAAGGCA	CCTCTTTTGATTTGCTGCTCCTCAT			control_0bp	control_0bp	BC001
HTT_0bp	CAGCAGAGTGGAGTGTTCATCCTCG	ACAGGAACGAGTAAGCCTAAGAGCA			control_0bp	control_0bp	BC001
SPN_0bp	GAGAGCTAGCTGCCGTGGTAACAGG	GGCTCCACTGGTCCTACTGGAGGTT			control_0bp	control_0bp	BC001
NCBP1_0bp	ACACAGGATGCTGTCAAAGGCAAGA	TAAGGTCTTAGGATGTGCCGTTCCT			control_0bp	control_0bp	BC001
ERAP1_0bp	TGACTATGCAGGATGATGGTGCTGG	TGGGCTGACTGGCTGTGATTTCTAC			control_0bp	control_0bp	BC001
PLCB3_0bp	CAGCTGTTGCAGGACCTGCTGCTGC	CCAGCCACAAGACGGTCATGCCGCT			control_0bp	control_0bp	BC001
MSH6_0bp	CGACTATAGTTAGCCAGGCACAGTA	AAACATCCAACACTGCGATACACTC			control_0bp	control_0bp	BC001
KIF20B_0bp	AAAACTGAATTTCTGTGCCATCTGC	CCTGAGCTTTTTTCACTTAACCGAC			control_0bp	control_0bp	BC001
BCR_0bp	GCAAGTCATGGAGGACCAGCGTGCT	CCTCGTCACACGGTCCACAGGCTTG			control_0bp	control_0bp	BC001
ABL1_0bp	TCTTCCCGTGGACTGCAAGTCCCGA	GGCAGCGTGACTGACCTCCACTCCG			control_0bp	control_0bp	BC001
PIK3CA_0bp	TCACATTGTCACATAAGGGTTCTCC	TCCATGGTAGATACCTGTTCGAACA			control_0bp	control_0bp	BC001
INPPL1_0bp	GAGCTGCAACAGCTGGCAGAAGGCC	TCCCGCTTCCGGGCACTGACAAAGA			control_0bp	control_0bp	BC001
BRAF_0bp	AACCTGTGGTTGATCCTCTGAACAC	TGGGCCAGGCTCAAAATCAAACACT			control_0bp	control_0bp	BC001
TP53_0bp	CTCTGGCATTCTGGGAGCTTCATCT	GGACCTGGGTCTTCAGTGAACCATT			control_0bp	control_0bp	BC001
SF3B1_0bp	TTCAGTTGCAGCAATTGATGTCACG	TATCCAGCAAATCTGCTGTCACTTC			control_0bp	control_0bp	BC001
EGFR_0bp	AAGGAATTCGCTCCACTGTGTTGAG	GGCAATGAGGACATAACCAGCCACC			control_0bp	control_0bp	BC001
NRAS_0bp	CCTCTATGGTGGGATCATATTCATC	TACAAAGTGGTTCTGGATTAGCTGG			control_0bp	control_0bp	BC001
U2AF1_0bp	CCGGGATCGGGATCTTGATCTATGC	TTCTTGCGACGGCGGCCATACAGCT			control_0bp	control_0bp	BC001
AR_0bp	ACCACACGGTCCATACAACTGGCCT	TCTTCGGCTGTGAAGAGAGTGTGCC			control_0bp	control_0bp	BC001
FGFR3_0bp	TCTCCATCTCAGACACCAGGTCCGA	CAGGTCCTTGTCAGTGGCATCGTCT			control_0bp	control_0bp	BC001
APC_0bp	TGGAATCTGAATCAGACGAAGCTTG	TCTAGATAAACATGCAGCAGCAGCA			control_0bp	control_0bp	BC001
CDKN2A_0bp	GTGTCCAGGAAGCCCTCCCGGGCAG	CGTCGTGCACGGGTCGGGTGAGAGT			control_0bp	control_0bp	BC001
CTNNB1_0bp	GCATGGTACGTACAATAGCAGACAC	CATCTGAGGAGAACGCATGATAGCG			control_0bp	control_0bp	BC001
GNAS_0bp	AAGTCAGGCACGTTCATCACACTCA	GGATGTAGTCCACTCTGAACTGGTT			control_0bp	control_0bp	BC001
SMAD4_0bp	TTATGAACAGCATCTCCAGGTGCAC	GCCCAGCTTCTCTGTCTAAGTAGTA			control_0bp	control_0bp	BC001
SETD5_0bp	TAGAATGTAGGTGTTGTTCAAGCGC	GTTCTGTACATCTGCACTGTACTGA			control_0bp	control_0bp	BC001
TAF1B_0bp	GTCCATGGAAACACGTTCTATCAGT	GTCCTCTTCAGTCCAGTTGAACTGA			control_0bp	control_0bp	BC001
MKI67_0bp	GCTTGTTGGAGTGTCCACTGATTCT	GGTGGTGGAGATTTGCAGGCTATTT			control_0bp	control_0bp	BC001
SLC23A2_0bp	CTGGCGACCACGGCACTGAGCATGC	CGATGACACCGGCCGCAGACACGGT			control_0bp	control_0bp	BC001
MFSD12_0bp	TGGCCACCACGGTGAACGCATACCT	GAGTGCCGTGAGCTCCACCTTCTCA			control_0bp	control_0bp	BC001
ZKSCAN5_0bp	GTCTCAAACGTTGGCGGGTTGTACT	CCTGCATCCAGGTGCAGTCTTCTTC			control_0bp	control_0bp	BC001
SACS_0bp	CCTTCCTCACAGGTGTTGTGCCAGA	GGCAGCTGTGAGCTGAACAGCAGCA			control_0bp	control_0bp	BC001
LATS1_0bp	CCAATCACACAACTGTGTGTATCCT	GTTCGTAGCAACACTTCAGGTGCAA			control_0bp	control_0bp	BC001
MGA_0bp	GTACTCTTAGTGGGAAGCTGGTACA	CCACAGGAGATGTGGGAGCATTAGA			control_0bp	control_0bp	BC001
ARFGEF2_0bp	TGTCGGCTAGGATCTTCTCCAGGGC	CCGGGACACGAACATGCTCTTGGTC			control_0bp	control_0bp	BC001
PTEN_0bp	TGGCGGGGCTTCTTCTGCAGGATGG	AAATGGCTCTGGACTTGGCGGTAGC			control_0bp	control_0bp	BC001
ERBB2_0bp	CAGGTTTCCCTGCACCACCTGGCAG	CCCTGGTAGAGGTGGCGGAGCATGT			control_0bp	control_0bp	BC001
XPO1_0bp	GGCCATAGTACTAAGCACTTCTGGT	TCTCTAGCAGCTGGGACATTTCTCT			control_0bp	control_0bp	BC001
IDH2_0bp	TTGGTCATGGCTCCACTCTCCACCG	TCTCCACGCACACCTTCTCCAGCAT			control_0bp	control_0bp	BC001
TTF2_0bp	TTGACAGAGCCATCGATGGTGGCAT	AAGTCAGTCCATGCTTCTTCAGGTG			control_0bp	control_0bp	BC001
JAK2_0bp	ATAGAAGAGGTGGATGTTCCCTCCA	TTTCTGTCATCGTAAGGCAGGCCAT			control_0bp	control_0bp	BC001

## Sheet: b
gap length 4-plex panel
name	lhs_probe	rhs_probe	ref_gapfill	alt_gapfill	target_type	probe_type	BC
AKAP9 c.1389G>T	CCATTTCTCCCTTATGCCGTGTTTT	CCTCCATCTGTGCCATGTGTTGTCT	CATTT	AATTT	variant	gapfill	BC001
SLC23A2 c.1417G>A	GACGCAAAGAGGGCGCTGAACTTCC	ATGAGGGCTGCTCCGCACTGTATCA	CGATCATGCCCAGAGCGAGC	TGATCATGCCCAGAGCGAGC	variant	gapfill	BC001
SETD5 c.4131C>T	AGTCTGATGGCAATGACGACCTAGA	TTCTGAGGAAAGGAGGTGGAACTCA	G	A	variant	gapfill	BC001
SACS c.7497C>T	TTTCTAAGGCTTTGTGTCGCTTTGG	TGCTCCTAGTTTTACTGCTACTTCC	GAC	AAC	variant	gapfill	BC001
GLB1 c.1824G>C	TGATGGTGTTTGGGGCCGAGGTCAT	CAGGATGTGCTGGGGCACAAACAAG			variant	gapfill	BC001
HTT c.8157G>A	TCGCAGTTCTGTCAGCGTCACATAC	AAACTGGTTGCGCTCGGTGAACAAG	ATCAGCTC	ATTAGCTC	variant	gapfill	BC001
QSOX2 c.376A>G	TAGTCATGGCACACGGCCTGGTTCT	TGCAGTCCAGAGCTGCGACGCGAAT	TCTCTTCCA	CCTCTTCCA	variant	gapfill	BC001
JAK2 c.1849G>T	ACCAGAATATTCTCGTCTCCACAGA	TAATTTAAAACCAAATGCTTGTGAG	CACATACTCCA	AACATACTCCA	variant	gapfill	BC001
SLC39A11 c.168T>C	CAACTGCTGGGGCCAGAAGAGACCA	ATAGGAAGCTGCCAACATGACCCCT			variant	gapfill	BC001
KIF20B c.4945A>G	TTCCTCTTCCGAGCCTTGGGAATCT	GTGGTACAACCAGGGTGTTTCACTG	TAACTGTCACTGGT	CAACTGTCACTGGT	variant	gapfill	BC001
LMTK2 c.3852A>G	TCGTCGCTGTTTTCGTCCTCCTCGT	TCCATCCCGTCCTCTGAGAGGTCGA	CTGCA	CCGCA	variant	gapfill	BC001
MADD c.1440T>C	TTGCAACATCCACAGAATCCACATC	TGAGTGGGTTGAATTCAGTGGACGG	ATTGCCATAGA	GTTGCCATAGA	variant	gapfill	BC001
MFSD12 c.1202G>T	GCTCATGGAGCCGTACACGAACGCT	GGGGACCGATGAGGTCGGCCGTCAT	CCGCTGTTCGTGT	ACGCTGTTCGTGT	variant	gapfill	BC001
MGA c.3808T>C	TTATGGTTCTCAGGGCTAGAATGAC	GAAGTTTGCTGCTGAAATGATGGAG	AT	GT	variant	gapfill	BC001
MKI67 c.8158A>C	ACACGTGTCCTGAGATGCCTCTTTG	TACCACTTCTAGTGGGGGAGATTCG	TGCTTGCTGTGGTGTC	GGCTTGCTGTGGTGTC	variant	gapfill	BC001
MON1A c.501T>C	CCTCAGACCCATAGCGGGAGTACAC	GCCTCACTCAGCACAAAGACATGCT	AGGCTTCCCT	GGGCTTCCCT	variant	gapfill	BC001
NCBP1 c.1428G>A	TAAATGCAGGTTGGGTTTGCAGGAC	GAGAAGGTAGGAGGAACAATATCTA	ACAGAGCT	ATAGAGCT	variant	gapfill	BC001
LATS1 c.1591C>T	TTTGAAGCGGTTCCCTCAGGAAAAG	GAATTGGCTGTGGTATCCAAGAAGG	GACTGGGTTGAACAGTTT	AACTGGGTTGAACAGTTT	variant	gapfill	BC001
SPN c.879C>T	CGTCCACCACCCCGTTACGCTTGCC	TCTGCTCAGCACGAGGGCCCCAGTC	GCC	ACC	variant	gapfill	BC001
SBNO1 c.627G>A	TCATGGTTGGGGAAAAACTCCTCAT	CATGTCGTTTATCCACATTCTAGCT	CTT	TTT	variant	gapfill	BC001
PARP9 c.1444A>G	TCCACGTTGAATCCCATCAGATTGA	AGGAGATCTAGCTTCAAGCCCATTT	TGGC	CGGC	variant	gapfill	BC001
TTF2 c.382G>A	GAGCTGGTTCTTGATTCTTGTCAAG	GAATGGATTTCTCAGCCAGTTGGAA	TACCTT	TATCTT	variant	gapfill	BC001
ARFGEF2 c.1294A>G	AAGGCCACACAGAGATATTGCTTGA	ATCTCGTGAGTCCTGAATACGGGGC	TTGCATTGATGAAC	CTGCATTGATGAAC	variant	gapfill	BC001
TP53 c.742C>T	TGTGATGATGGTGAGGATGGGCCTC	CCGCCCATGCAGGAACTGTTACACA	CGGTTCATG	CAGTTCATG	variant	gapfill	BC001
ZKSCAN5 c.1566A>G	TCATCCTCTTTGAAGATGGTTGTCC	TATCTCTTTCATGGGAATTCCCTGC	TAG	CAG	variant	gapfill	BC001
ZNF609 c.2601C>T	TAGCCCCTTCTTTAACCAACTGTTC	GGCGTCCTTTGATTTGACACTGTCT			variant	gapfill	BC001
TAF1B c.1386G>T	CTTTTTTTTCCAGCAGTTGCTGTTG	GTGCTAAATTGTTTCTGTAGATTCA	ACTCGACCAGT	AATCGACCAGT	variant	gapfill	BC001
ANO10 c.799A>G	AGTGTCCCCCACCTGTAGGTCATGT	ACGCTTCCACAGTTCCAGAATCACC	TGGCACAGCC	CGGCACAGCC	variant	gapfill	BC001
CEP350 c.4336A>G	TCACAGATTTGACGTGCTGCGTCTG	GCAGTTTCTGACTGCTGAGCTGCTA	TGGTGAGGCGA	CGGTGAGGCGA	variant	gapfill	BC001
PIK3CA c.1637	GTGACTCCATAGAAAATCTTTCTCC	CAGAGAGAGGATCTCGTGTAGAAAT	TGCTCAGTGATTT		non_variant	gapfill	BC001
PIK3CA c.3145	CAATCCATTTTTGTTGTCCAGCCAC	GTGCATCATTCATTTGTTTCATGAA	CATGAT		non_variant	gapfill	BC001
USP24 c.4029	TACTCCCAACAAGATCAAGCCGTCC	GCAGCCCATGACAATCTCATGAAGC	TGCAGCC		non_variant	gapfill	BC001
PIK3CA c.266	GGGTTGAAAAAGCCGAAGGTCACAA	CAAAAAATTCTTCCCTTTCTGCTTC	AGTCGTCTTGTTTCAT		non_variant	gapfill	BC001
PIK3CA c.2909	CTCAAATTCTCTTGTCTTTGTGCAT	GGGCTCCTTTACTAATCACTATTAA	TCTT		non_variant	gapfill	BC001
U2AF1 c.103	CTAAACGTCGGTTTATTGTGCAACC	CCATGACGACATGCTCCAATTTTGA	GAGAGCACCTGTCT		non_variant	gapfill	BC001
PIK3CA c.1359	TAACACCAATAGGGTTCAGCAAATC	GAGGTACTGGCCAAAGATTCAAAGC	TTCTAATCCAT		non_variant	gapfill	BC001
PIK3CA c.2178	AAAACTTCATCTGTACCTTTTGTGT	ATCCTTCTTCTCCTGTTTGAGAATG	TTC		non_variant	gapfill	BC001
XPO1 c.1712	TCCATCATGGGTCTCATGCATGAAT	CAGTCTTCAGAAATTTCCAGTGAGC	TCGAACAGCTTGTTAACTA		non_variant	gapfill	BC001
SMAD4 c.1086	GGACATTGGAGAGTTGACCCAAACA	CCTCCAGAAGGGTCCACGTATCCAT	AAAGCGATCT		non_variant	gapfill	BC001
TTC19 c.575	AGCAACAGCAAATTCCTGTCTGTTC	AGATACTGGCCAGCTTTAGGGAAAT	TGCGCAGCAT		non_variant	gapfill	BC001
TRAPPC11 c.2370	CATCCTGTCCTGGTTTTAAGCCAGC	GCTTCACATCTCTGATTTGGGTCTT	GGTGA		non_variant	gapfill	BC001
PTEN c.390	AATATGCACATATCATTACACCAGT	CCAGCTTTACAGTGAATTGCTGCAA	TCGTCCCTTT		non_variant	gapfill	BC001
PTEN c.698	AAAGTACATGAACTTGTCTTCCCGT	GGGTCCTGAATTGGAGGAATATATC	CGTGT		non_variant	gapfill	BC001
TP53 c.919	GAGGAGCTGGTGTTGTTGGGCAGTG	CGCTTAGTGCTCCCTGGGGGCAGCT	CT		non_variant	gapfill	BC001
TP53 c.821	CCGGTCTCTCCCAGGACAGGCACAA	CCGTCCCAGTAGATTACCACTGGAG	ACACGCACCTCAAAGCTGTT		non_variant	gapfill	BC001
RNF216 c.1896	TATACAGGATGGTCTGGGGGAGCAC	AGCTCACTGGTTGGGAACGAACACG	CTTCTCC		non_variant	gapfill	BC001
TP53 c.407insC	CAGCTGCACAGGGCAGGTCTTGGCC	CAAAACATCTTGTTGAGGGCAGGGG	AGTTGG		non_variant	gapfill	BC001
PIK3CA c.1259	GTTTATATTTCCCCATGCCAATGGA	CTTTAGCACCCTTTCGGCCTTTAAC	CAGTGTTCCT		non_variant	gapfill	BC001
TP53 c.330	CTGTCCCAGAATGCAAGAAGCCCAG	AGCTGCCCTGGTAGGTTTTCTGGGA	ACGGAAACCGT		non_variant	gapfill	BC001
SF3B1 c.1875	CAGCAAAAGCTCTAGCTGTTGTGTT	TATCTATATCAGGTCTCATGGTAGA	ACGGACATACTCATCCATGT		non_variant	gapfill	BC001
SF3B1 c.2000	CATAAGAATAGCTATCTGTTGTACA	TCGCTTGCCAGGACTTCTTGCTTTT	ATCTTAATACCAGTGTGTC		non_variant	gapfill	BC001
SF3B1 c.2100	TGGCCAAAGCACTGATGGTCCGAAC	GCTGCTCATCCACAAGACCATGTTC	TTTCT		non_variant	gapfill	BC001
TP53 c.1026	TGAGTTCCAAGGCCTCATTCAGCTC	TCGAAGCGCTCACGCCCACGGATCT	TCGGAACATC		non_variant	gapfill	BC001
PIK3CA c.356	TTCACACACTGGCATGCCGATAGCA	CCAATTTCTCGATTGAGGATCTTTT	AAA		non_variant	gapfill	BC001
PLCB3 c.707A>G	CTCCAGCGTCAGGTATGGCTTGCCC	TGGCGCCTATCTCCAGCAGGATCTT	T		non_variant	gapfill	BC001
TBC1D13 c.66	AGCTGAGTTCCCGCAGCTTTTCCAA	GCTCCTTCAGGACATCCTGGAAATC	TGCAATTGAGG		non_variant	gapfill	BC001
NRAS c.35	TGTCAGTGCGCTTTTCCCAACACCA	GCTCCAACCACCACCAGTTTGTACT	CCT		non_variant	gapfill	BC001
CTNNB1 c.123	CTTTACCACTCAGAGAAGGAGCTGT	GGCACCAGAATGGATTCCAGAGTCC	GGTAGT		non_variant	gapfill	BC001
COX10 c.683	AGCTAGCAATGGGCTGATCTGTCCA	CGGTCTGTTCTTTGTCCTATTCATG	CGAACCAG		non_variant	gapfill	BC001
COPG1 c.663	AGTAGGCAAAGGGAGACTTAAGGCC	GCCGTGTGACCTTGCTGATCATCTT	AT		non_variant	gapfill	BC001
CDKN2A c.240	GTCGGCGCAGTTGGGCTCCGCGCCG	TGGAGCAGCAGCAGCTCCGCCACTC			non_variant	gapfill	BC001
CDKN2A c.173	ATGACCTGGTCTTCTAGGAAGCGGC	AGACGCTGGCTCCTCAGTAGCATCA	TGCTGCCCT		non_variant	gapfill	BC001
CCDC88C c.3372	TGAGCGCTGCGCTCTGGGAACTCAG	TCTCCACCTGCAGCTTGGCGGTCTG	CGTGGAGT		non_variant	gapfill	BC001
C15orf39 c.355	AGTGGTGGGCCTGGGTAGGAGTGAG	ACTGAAGGGCAGGAGCTCAACAGGG	CCTGGGG		non_variant	gapfill	BC001
EGFR c.2372	CAGGAGGCAGCCGAAGGGCATGAGC	GTGATGAGCTGCACGGTGGAGGTGA	TGC		non_variant	gapfill	BC001
BRD9 c.66	CTAGCTTTAGAGGCTTCTCCAGGGG	TCGGCATAATCCTCGTAGGACGAGC	CTTG		non_variant	gapfill	BC001
BCR-ABL c.70	GTCAGATGCTACTGGCCGCTGAAGG	CTGCTTAAATCCAGTGGCTGAGTGG			non_variant	gapfill	BC001
ARID4A c.2761	CTTTCACTAGTCAGTTGTTGGATGC	GACTCTGCTATCAATGATGGCATTC	ATTGGTTT		non_variant	gapfill	BC001
AR c.2106	TCTCTCCCAGTTCATTGAGGCTAGA	GCAAAGGAGTCGGGCTGGTTGTTGT	GAGCAAGGCT		non_variant	gapfill	BC001
APC c.4350	TAGGTGCTTTATTTTTAGGTACTTC	TTGAGCTGTTTGAGGAGGTGGTGGA	TCGCTTGGT		non_variant	gapfill	BC001
APC c.3342	GATTAATTCCATGATTAGAACCCAC	TTCTGAACCATTGGCTCCCCGTGAC	TCGATTTGT		non_variant	gapfill	BC001
APC c.2628	CTGCAGTGGTGGAGATCTGCAAACC	CGCTTTGAAGAAGTTCCTGGATTTT	T		non_variant	gapfill	BC001
PIK3CA c.1039	TAGATCTTATCAATGTCTCGAATAT	ACGTAGGTTGCACAAAGAATTTTTA	TTACATTC		non_variant	gapfill	BC001
BRAF c.1800	GATGGGACCCACTCCATCGAGATTT	CACCTATTTTTACTGTGAGGTCTTC	CACTGTAGCTAGACCAAAAT		non_variant	gapfill	BC001
EGFR c.2576	TTTCTCTTCCGCACCCAGCAGTTTG	CTTGACATGCTGCGGTGTTTTCACC	GCCAGCCCAAAATCTGTGAT		non_variant	gapfill	BC001
APC c.650	TTCGATTTGCTGAATTCTGGCTATT	TCCATATCCTGGCAGGTACCTAGTT	CTTCGCTGTGCTCGTTTT		non_variant	gapfill	BC001
ERBB2 c.2034	TCGTGTACTTCCGGATCTTCTGCTG	TTGATGAGGATCCCAAAGACCACCC	CCGTCGC		non_variant	gapfill	BC001
ERAP1 c.1540	TTCATCATGGTTTTCACATCCACCC	GAGGATGAAGATGAATGTTGACTTC	CTTCCTGATGCCAATGT		non_variant	gapfill	BC001
MYD88 c.801	CTTTCTTCATTGCCTTGTACTTGAT	TGATGGGCACCTGGAGAGAGGCTGA	GGGGATCAGTCGCTTC		non_variant	gapfill	BC001
MSH6 c.1172	AGGCACATAGAGTGTAGATGCATCA	GGTGATCAGGCCTCCTCCTGTGCTC	AAATCGG		non_variant	gapfill	BC001
NRAS c.184	TGGTCTCTCATGGCACTGTACTCTT	CCAGTATGTCCAACAAACAGGTTTC	CTTGTCCAGCTGTAT		non_variant	gapfill	BC001
MCM10 c.2004	GGTTTGTTTTTGTAAGAACCTGGCC	TGCCCTTAATTTGGTGATAGCAGCT	TTT		non_variant	gapfill	BC001
KRAS c.39	GTATCGTCAAGGCACTCTTGCCTAC	CCACCAGCTCCAACTACCACAAGTT	G		non_variant	gapfill	BC001
KRAS c.186	ACTGGTCCCTCATTGCACTGTACTC	GCTGTGTCGAGAATATCCAAGAGAC	CTCTTGACCT		non_variant	gapfill	BC001
KMT2C c.8685	CTTGAGCAGGTAGTTGAGTGGATGC	TGAATGACATTTGCACTGGGGCCAG	C		non_variant	gapfill	BC001
MDN1 c.2603	GTCAGGATGCCGAACCAGTGGCTCT	CCAGCAACACCAGGGATCCAGAAGA	GTGTCTCCTCGAT		non_variant	gapfill	BC001
IDH2 c.522	CTGTGGCCTTGTACTGGTCGCCATG	TGCCAATGGTGATGGGCTTGGTCCA	GGCGTGCC		non_variant	gapfill	BC001
GNAS c.605	GGTCTCAAAGATTCCAGAAGTCAGG	AGCGAAGCAGGTCCTGATCGCTCGG	ACACGGC		non_variant	gapfill	BC001
FMR1 c.415	TGTGCCGCCTCTTTGGCACACATTT	GGCACATCCAGCTTGATCTTATGGA	GCCGTAAGTCTTCT		non_variant	gapfill	BC001
FGFR3 c.748	CCCGCCTGCAGGATGGGCCGGTGCG	TCCAGCACGTCCAGCGTGTACGTCT	GGGAGCGC		non_variant	gapfill	BC001
FGFR3 c.1119	CCACCCCGTAGCTGAGGATGCCTGC	TACACACTGCCCGCCTCGTCAGCCT	A		non_variant	gapfill	BC001
FBXW7 c.1396	ACTCTTTTTTCATGAAGATGCATAC	GCCCATATAAGGTGTGTATACATTC	AACGCACAGTGGAAGTAT		non_variant	gapfill	BC001
INPPL1 c.211	AAGAAATCTTCTCCATCAGGCAGAA	GTGCACATGCTTCTGATACAGGACG	TGCGATACGT		non_variant	gapfill	BC001
ERBB2 c.2266	TTGGCTTTGGGGGATGTGTTTTCCC	CAACACTTTGATGGCCACTGGAATT	T		non_variant	gapfill	BC001
INSR c.1650G>A	ACCACCGTCCAACTGTTGGAACCAC	TGCCCGTCGAACTCCGTCACATTCT	ACGCATCC	ATGCATCC	bulk_not_covered	gapfill	BC001
SBNO1 0bp	ACATACTCAGGAGCAGTAACTTGGT	TTGATCTATGAGTACGTCCGAACTG			control_0bp	control_0bp	BC001
KMT2C 0bp	TGGTCGTTATCCATGCGGAACATGT	ACACACCACGGTTCTGAGACTCATA			control_0bp	control_0bp	BC001
AKAP9 0bp	TTCTCAGACACTGTATCACTGCCTT	CAAGGTACCACATTCCTCTTTCAGT			control_0bp	control_0bp	BC001
COPG1 0bp	ATGATGTCTACTGGCAGCTCCTCCA	AACTTCTGGCTGTCACCTGCATTGT			control_0bp	control_0bp	BC001
ARID4A 0bp	AGTTGTCCCTCTCTTCAGGATCAAG	TTCTTCCTCAGGCACCTCTTCTTCT			control_0bp	control_0bp	BC001
CCDC88C 0bp	ACCAGCGGGCTCTGCAGGAAGAGCT	CCAGGAGCTCCGAGACTGTCACGTC			control_0bp	control_0bp	BC001
RNF216 0bp	TCATCTTCAGTGGGATCGGTCCAGA	GAGAGCATCTTGAACACTCCTGGCA			control_0bp	control_0bp	BC001
TBC1D13 0bp	TGGGCAGCACCTCATACTCATTTAG	GGATGATGGCACAGAGTTCTTGTGT			control_0bp	control_0bp	BC001
BRD9 0bp	CTTCCTTCTTTCCTCATCGTCCAGA	TGCTTCTCCTTCTCGGACTTCTTCT			control_0bp	control_0bp	BC001
ZNF609 0bp	TTGGGAGCAATAGCAGCAACCAGGC	CTCCAGCATTGGCACCATCTCCTGA			control_0bp	control_0bp	BC001
MDN1 0bp	TCAGGAGACACCTTCTGATGATGCA	GCAAGGACCACAGATCTCGAAGCTC			control_0bp	control_0bp	BC001
COX10 0bp	AACAGTCTCCGCGAGCTCCTGCGGT	CTGCGTCCACGTAGAAGCGGAAGCC			control_0bp	control_0bp	BC001
SLC39A11 0bp	AGCCAAGACTTCCATCTAAGATCCG	CCTCTGTCCACTAGAGAATACGAAC			control_0bp	control_0bp	BC001
TTC19 0bp	TGCTCCTCCTCCTCTGCCGCAGCGG	GCCTCGAGAACCAGGCGAGCGCTGC			control_0bp	control_0bp	BC001
ANO10 0bp	TTCAGGTTCTCGGTCACGAGCTTCA	TTTGCTGCTGCTTGAGTGCCTCCAA			control_0bp	control_0bp	BC001
USP24 0bp	TACGGTCACAGTATTGTGCTTGGTC	TATGTTGCCTTCCAGTGCAATCGAC			control_0bp	control_0bp	BC001
GLB1 0bp	TGTCCACAGCTGCCAGGTAATCTGG	GTCGGAGGAGCGGAGAAGAATAGAC			control_0bp	control_0bp	BC001
LMTK2 0bp	CTCCAGGAGGCTGTCCTGACTGGTT	GAGTCCGAGGAGAGGGCAGACACCA			control_0bp	control_0bp	BC001
NCBP1 0bp	ACACAGGATGCTGTCAAAGGCAAGA	TAAGGTCTTAGGATGTGCCGTTCCT			control_0bp	control_0bp	BC001
SPN 0bp	GAGAGCTAGCTGCCGTGGTAACAGG	GGCTCCACTGGTCCTACTGGAGGTT			control_0bp	control_0bp	BC001
HTT 0bp	CAGCAGAGTGGAGTGTTCATCCTCG	ACAGGAACGAGTAAGCCTAAGAGCA			control_0bp	control_0bp	BC001
CEP350 0bp	GAGTTCCTTGGATTTGGTAAAGGCA	CCTCTTTTGATTTGCTGCTCCTCAT			control_0bp	control_0bp	BC001
MCM10 0bp	GTATAGGCGCACGTCTTGCATGTCA	CGACACGGCACTTCACTTCTCTGAT			control_0bp	control_0bp	BC001
ERAP1 0bp	TGACTATGCAGGATGATGGTGCTGG	TGGGCTGACTGGCTGTGATTTCTAC			control_0bp	control_0bp	BC001
MADD 0bp	GTCAATCTCCACCTCGCTGGCATCC	CCCAGTGCTGCATGTGTCAGAGGGT			control_0bp	control_0bp	BC001
TRAPPC11 0bp	AGTCTCCAACAGGAATGTCAGTGAG	TAAAGCCGGGTAGGATTCATCACAC			control_0bp	control_0bp	BC001
QSOX2 0bp	TTGTCGCGGCCATAGTGCTGCTTCA	AGAATGTGAGCACGTGGCCTTCATC			control_0bp	control_0bp	BC001
C15orf39 0bp	AAGGCCACAGAGCTGTGGAAGTTGG	TCCTTGGCATGGCATCTGTGGTCAC			control_0bp	control_0bp	BC001
PLCB3 0bp	CAGCTGTTGCAGGACCTGCTGCTGC	CCAGCCACAAGACGGTCATGCCGCT			control_0bp	control_0bp	BC001
FMR1 0bp	CTGGTTACGATCTTTACCCGTGCGC	AGCCGACTACCTTCACTGGAGGTAT			control_0bp	control_0bp	BC001
PARP9 0bp	CATTGGCTGCATTCACCACAGCATC	AACAGCATGTGTGGTGAGGTCATCT			control_0bp	control_0bp	BC001
SACS 0bp	CCTTCCTCACAGGTGTTGTGCCAGA	GGCAGCTGTGAGCTGAACAGCAGCA			control_0bp	control_0bp	BC001
APC 0bp	TGGAATCTGAATCAGACGAAGCTTG	TCTAGATAAACATGCAGCAGCAGCA			control_0bp	control_0bp	BC001
SETD5 0bp	TAGAATGTAGGTGTTGTTCAAGCGC	GTTCTGTACATCTGCACTGTACTGA			control_0bp	control_0bp	BC001
INSR 0bp	GTGAAGTGTCGCAAGCCGGAGATGA	CCAGCGACTCCTTGTTCACCACCTT			control_0bp	control_0bp	BC001
BCR 0bp	GCAAGTCATGGAGGACCAGCGTGCT	CCTCGTCACACGGTCCACAGGCTTG			control_0bp	control_0bp	BC001
ABL1 0bp	TCTTCCCGTGGACTGCAAGTCCCGA	GGCAGCGTGACTGACCTCCACTCCG			control_0bp	control_0bp	BC001
MSH6 0bp	CGACTATAGTTAGCCAGGCACAGTA	AAACATCCAACACTGCGATACACTC			control_0bp	control_0bp	BC001
PIK3CA 0bp	TCACATTGTCACATAAGGGTTCTCC	TCCATGGTAGATACCTGTTCGAACA			control_0bp	control_0bp	BC001
INPPL1 0bp	GAGCTGCAACAGCTGGCAGAAGGCC	TCCCGCTTCCGGGCACTGACAAAGA			control_0bp	control_0bp	BC001
BRAF 0bp	AACCTGTGGTTGATCCTCTGAACAC	TGGGCCAGGCTCAAAATCAAACACT			control_0bp	control_0bp	BC001
TP53 0bp	CTCTGGCATTCTGGGAGCTTCATCT	GGACCTGGGTCTTCAGTGAACCATT			control_0bp	control_0bp	BC001
SF3B1 0bp	TTCAGTTGCAGCAATTGATGTCACG	TATCCAGCAAATCTGCTGTCACTTC			control_0bp	control_0bp	BC001
EGFR 0bp	AAGGAATTCGCTCCACTGTGTTGAG	GGCAATGAGGACATAACCAGCCACC			control_0bp	control_0bp	BC001
NRAS 0bp	CCTCTATGGTGGGATCATATTCATC	TACAAAGTGGTTCTGGATTAGCTGG			control_0bp	control_0bp	BC001
U2AF1 0bp	CCGGGATCGGGATCTTGATCTATGC	TTCTTGCGACGGCGGCCATACAGCT			control_0bp	control_0bp	BC001
AR 0bp	ACCACACGGTCCATACAACTGGCCT	TCTTCGGCTGTGAAGAGAGTGTGCC			control_0bp	control_0bp	BC001
FGFR3 0bp	TCTCCATCTCAGACACCAGGTCCGA	CAGGTCCTTGTCAGTGGCATCGTCT			control_0bp	control_0bp	BC001
CDKN2A 0bp	GTGTCCAGGAAGCCCTCCCGGGCAG	CGTCGTGCACGGGTCGGGTGAGAGT			control_0bp	control_0bp	BC001
CTNNB1 0bp	GCATGGTACGTACAATAGCAGACAC	CATCTGAGGAGAACGCATGATAGCG			control_0bp	control_0bp	BC001
GNAS 0bp	AAGTCAGGCACGTTCATCACACTCA	GGATGTAGTCCACTCTGAACTGGTT			control_0bp	control_0bp	BC001
TAF1B 0bp	GTCCATGGAAACACGTTCTATCAGT	GTCCTCTTCAGTCCAGTTGAACTGA			control_0bp	control_0bp	BC001
MKI67 0bp	GCTTGTTGGAGTGTCCACTGATTCT	GGTGGTGGAGATTTGCAGGCTATTT			control_0bp	control_0bp	BC001
SLC23A2 0bp	CTGGCGACCACGGCACTGAGCATGC	CGATGACACCGGCCGCAGACACGGT			control_0bp	control_0bp	BC001
MFSD12 0bp	TGGCCACCACGGTGAACGCATACCT	GAGTGCCGTGAGCTCCACCTTCTCA			control_0bp	control_0bp	BC001
ZKSCAN5 0bp	GTCTCAAACGTTGGCGGGTTGTACT	CCTGCATCCAGGTGCAGTCTTCTTC			control_0bp	control_0bp	BC001
LATS1 0bp	CCAATCACACAACTGTGTGTATCCT	GTTCGTAGCAACACTTCAGGTGCAA			control_0bp	control_0bp	BC001
KIF20B 0bp	AAAACTGAATTTCTGTGCCATCTGC	CCTGAGCTTTTTTCACTTAACCGAC			control_0bp	control_0bp	BC001
TTF2 0bp	TTGACAGAGCCATCGATGGTGGCAT	AAGTCAGTCCATGCTTCTTCAGGTG			control_0bp	control_0bp	BC001
ARFGEF2 0bp	TGTCGGCTAGGATCTTCTCCAGGGC	CCGGGACACGAACATGCTCTTGGTC			control_0bp	control_0bp	BC001
PTEN 0bp	TGGCGGGGCTTCTTCTGCAGGATGG	AAATGGCTCTGGACTTGGCGGTAGC			control_0bp	control_0bp	BC001
ERBB2 0bp	CAGGTTTCCCTGCACCACCTGGCAG	CCCTGGTAGAGGTGGCGGAGCATGT			control_0bp	control_0bp	BC001
XPO1 0bp	GGCCATAGTACTAAGCACTTCTGGT	TCTCTAGCAGCTGGGACATTTCTCT			control_0bp	control_0bp	BC001
IDH2 0bp	TTGGTCATGGCTCCACTCTCCACCG	TCTCCACGCACACCTTCTCCAGCAT			control_0bp	control_0bp	BC001
SMAD4 0bp	TTATGAACAGCATCTCCAGGTGCAC	GCCCAGCTTCTCTGTCTAAGTAGTA			control_0bp	control_0bp	BC001
MGA 0bp	GTACTCTTAGTGGGAAGCTGGTACA	CCACAGGAGATGTGGGAGCATTAGA			control_0bp	control_0bp	BC001
MON1A 0bp	TGAGAATGAAGAGGCGGTCTTCCTC	TTTGCGGATCCAGCGCATCAGCTTA			control_0bp	control_0bp	BC001
AKAP9 c.1389G>T	CCATTTCTCCCTTATGCCGTGTTTT	GTGCCATGTGTTGTCTTATTAATTC	CATTTCCTCCATCT	AATTTCCTCCATCT	variant	gapfill	BC002
SLC23A2 c.1417G>A	GACGCAAAGAGGGCGCTGAACTTCC	ATGCCCAGAGCGAGCATGAGGGCTG	CGATC	TGATC	variant	gapfill	BC002
SETD5 c.4131C>T	AGTCTGATGGCAATGACGACCTAGA	GAGGAAAGGAGGTGGAACTCAGAGT	GTTCT	ATTCT	variant	gapfill	BC002
SACS c.7497C>T	TTTCTAAGGCTTTGTGTCGCTTTGG	TACTGCTACTTCCCTGGGTATGTCA	GACTGCTCCTAGTTT	AACTGCTCCTAGTTT	variant	gapfill	BC002
GLB1 c.1824G>C	TGATGGTGTTTGGGGCCGAGGTCAT	ACAAACAAGGTCAACTGAGGGCCCC	CAGGATGTGCTGGGGC	GAGGATGTGCTGGGGC	variant	gapfill	BC002
HTT c.8157G>A	TCGCAGTTCTGTCAGCGTCACATAC	CAAACTGGTTGCGCTCGGTGAACAA	ATCAGCT	ATTAGCT	variant	gapfill	BC002
QSOX2 c.376A>G	TAGTCATGGCACACGGCCTGGTTCT	TCTTCCATGCAGTCCAGAGCTGCGA	TC	CC	variant	gapfill	BC002
JAK2 c.1849G>T	ACCAGAATATTCTCGTCTCCACAGA	TCCATAATTTAAAACCAAATGCTTG	CACATAC	AACATAC	variant	gapfill	BC002
SLC39A11 c.168T>C	CAACTGCTGGGGCCAGAAGAGACCA	TAGGAAGCTGCCAACATGACCCCTG	A	G	variant	gapfill	BC002
KIF20B c.4945A>G	TTCCTCTTCCGAGCCTTGGGAATCT	CACTGGTGTGGTACAACCAGGGTGT	TAACTGT	CAACTGT	variant	gapfill	BC002
LMTK2 c.3852A>G	TCGTCGCTGTTTTCGTCCTCCTCGT	CTGCATCCATCCCGTCCTCTGAGAG			variant	gapfill	BC002
MADD c.1440T>C	TTGCAACATCCACAGAATCCACATC	TGAATTCAGTGGACGGTGTGGACTG	ATTGCCATAGATGAGTGGGT	GTTGCCATAGATGAGTGGGT	variant	gapfill	BC002
MFSD12 c.1202G>T	GCTCATGGAGCCGTACACGAACGCT	CTGTTCGTGTGGGGACCGATGAGGT	CCG	ACG	variant	gapfill	BC002
MGA c.3808T>C	TTATGGTTCTCAGGGCTAGAATGAC	TGCTGAAATGATGGAGATGGGGAGG	ATGAAGTTTGC	GTGAAGTTTGC	variant	gapfill	BC002
MKI67 c.8158A>C	ACACGTGTCCTGAGATGCCTCTTTG	TGTGGTGTCTACCACTTCTAGTGGG	TGCTTGC	GGCTTGC	variant	gapfill	BC002
MON1A c.501T>C	CCTCAGACCCATAGCGGGAGTACAC	CAGCACAAAGACATGCTTCTGGTGC	AGGCTTCCCTGCCTCACT	GGGCTTCCCTGCCTCACT	variant	gapfill	BC002
NCBP1 c.1428G>A	TAAATGCAGGTTGGGTTTGCAGGAC	AGAGCTGAGAAGGTAGGAGGAACAA	AC	AT	variant	gapfill	BC002
LATS1 c.1591C>T	TTTGAAGCGGTTCCCTCAGGAAAAG	ACAGTTTGAATTGGCTGTGGTATCC	GACTGGGTTGA	AACTGGGTTGA	variant	gapfill	BC002
SPN c.879C>T	CGTCCACCACCCCGTTACGCTTGCC	ACGAGGGCCCCAGTCCGCCGCTTCT	GCCTCTGCTCAGC	ACCTCTGCTCAGC	variant	gapfill	BC002
SBNO1 c.627G>A	TCATGGTTGGGGAAAAACTCCTCAT	GTCGTTTATCCACATTCTAGCTCCT	CTTCAT	TTTCAT	variant	gapfill	BC002
PARP9 c.1444A>G	TCCACGTTGAATCCCATCAGATTGA	CAAGCCCATTTTCTCTTTTCTCCTC	TGGCAGGAGATCTAGCTT	CGGCAGGAGATCTAGCTT	variant	gapfill	BC002
TTF2 c.382G>A	GAGCTGGTTCTTGATTCTTGTCAAG	CTCAGCCAGTTGGAAGAATGATGAA	TACCTTGAATGGATTT	TATCTTGAATGGATTT	variant	gapfill	BC002
ARFGEF2 c.1294A>G	AAGGCCACACAGAGATATTGCTTGA	GCATTGATGAACATCTCGTGAGTCC	TT	CT	variant	gapfill	BC002
TP53 c.742C>T	TGTGATGATGGTGAGGATGGGCCTC	TTCATGCCGCCCATGCAGGAACTGT	CGG	CAG	variant	gapfill	BC002
ZKSCAN5 c.1566A>G	TCATCCTCTTTGAAGATGGTTGTCC	TGGGAATTCCCTGCTTTCTATCCAG	TAGTATCTCTTTCA	CAGTATCTCTTTCA	variant	gapfill	BC002
ZNF609 c.2601C>T	TAGCCCCTTCTTTAACCAACTGTTC	TTTGACACTGTCTACCTTGCCCTCC	GGCGTCCTTTGA	AGCGTCCTTTGA	variant	gapfill	BC002
TAF1B c.1386G>T	CTTTTTTTTCCAGCAGTTGCTGTTG	CCAGTGTGCTAAATTGTTTCTGTAG	ACTCGA	AATCGA	variant	gapfill	BC002
ANO10 c.799A>G	AGTGTCCCCCACCTGTAGGTCATGT	TGGCACAGCCACGCTTCCACAGTTC			variant	gapfill	BC002
CEP350 c.4336A>G	TCACAGATTTGACGTGCTGCGTCTG	GACTGCTGAGCTGCTATTTTACACG	TGGTGAGGCGAGCAGTTTCT	CGGTGAGGCGAGCAGTTTCT	variant	gapfill	BC002
PIK3CA c.1637	GTGACTCCATAGAAAATCTTTCTCC	CAGTGATTTCAGAGAGAGGATCTCG	TGCT		non_variant	gapfill	BC002
PIK3CA c.3145	CAATCCATTTTTGTTGTCCAGCCAC	TGTTTCATGAAATACTCCAAAGCCT	CATGATGTGCATCATTCATT		non_variant	gapfill	BC002
USP24 c.4029	TACTCCCAACAAGATCAAGCCGTCC	AGCCGCAGCCCATGACAATCTCATG	TGC		non_variant	gapfill	BC002
PIK3CA c.266	GGGTTGAAAAAGCCGAAGGTCACAA	GTCGTCTTGTTTCATCAAAAAATTC	A		non_variant	gapfill	BC002
PIK3CA c.2909	CTCAAATTCTCTTGTCTTTGTGCAT	TTTACTAATCACTATTAAGAAATCC	TCTTGGGCTCC		non_variant	gapfill	BC002
U2AF1 c.103	CTAAACGTCGGTTTATTGTGCAACC	AGAGCACCTGTCTCCATGACGACAT	G		non_variant	gapfill	BC002
PIK3CA c.1359	TAACACCAATAGGGTTCAGCAAATC	GGTACTGGCCAAAGATTCAAAGCCA	TTCTAATCCATGA		non_variant	gapfill	BC002
PIK3CA c.2178	AAAACTTCATCTGTACCTTTTGTGT	CTCCTGTTTGAGAATGTCAGTTAAG	TTCATCCTTCTT		non_variant	gapfill	BC002
XPO1 c.1712	TCCATCATGGGTCTCATGCATGAAT	CAGCTTGTTAACTACAGTCTTCAGA	TCGAA		non_variant	gapfill	BC002
SMAD4 c.1086	GGACATTGGAGAGTTGACCCAAACA	AGAAGGGTCCACGTATCCATCAACA	AAAGCGATCTCCTCC		non_variant	gapfill	BC002
TTC19 c.575	AGCAACAGCAAATTCCTGTCTGTTC	AGCATAGATACTGGCCAGCTTTAGG	TGCGC		non_variant	gapfill	BC002
TRAPPC11 c.2370	CATCCTGTCCTGGTTTTAAGCCAGC	TTTGGGTCTTTTCATGGGACTGAAC	GGTGAGCTTCACATCTCTGA		non_variant	gapfill	BC002
PTEN c.390	AATATGCACATATCATTACACCAGT	AGTGAATTGCTGCAACATGATTGTC	TCGTCCCTTTCCAGCTTTAC		non_variant	gapfill	BC002
PTEN c.698	AAAGTACATGAACTTGTCTTCCCGT	GGAGGAATATATCTTCACCTTTAGC	CGTGTGGGTCCTGAATT		non_variant	gapfill	BC002
TP53 c.919	GAGGAGCTGGTGTTGTTGGGCAGTG	TTAGTGCTCCCTGGGGGCAGCTCGT	CTCGC		non_variant	gapfill	BC002
TP53 c.821	CCGGTCTCTCCCAGGACAGGCACAA	CAAAGCTGTTCCGTCCCAGTAGATT	ACACGCACCT		non_variant	gapfill	BC002
RNF216 c.1896	TATACAGGATGGTCTGGGGGAGCAC	CACTGGTTGGGAACGAACACGTGCA	CTTCTCCAGCT		non_variant	gapfill	BC002
TP53 c.407insC	CAGCTGCACAGGGCAGGTCTTGGCC	AGTTGGCAAAACATCTTGTTGAGGG			non_variant	gapfill	BC002
PIK3CA c.1259	GTTTATATTTCCCCATGCCAATGGA	CCTCTTTAGCACCCTTTCGGCCTTT	CAGTGTT		non_variant	gapfill	BC002
TP53 c.330	CTGTCCCAGAATGCAAGAAGCCCAG	TGCCCTGGTAGGTTTTCTGGGAAGG	ACGGAAACCGTAGC		non_variant	gapfill	BC002
SF3B1 c.1875	CAGCAAAAGCTCTAGCTGTTGTGTT	CATCCATGTTATCTATATCAGGTCT	ACGGACATACT		non_variant	gapfill	BC002
SF3B1 c.2000	CATAAGAATAGCTATCTGTTGTACA	TAATACCAGTGTGTCTCGCTTGCCA	ATCT		non_variant	gapfill	BC002
SF3B1 c.2100	TGGCCAAAGCACTGATGGTCCGAAC	CCACAAGACCATGTTCAATGATTTC	TTTCTGCTGCTCAT		non_variant	gapfill	BC002
TP53 c.1026	TGAGTTCCAAGGCCTCATTCAGCTC	CACGCCCACGGATCTGAAGGGTGAA	TCGGAACATCTCGAAGCGCT		non_variant	gapfill	BC002
PIK3CA c.356	TTCACACACTGGCATGCCGATAGCA	TCGATTGAGGATCTTTTCTTCACGG	AAACCAATTTC		non_variant	gapfill	BC002
PLCB3 c.707A>G	CTCCAGCGTCAGGTATGGCTTGCCC	AGGATCTTGTCAATGTCCGGCCGCA	TTGGCGCCTATCTCCAGC		non_variant	gapfill	BC002
TBC1D13 c.66	AGCTGAGTTCCCGCAGCTTTTCCAA	TTGAGGGCTCCTTCAGGACATCCTG	TGCAA		non_variant	gapfill	BC002
NRAS c.35	TGTCAGTGCGCTTTTCCCAACACCA	AACCACCACCAGTTTGTACTCAGTC	CCTGCTCC		non_variant	gapfill	BC002
CTNNB1 c.123	CTTTACCACTCAGAGAAGGAGCTGT	TTCCAGAGTCCAGGTAAGACTGTTG	GGTAGTGGCACCAGAATGGA		non_variant	gapfill	BC002
COX10 c.683	AGCTAGCAATGGGCTGATCTGTCCA	CAGCGGTCTGTTCTTTGTCCTATTC	CGAAC		non_variant	gapfill	BC002
COPG1 c.663	AGTAGGCAAAGGGAGACTTAAGGCC	TCATCTTATTGACGGCTAGGCGGTC	ATGCCGTGTGACCTTGCTGA		non_variant	gapfill	BC002
CDKN2A c.240	GTCGGCGCAGTTGGGCTCCGCGCCG	AGCAGCAGCTCCGCCACTCGGGCGC	TGGAGC		non_variant	gapfill	BC002
CDKN2A c.173	ATGACCTGGTCTTCTAGGAAGCGGC	TGGCTCCTCAGTAGCATCAGCACGA	TGCTGCCCTAGACGC		non_variant	gapfill	BC002
CCDC88C c.3372	TGAGCGCTGCGCTCTGGGAACTCAG	TGGAGTTCTCCACCTGCAGCTTGGC	CG		non_variant	gapfill	BC002
C15orf39 c.355	AGTGGTGGGCCTGGGTAGGAGTGAG	TGGGGACTGAAGGGCAGGAGCTCAA	CC		non_variant	gapfill	BC002
EGFR c.2372	CAGGAGGCAGCCGAAGGGCATGAGC	ACGGTGGAGGTGAGGCAGATGCCCA	TGCGTGATGAGCTGC		non_variant	gapfill	BC002
BRD9 c.66	CTAGCTTTAGAGGCTTCTCCAGGGG	GTCGGCATAATCCTCGTAGGACGAG	CTT		non_variant	gapfill	BC002
BCR-ABL c.70	GTCAGATGCTACTGGCCGCTGAAGG	TTTGAACTCTGCTTAAATCCAGTGG			non_variant	gapfill	BC002
ARID4A c.2761	CTTTCACTAGTCAGTTGTTGGATGC	CTGCTATCAATGATGGCATTCCTTC	ATTGGTTTGACT		non_variant	gapfill	BC002
AR c.2106	TCTCTCCCAGTTCATTGAGGCTAGA	AGCAAGGCTGCAAAGGAGTCGGGCT	G		non_variant	gapfill	BC002
APC c.4350	TAGGTGCTTTATTTTTAGGTACTTC	TTGAGGAGGTGGTGGAGGTGTTTTA	TCGCTTGGTTTGAGCTGT		non_variant	gapfill	BC002
APC c.3342	GATTAATTCCATGATTAGAACCCAC	TTTGTTTCTGAACCATTGGCTCCCC	TCGA		non_variant	gapfill	BC002
APC c.2628	CTGCAGTGGTGGAGATCTGCAAACC	AAGTTCCTGGATTTTCTGTTGCTGG	TCGCTTTGAAG		non_variant	gapfill	BC002
PIK3CA c.1039	TAGATCTTATCAATGTCTCGAATAT	ACATTCACGTAGGTTGCACAAAGAA	TT		non_variant	gapfill	BC002
BRAF c.1800	GATGGGACCCACTCCATCGAGATTT	GTAGCTAGACCAAAATCACCTATTT	CACT		non_variant	gapfill	BC002
EGFR c.2576	TTTCTCTTCCGCACCCAGCAGTTTG	ATCTGTGATCTTGACATGCTGCGGT	GCCAGCCCAAA		non_variant	gapfill	BC002
APC c.650	TTCGATTTGCTGAATTCTGGCTATT	GTGCTCGTTTTTCCATATCCTGGCA	CTTCGCT		non_variant	gapfill	BC002
ERBB2 c.2034	TCGTGTACTTCCGGATCTTCTGCTG	TCGCTTGATGAGGATCCCAAAGACC	CCG		non_variant	gapfill	BC002
ERAP1 c.1540	TTCATCATGGTTTTCACATCCACCC	GCCAATGTGAGGATGAAGATGAATG	CTTCCTGAT		non_variant	gapfill	BC002
MYD88 c.801	CTTTCTTCATTGCCTTGTACTTGAT	CGCTTCTGATGGGCACCTGGAGAGA	GGGGATCAGT		non_variant	gapfill	BC002
MSH6 c.1172	AGGCACATAGAGTGTAGATGCATCA	ATCAGGCCTCCTCCTGTGCTCATCT	AAATCGGGGTG		non_variant	gapfill	BC002
NRAS c.184	TGGTCTCTCATGGCACTGTACTCTT	GTCCAGCTGTATCCAGTATGTCCAA	CTT		non_variant	gapfill	BC002
MCM10 c.2004	GGTTTGTTTTTGTAAGAACCTGGCC	TAGCAGCTAACTTTTTGGCTTCTGC	TTTTGCCCTTAATTTGGTGA		non_variant	gapfill	BC002
KRAS c.39	GTATCGTCAAGGCACTCTTGCCTAC	CCAACTACCACAAGTTTATATTCAG	GCCACCAGCT		non_variant	gapfill	BC002
KRAS c.186	ACTGGTCCCTCATTGCACTGTACTC	GTGTCGAGAATATCCAAGAGACAGG	CTCTTGACCTGCT		non_variant	gapfill	BC002
KMT2C c.8685	CTTGAGCAGGTAGTTGAGTGGATGC	GACATTTGCACTGGGGCCAGCAGTT	CTGAAT		non_variant	gapfill	BC002
MDN1 c.2603	GTCAGGATGCCGAACCAGTGGCTCT	GTGTCTCCTCGATCCAGCAACACCA			non_variant	gapfill	BC002
IDH2 c.522	CTGTGGCCTTGTACTGGTCGCCATG	GTGCCTGCCAATGGTGATGGGCTTG	GGC		non_variant	gapfill	BC002
GNAS c.605	GGTCTCAAAGATTCCAGAAGTCAGG	ACACGGCAGCGAAGCAGGTCCTGAT			non_variant	gapfill	BC002
FMR1 c.415	TGTGCCGCCTCTTTGGCACACATTT	CTTCTGGCACATCCAGCTTGATCTT	GCCGTAAGT		non_variant	gapfill	BC002
FGFR3 c.748	CCCGCCTGCAGGATGGGCCGGTGCG	AGCGCTCCAGCACGTCCAGCGTGTA	GGG		non_variant	gapfill	BC002
FGFR3 c.1119	CCACCCCGTAGCTGAGGATGCCTGC	TCGTCAGCCTCCACCAGCTCCTCCT	ATACACACTGCCCGCC		non_variant	gapfill	BC002
FBXW7 c.1396	ACTCTTTTTTCATGAAGATGCATAC	AGTGGAAGTATGCCCATATAAGGTG	AACGCAC		non_variant	gapfill	BC002
INPPL1 c.211	AAGAAATCTTCTCCATCAGGCAGAA	ACGTGTGCACATGCTTCTGATACAG	TGCGAT		non_variant	gapfill	BC002
ERBB2 c.2266	TTGGCTTTGGGGGATGTGTTTTCCC	GATGGCCACTGGAATTTTCACATTC	TCAACACTTT		non_variant	gapfill	BC002
INSR c.1650G>A	ACCACCGTCCAACTGTTGGAACCAC	GCATCCTGCCCGTCGAACTCCGTCA	AC	AT	bulk_not_covered	gapfill	BC002
SBNO1 0bp	ACATACTCAGGAGCAGTAACTTGGT	TTGATCTATGAGTACGTCCGAACTG			control_0bp	control_0bp	BC002
KMT2C 0bp	TGGTCGTTATCCATGCGGAACATGT	ACACACCACGGTTCTGAGACTCATA			control_0bp	control_0bp	BC002
AKAP9 0bp	TTCTCAGACACTGTATCACTGCCTT	CAAGGTACCACATTCCTCTTTCAGT			control_0bp	control_0bp	BC002
COPG1 0bp	ATGATGTCTACTGGCAGCTCCTCCA	AACTTCTGGCTGTCACCTGCATTGT			control_0bp	control_0bp	BC002
ARID4A 0bp	AGTTGTCCCTCTCTTCAGGATCAAG	TTCTTCCTCAGGCACCTCTTCTTCT			control_0bp	control_0bp	BC002
CCDC88C 0bp	ACCAGCGGGCTCTGCAGGAAGAGCT	CCAGGAGCTCCGAGACTGTCACGTC			control_0bp	control_0bp	BC002
RNF216 0bp	TCATCTTCAGTGGGATCGGTCCAGA	GAGAGCATCTTGAACACTCCTGGCA			control_0bp	control_0bp	BC002
TBC1D13 0bp	TGGGCAGCACCTCATACTCATTTAG	GGATGATGGCACAGAGTTCTTGTGT			control_0bp	control_0bp	BC002
BRD9 0bp	CTTCCTTCTTTCCTCATCGTCCAGA	TGCTTCTCCTTCTCGGACTTCTTCT			control_0bp	control_0bp	BC002
ZNF609 0bp	TTGGGAGCAATAGCAGCAACCAGGC	CTCCAGCATTGGCACCATCTCCTGA			control_0bp	control_0bp	BC002
MDN1 0bp	TCAGGAGACACCTTCTGATGATGCA	GCAAGGACCACAGATCTCGAAGCTC			control_0bp	control_0bp	BC002
COX10 0bp	AACAGTCTCCGCGAGCTCCTGCGGT	CTGCGTCCACGTAGAAGCGGAAGCC			control_0bp	control_0bp	BC002
SLC39A11 0bp	AGCCAAGACTTCCATCTAAGATCCG	CCTCTGTCCACTAGAGAATACGAAC			control_0bp	control_0bp	BC002
TTC19 0bp	TGCTCCTCCTCCTCTGCCGCAGCGG	GCCTCGAGAACCAGGCGAGCGCTGC			control_0bp	control_0bp	BC002
ANO10 0bp	TTCAGGTTCTCGGTCACGAGCTTCA	TTTGCTGCTGCTTGAGTGCCTCCAA			control_0bp	control_0bp	BC002
USP24 0bp	TACGGTCACAGTATTGTGCTTGGTC	TATGTTGCCTTCCAGTGCAATCGAC			control_0bp	control_0bp	BC002
GLB1 0bp	TGTCCACAGCTGCCAGGTAATCTGG	GTCGGAGGAGCGGAGAAGAATAGAC			control_0bp	control_0bp	BC002
LMTK2 0bp	CTCCAGGAGGCTGTCCTGACTGGTT	GAGTCCGAGGAGAGGGCAGACACCA			control_0bp	control_0bp	BC002
NCBP1 0bp	ACACAGGATGCTGTCAAAGGCAAGA	TAAGGTCTTAGGATGTGCCGTTCCT			control_0bp	control_0bp	BC002
SPN 0bp	GAGAGCTAGCTGCCGTGGTAACAGG	GGCTCCACTGGTCCTACTGGAGGTT			control_0bp	control_0bp	BC002
HTT 0bp	CAGCAGAGTGGAGTGTTCATCCTCG	ACAGGAACGAGTAAGCCTAAGAGCA			control_0bp	control_0bp	BC002
CEP350 0bp	GAGTTCCTTGGATTTGGTAAAGGCA	CCTCTTTTGATTTGCTGCTCCTCAT			control_0bp	control_0bp	BC002
MCM10 0bp	GTATAGGCGCACGTCTTGCATGTCA	CGACACGGCACTTCACTTCTCTGAT			control_0bp	control_0bp	BC002
ERAP1 0bp	TGACTATGCAGGATGATGGTGCTGG	TGGGCTGACTGGCTGTGATTTCTAC			control_0bp	control_0bp	BC002
MADD 0bp	GTCAATCTCCACCTCGCTGGCATCC	CCCAGTGCTGCATGTGTCAGAGGGT			control_0bp	control_0bp	BC002
TRAPPC11 0bp	AGTCTCCAACAGGAATGTCAGTGAG	TAAAGCCGGGTAGGATTCATCACAC			control_0bp	control_0bp	BC002
QSOX2 0bp	TTGTCGCGGCCATAGTGCTGCTTCA	AGAATGTGAGCACGTGGCCTTCATC			control_0bp	control_0bp	BC002
C15orf39 0bp	AAGGCCACAGAGCTGTGGAAGTTGG	TCCTTGGCATGGCATCTGTGGTCAC			control_0bp	control_0bp	BC002
PLCB3 0bp	CAGCTGTTGCAGGACCTGCTGCTGC	CCAGCCACAAGACGGTCATGCCGCT			control_0bp	control_0bp	BC002
FMR1 0bp	CTGGTTACGATCTTTACCCGTGCGC	AGCCGACTACCTTCACTGGAGGTAT			control_0bp	control_0bp	BC002
PARP9 0bp	CATTGGCTGCATTCACCACAGCATC	AACAGCATGTGTGGTGAGGTCATCT			control_0bp	control_0bp	BC002
SACS 0bp	CCTTCCTCACAGGTGTTGTGCCAGA	GGCAGCTGTGAGCTGAACAGCAGCA			control_0bp	control_0bp	BC002
APC 0bp	TGGAATCTGAATCAGACGAAGCTTG	TCTAGATAAACATGCAGCAGCAGCA			control_0bp	control_0bp	BC002
SETD5 0bp	TAGAATGTAGGTGTTGTTCAAGCGC	GTTCTGTACATCTGCACTGTACTGA			control_0bp	control_0bp	BC002
INSR 0bp	GTGAAGTGTCGCAAGCCGGAGATGA	CCAGCGACTCCTTGTTCACCACCTT			control_0bp	control_0bp	BC002
BCR 0bp	GCAAGTCATGGAGGACCAGCGTGCT	CCTCGTCACACGGTCCACAGGCTTG			control_0bp	control_0bp	BC002
ABL1 0bp	TCTTCCCGTGGACTGCAAGTCCCGA	GGCAGCGTGACTGACCTCCACTCCG			control_0bp	control_0bp	BC002
MSH6 0bp	CGACTATAGTTAGCCAGGCACAGTA	AAACATCCAACACTGCGATACACTC			control_0bp	control_0bp	BC002
PIK3CA 0bp	TCACATTGTCACATAAGGGTTCTCC	TCCATGGTAGATACCTGTTCGAACA			control_0bp	control_0bp	BC002
INPPL1 0bp	GAGCTGCAACAGCTGGCAGAAGGCC	TCCCGCTTCCGGGCACTGACAAAGA			control_0bp	control_0bp	BC002
BRAF 0bp	AACCTGTGGTTGATCCTCTGAACAC	TGGGCCAGGCTCAAAATCAAACACT			control_0bp	control_0bp	BC002
TP53 0bp	CTCTGGCATTCTGGGAGCTTCATCT	GGACCTGGGTCTTCAGTGAACCATT			control_0bp	control_0bp	BC002
SF3B1 0bp	TTCAGTTGCAGCAATTGATGTCACG	TATCCAGCAAATCTGCTGTCACTTC			control_0bp	control_0bp	BC002
EGFR 0bp	AAGGAATTCGCTCCACTGTGTTGAG	GGCAATGAGGACATAACCAGCCACC			control_0bp	control_0bp	BC002
NRAS 0bp	CCTCTATGGTGGGATCATATTCATC	TACAAAGTGGTTCTGGATTAGCTGG			control_0bp	control_0bp	BC002
U2AF1 0bp	CCGGGATCGGGATCTTGATCTATGC	TTCTTGCGACGGCGGCCATACAGCT			control_0bp	control_0bp	BC002
AR 0bp	ACCACACGGTCCATACAACTGGCCT	TCTTCGGCTGTGAAGAGAGTGTGCC			control_0bp	control_0bp	BC002
FGFR3 0bp	TCTCCATCTCAGACACCAGGTCCGA	CAGGTCCTTGTCAGTGGCATCGTCT			control_0bp	control_0bp	BC002
CDKN2A 0bp	GTGTCCAGGAAGCCCTCCCGGGCAG	CGTCGTGCACGGGTCGGGTGAGAGT			control_0bp	control_0bp	BC002
CTNNB1 0bp	GCATGGTACGTACAATAGCAGACAC	CATCTGAGGAGAACGCATGATAGCG			control_0bp	control_0bp	BC002
GNAS 0bp	AAGTCAGGCACGTTCATCACACTCA	GGATGTAGTCCACTCTGAACTGGTT			control_0bp	control_0bp	BC002
TAF1B 0bp	GTCCATGGAAACACGTTCTATCAGT	GTCCTCTTCAGTCCAGTTGAACTGA			control_0bp	control_0bp	BC002
MKI67 0bp	GCTTGTTGGAGTGTCCACTGATTCT	GGTGGTGGAGATTTGCAGGCTATTT			control_0bp	control_0bp	BC002
SLC23A2 0bp	CTGGCGACCACGGCACTGAGCATGC	CGATGACACCGGCCGCAGACACGGT			control_0bp	control_0bp	BC002
MFSD12 0bp	TGGCCACCACGGTGAACGCATACCT	GAGTGCCGTGAGCTCCACCTTCTCA			control_0bp	control_0bp	BC002
ZKSCAN5 0bp	GTCTCAAACGTTGGCGGGTTGTACT	CCTGCATCCAGGTGCAGTCTTCTTC			control_0bp	control_0bp	BC002
LATS1 0bp	CCAATCACACAACTGTGTGTATCCT	GTTCGTAGCAACACTTCAGGTGCAA			control_0bp	control_0bp	BC002
KIF20B 0bp	AAAACTGAATTTCTGTGCCATCTGC	CCTGAGCTTTTTTCACTTAACCGAC			control_0bp	control_0bp	BC002
TTF2 0bp	TTGACAGAGCCATCGATGGTGGCAT	AAGTCAGTCCATGCTTCTTCAGGTG			control_0bp	control_0bp	BC002
ARFGEF2 0bp	TGTCGGCTAGGATCTTCTCCAGGGC	CCGGGACACGAACATGCTCTTGGTC			control_0bp	control_0bp	BC002
PTEN 0bp	TGGCGGGGCTTCTTCTGCAGGATGG	AAATGGCTCTGGACTTGGCGGTAGC			control_0bp	control_0bp	BC002
ERBB2 0bp	CAGGTTTCCCTGCACCACCTGGCAG	CCCTGGTAGAGGTGGCGGAGCATGT			control_0bp	control_0bp	BC002
XPO1 0bp	GGCCATAGTACTAAGCACTTCTGGT	TCTCTAGCAGCTGGGACATTTCTCT			control_0bp	control_0bp	BC002
IDH2 0bp	TTGGTCATGGCTCCACTCTCCACCG	TCTCCACGCACACCTTCTCCAGCAT			control_0bp	control_0bp	BC002
SMAD4 0bp	TTATGAACAGCATCTCCAGGTGCAC	GCCCAGCTTCTCTGTCTAAGTAGTA			control_0bp	control_0bp	BC002
MGA 0bp	GTACTCTTAGTGGGAAGCTGGTACA	CCACAGGAGATGTGGGAGCATTAGA			control_0bp	control_0bp	BC002
MON1A 0bp	TGAGAATGAAGAGGCGGTCTTCCTC	TTTGCGGATCCAGCGCATCAGCTTA			control_0bp	control_0bp	BC002
AKAP9 c.1389G>T	CCATTTCTCCCTTATGCCGTGTTTT	TTCCTCCATCTGTGCCATGTGTTGT	CAT	AAT	variant	gapfill	BC003
SLC23A2 c.1417G>A	GACGCAAAGAGGGCGCTGAACTTCC	AGAGCGAGCATGAGGGCTGCTCCGC	CGATCATGCCC	TGATCATGCCC	variant	gapfill	BC003
SETD5 c.4131C>T	AGTCTGATGGCAATGACGACCTAGA	AAAGGAGGTGGAACTCAGAGTTCCT	GTTCTGAGG	ATTCTGAGG	variant	gapfill	BC003
SACS c.7497C>T	TTTCTAAGGCTTTGTGTCGCTTTGG	CCTAGTTTTACTGCTACTTCCCTGG	GACTGCT	AACTGCT	variant	gapfill	BC003
GLB1 c.1824G>C	TGATGGTGTTTGGGGCCGAGGTCAT	GGGGCACAAACAAGGTCAACTGAGG	CAGGATGTGCT	GAGGATGTGCT	variant	gapfill	BC003
HTT c.8157G>A	TCGCAGTTCTGTCAGCGTCACATAC	TGCGCTCGGTGAACAAGTCTGAGAC	ATCAGCTCAAACTGGT	ATTAGCTCAAACTGGT	variant	gapfill	BC003
QSOX2 c.376A>G	TAGTCATGGCACACGGCCTGGTTCT	AGAGCTGCGACGCGAATGGCACTGG	TCTCTTCCATGCAGTCC	CCTCTTCCATGCAGTCC	variant	gapfill	BC003
JAK2 c.1849G>T	ACCAGAATATTCTCGTCTCCACAGA	ACCAAATGCTTGTGAGAAAGCTTGC	CACATACTCCATAATTTAAA	AACATACTCCATAATTTAAA	variant	gapfill	BC003
SLC39A11 c.168T>C	CAACTGCTGGGGCCAGAAGAGACCA	GCTGCCAACATGACCCCTGCAGCAA	ATAGGAA	GTAGGAA	variant	gapfill	BC003
KIF20B c.4945A>G	TTCCTCTTCCGAGCCTTGGGAATCT	AACTGTCACTGGTGTGGTACAACCA	T	C	variant	gapfill	BC003
LMTK2 c.3852A>G	TCGTCGCTGTTTTCGTCCTCCTCGT	TCCCGTCCTCTGAGAGGTCGAGCAT	CTGCATCCA	CCGCATCCA	variant	gapfill	BC003
MADD c.1440T>C	TTGCAACATCCACAGAATCCACATC	GCCATAGATGAGTGGGTTGAATTCA	ATT	GTT	variant	gapfill	BC003
MFSD12 c.1202G>T	GCTCATGGAGCCGTACACGAACGCT	TGTGGGGACCGATGAGGTCGGCCGT	CCGCTGTTCG	ACGCTGTTCG	variant	gapfill	BC003
MGA c.3808T>C	TTATGGTTCTCAGGGCTAGAATGAC	GAAATGATGGAGATGGGGAGGAGGA	ATGAAGTTTGCTGCT	GTGAAGTTTGCTGCT	variant	gapfill	BC003
MKI67 c.8158A>C	ACACGTGTCCTGAGATGCCTCTTTG	TTGCTGTGGTGTCTACCACTTCTAG	TGC	GGC	variant	gapfill	BC003
MON1A c.501T>C	CCTCAGACCCATAGCGGGAGTACAC	CCCTGCCTCACTCAGCACAAAGACA	AGGCTT	GGGCTT	variant	gapfill	BC003
NCBP1 c.1428G>A	TAAATGCAGGTTGGGTTTGCAGGAC	CTGAGAAGGTAGGAGGAACAATATC	ACAGAG	ATAGAG	variant	gapfill	BC003
LATS1 c.1591C>T	TTTGAAGCGGTTCCCTCAGGAAAAG	GGGTTGAACAGTTTGAATTGGCTGT	GACT	AACT	variant	gapfill	BC003
SPN c.879C>T	CGTCCACCACCCCGTTACGCTTGCC	AGCACGAGGGCCCCAGTCCGCCGCT	GCCTCTGCTC	ACCTCTGCTC	variant	gapfill	BC003
SBNO1 c.627G>A	TCATGGTTGGGGAAAAACTCCTCAT	CCACATTCTAGCTCCTTCTTTATTA	CTTCATGTCGTTTAT	TTTCATGTCGTTTAT	variant	gapfill	BC003
PARP9 c.1444A>G	TCCACGTTGAATCCCATCAGATTGA	GATCTAGCTTCAAGCCCATTTTCTC	TGGCAGGA	CGGCAGGA	variant	gapfill	BC003
TTF2 c.382G>A	GAGCTGGTTCTTGATTCTTGTCAAG	CTTGAATGGATTTCTCAGCCAGTTG	TAC	TAT	variant	gapfill	BC003
ARFGEF2 c.1294A>G	AAGGCCACACAGAGATATTGCTTGA	GAACATCTCGTGAGTCCTGAATACG	TTGCATTGAT	CTGCATTGAT	variant	gapfill	BC003
TP53 c.742C>T	TGTGATGATGGTGAGGATGGGCCTC	TGCCGCCCATGCAGGAACTGTTACA	CGGTTCA	CAGTTCA	variant	gapfill	BC003
ZKSCAN5 c.1566A>G	TCATCCTCTTTGAAGATGGTTGTCC	TCTTTCATGGGAATTCCCTGCTTTC	TAGTATC	CAGTATC	variant	gapfill	BC003
ZNF609 c.2601C>T	TAGCCCCTTCTTTAACCAACTGTTC	GATTTGACACTGTCTACCTTGCCCT	GGCGTCCTTT	AGCGTCCTTT	variant	gapfill	BC003
TAF1B c.1386G>T	CTTTTTTTTCCAGCAGTTGCTGTTG	CGACCAGTGTGCTAAATTGTTTCTG	ACT	AAT	variant	gapfill	BC003
ANO10 c.799A>G	AGTGTCCCCCACCTGTAGGTCATGT	CCACAGTTCCAGAATCACCGTGGAC	TGGCACAGCCACGCTT	CGGCACAGCCACGCTT	variant	gapfill	BC003
CEP350 c.4336A>G	TCACAGATTTGACGTGCTGCGTCTG	TGAGGCGAGCAGTTTCTGACTGCTG	TGG	CGG	variant	gapfill	BC003
PIK3CA c.1637	GTGACTCCATAGAAAATCTTTCTCC	GCTCAGTGATTTCAGAGAGAGGATC	T		non_variant	gapfill	BC003
PIK3CA c.3145	CAATCCATTTTTGTTGTCCAGCCAC	GATGTGCATCATTCATTTGTTTCAT	CAT		non_variant	gapfill	BC003
USP24 c.4029	TACTCCCAACAAGATCAAGCCGTCC	GACAATCTCATGAAGCAAGCCACAG	TGCAGCCGCAGCCCAT		non_variant	gapfill	BC003
PIK3CA c.266	GGGTTGAAAAAGCCGAAGGTCACAA	TTCATCAAAAAATTCTTCCCTTTCT	AGTCGTCTTGT		non_variant	gapfill	BC003
PIK3CA c.2909	CTCAAATTCTCTTGTCTTTGTGCAT	CTTGGGCTCCTTTACTAATCACTAT	T		non_variant	gapfill	BC003
U2AF1 c.103	CTAAACGTCGGTTTATTGTGCAACC	GTCTCCATGACGACATGCTCCAATT	GAGAGCACCT		non_variant	gapfill	BC003
PIK3CA c.1359	TAACACCAATAGGGTTCAGCAAATC	CCATGAGGTACTGGCCAAAGATTCA	TTCTAAT		non_variant	gapfill	BC003
PIK3CA c.2178	AAAACTTCATCTGTACCTTTTGTGT	CTTCTCCTGTTTGAGAATGTCAGTT	TTCATCCTT		non_variant	gapfill	BC003
XPO1 c.1712	TCCATCATGGGTCTCATGCATGAAT	CGAACAGCTTGTTAACTACAGTCTT	T		non_variant	gapfill	BC003
SMAD4 c.1086	GGACATTGGAGAGTTGACCCAAACA	TCTCCTCCAGAAGGGTCCACGTATC	AAAGCGA		non_variant	gapfill	BC003
TTC19 c.575	AGCAACAGCAAATTCCTGTCTGTTC	ACTGGCCAGCTTTAGGGAAATTTCA	TGCGCAGCATAGAT		non_variant	gapfill	BC003
TRAPPC11 c.2370	CATCCTGTCCTGGTTTTAAGCCAGC	GAGCTTCACATCTCTGATTTGGGTC	GGT		non_variant	gapfill	BC003
PTEN c.390	AATATGCACATATCATTACACCAGT	CCCTTTCCAGCTTTACAGTGAATTG	TCGT		non_variant	gapfill	BC003
PTEN c.698	AAAGTACATGAACTTGTCTTCCCGT	TGAATTGGAGGAATATATCTTCACC	CGTGTGGGTCC		non_variant	gapfill	BC003
TP53 c.919	GAGGAGCTGGTGTTGTTGGGCAGTG	GCTCCCTGGGGGCAGCTCGTGGTGA	CTCGCTTAGT		non_variant	gapfill	BC003
TP53 c.821	CCGGTCTCTCCCAGGACAGGCACAA	ACCTCAAAGCTGTTCCGTCCCAGTA	ACACGC		non_variant	gapfill	BC003
RNF216 c.1896	TATACAGGATGGTCTGGGGGAGCAC	CTCCAGCTCACTGGTTGGGAACGAA	CTT		non_variant	gapfill	BC003
TP53 c.407insC	CAGCTGCACAGGGCAGGTCTTGGCC	TCTTGTTGAGGGCAGGGGAGTACGT	AGTTGGCAAAACA		non_variant	gapfill	BC003
PIK3CA c.1259	GTTTATATTTCCCCATGCCAATGGA	AGTGTTCCTCTTTAGCACCCTTTCG	C		non_variant	gapfill	BC003
TP53 c.330	CTGTCCCAGAATGCAAGAAGCCCAG	GAAACCGTAGCTGCCCTGGTAGGTT	ACG		non_variant	gapfill	BC003
SF3B1 c.1875	CAGCAAAAGCTCTAGCTGTTGTGTT	TACTCATCCATGTTATCTATATCAG	ACGGACA		non_variant	gapfill	BC003
SF3B1 c.2000	CATAAGAATAGCTATCTGTTGTACA	AGTGTGTCTCGCTTGCCAGGACTTC	ATCTTAATACC		non_variant	gapfill	BC003
SF3B1 c.2100	TGGCCAAAGCACTGATGGTCCGAAC	CTGCTGCTCATCCACAAGACCATGT	TTT		non_variant	gapfill	BC003
TP53 c.1026	TGAGTTCCAAGGCCTCATTCAGCTC	TCGGAACATCTCGAAGCGCTCACGC			non_variant	gapfill	BC003
PIK3CA c.356	TTCACACACTGGCATGCCGATAGCA	GAGGATCTTTTCTTCACGGTTGCCT	AAACCAATTTCTCGATT		non_variant	gapfill	BC003
PLCB3 c.707A>G	CTCCAGCGTCAGGTATGGCTTGCCC	CGCCTATCTCCAGCAGGATCTTGTC	TTGG		non_variant	gapfill	BC003
TBC1D13 c.66	AGCTGAGTTCCCGCAGCTTTTCCAA	AATTGAGGGCTCCTTCAGGACATCC	TGC		non_variant	gapfill	BC003
NRAS c.35	TGTCAGTGCGCTTTTCCCAACACCA	CCAACCACCACCAGTTTGTACTCAG	CCTGCT		non_variant	gapfill	BC003
CTNNB1 c.123	CTTTACCACTCAGAGAAGGAGCTGT	AGTGGCACCAGAATGGATTCCAGAG	GGT		non_variant	gapfill	BC003
COX10 c.683	AGCTAGCAATGGGCTGATCTGTCCA	GAACCAGCGGTCTGTTCTTTGTCCT	C		non_variant	gapfill	BC003
COPG1 c.663	AGTAGGCAAAGGGAGACTTAAGGCC	CGTGTGACCTTGCTGATCATCTTAT	ATGC		non_variant	gapfill	BC003
CDKN2A c.240	GTCGGCGCAGTTGGGCTCCGCGCCG	AGCAGCTCCGCCACTCGGGCGCTGC	TGGAGCAGC		non_variant	gapfill	BC003
CDKN2A c.173	ATGACCTGGTCTTCTAGGAAGCGGC	CTAGACGCTGGCTCCTCAGTAGCAT	TGCTGCC		non_variant	gapfill	BC003
CCDC88C c.3372	TGAGCGCTGCGCTCTGGGAACTCAG	TTCTCCACCTGCAGCTTGGCGGTCT	CGTGGAG		non_variant	gapfill	BC003
C15orf39 c.355	AGTGGTGGGCCTGGGTAGGAGTGAG	TGAAGGGCAGGAGCTCAACAGGGCT	CCTGGGGAC		non_variant	gapfill	BC003
EGFR c.2372	CAGGAGGCAGCCGAAGGGCATGAGC	TGATGAGCTGCACGGTGGAGGTGAG	TGCG		non_variant	gapfill	BC003
BRD9 c.66	CTAGCTTTAGAGGCTTCTCCAGGGG	TAATCCTCGTAGGACGAGCGCCACT	CTTGTCGGCA		non_variant	gapfill	BC003
BCR-ABL c.70	GTCAGATGCTACTGGCCGCTGAAGG	TCCAGTGGCTGAGTGGACGATGACA			non_variant	gapfill	BC003
ARID4A c.2761	CTTTCACTAGTCAGTTGTTGGATGC	GTTTGACTCTGCTATCAATGATGGC	ATTG		non_variant	gapfill	BC003
AR c.2106	TCTCTCCCAGTTCATTGAGGCTAGA	AAAGGAGTCGGGCTGGTTGTTGTCG	GAGCAAGGCTGC		non_variant	gapfill	BC003
APC c.4350	TAGGTGCTTTATTTTTAGGTACTTC	TCGCTTGGTTTGAGCTGTTTGAGGA			non_variant	gapfill	BC003
APC c.3342	GATTAATTCCATGATTAGAACCCAC	ATTGGCTCCCCGTGACCTGTATGGA	TCGATTTGTTTCTGAACC		non_variant	gapfill	BC003
APC c.2628	CTGCAGTGGTGGAGATCTGCAAACC	CCTGGATTTTCTGTTGCTGGATGGT	TCGCTTTGAAGAAGTT		non_variant	gapfill	BC003
PIK3CA c.1039	TAGATCTTATCAATGTCTCGAATAT	CACGTAGGTTGCACAAAGAATTTTT	TTACATT		non_variant	gapfill	BC003
BRAF c.1800	GATGGGACCCACTCCATCGAGATTT	CACTGTAGCTAGACCAAAATCACCT			non_variant	gapfill	BC003
EGFR c.2576	TTTCTCTTCCGCACCCAGCAGTTTG	CCAGCCCAAAATCTGTGATCTTGAC	G		non_variant	gapfill	BC003
APC c.650	TTCGATTTGCTGAATTCTGGCTATT	CGCTGTGCTCGTTTTTCCATATCCT	CTT		non_variant	gapfill	BC003
ERBB2 c.2034	TCGTGTACTTCCGGATCTTCTGCTG	ATCCCAAAGACCACCCCCAAGACCA	CCGTCGCTTGATGAGG		non_variant	gapfill	BC003
ERAP1 c.1540	TTCATCATGGTTTTCACATCCACCC	GATGCCAATGTGAGGATGAAGATGA	CTTCCT		non_variant	gapfill	BC003
MYD88 c.801	CTTTCTTCATTGCCTTGTACTTGAT	ATCAGTCGCTTCTGATGGGCACCTG	GGGG		non_variant	gapfill	BC003
MSH6 c.1172	AGGCACATAGAGTGTAGATGCATCA	AATCGGGGTGATCAGGCCTCCTCCT	A		non_variant	gapfill	BC003
NRAS c.184	TGGTCTCTCATGGCACTGTACTCTT	CCAGCTGTATCCAGTATGTCCAACA	CTTGT		non_variant	gapfill	BC003
MCM10 c.2004	GGTTTGTTTTTGTAAGAACCTGGCC	AATTTGGTGATAGCAGCTAACTTTT	TTTTGCCCTT		non_variant	gapfill	BC003
KRAS c.39	GTATCGTCAAGGCACTCTTGCCTAC	CCAGCTCCAACTACCACAAGTTTAT	GCCA		non_variant	gapfill	BC003
KRAS c.186	ACTGGTCCCTCATTGCACTGTACTC	GACCTGCTGTGTCGAGAATATCCAA	CTCTT		non_variant	gapfill	BC003
KMT2C c.8685	CTTGAGCAGGTAGTTGAGTGGATGC	ATTTGCACTGGGGCCAGCAGTTTCT	CTGAATGAC		non_variant	gapfill	BC003
MDN1 c.2603	GTCAGGATGCCGAACCAGTGGCTCT	TCCTCGATCCAGCAACACCAGGGAT	GTGTC		non_variant	gapfill	BC003
IDH2 c.522	CTGTGGCCTTGTACTGGTCGCCATG	AATGGTGATGGGCTTGGTCCAGCCA	GGCGTGCCTGCC		non_variant	gapfill	BC003
GNAS c.605	GGTCTCAAAGATTCCAGAAGTCAGG	AGGTCCTGATCGCTCGGCACATAGT	ACACGGCAGCGAAGC		non_variant	gapfill	BC003
FMR1 c.415	TGTGCCGCCTCTTTGGCACACATTT	AAGTCTTCTGGCACATCCAGCTTGA	GCCGT		non_variant	gapfill	BC003
FGFR3 c.748	CCCGCCTGCAGGATGGGCCGGTGCG	AGCGTGTACGTCTGCCGGATGCTGC	GGGAGCGCTCCAGCACGTCC		non_variant	gapfill	BC003
FGFR3 c.1119	CCACCCCGTAGCTGAGGATGCCTGC	ACACTGCCCGCCTCGTCAGCCTCCA	ATAC		non_variant	gapfill	BC003
FBXW7 c.1396	ACTCTTTTTTCATGAAGATGCATAC	GGAAGTATGCCCATATAAGGTGTGT	AACGCACAGT		non_variant	gapfill	BC003
INPPL1 c.211	AAGAAATCTTCTCCATCAGGCAGAA	GCGATACGTGTGCACATGCTTCTGA	T		non_variant	gapfill	BC003
ERBB2 c.2266	TTGGCTTTGGGGGATGTGTTTTCCC	GGCCACTGGAATTTTCACATTCTCC	TCAACACTTTGAT		non_variant	gapfill	BC003
INSR c.1650G>A	ACCACCGTCCAACTGTTGGAACCAC	TCCGTCACATTCTGATAAGGGGCCT	ACGCATCCTGCCCGTCGAAC	ATGCATCCTGCCCGTCGAAC	bulk_not_covered	gapfill	BC003
SBNO1 0bp	ACATACTCAGGAGCAGTAACTTGGT	TTGATCTATGAGTACGTCCGAACTG			control_0bp	control_0bp	BC003
KMT2C 0bp	TGGTCGTTATCCATGCGGAACATGT	ACACACCACGGTTCTGAGACTCATA			control_0bp	control_0bp	BC003
AKAP9 0bp	TTCTCAGACACTGTATCACTGCCTT	CAAGGTACCACATTCCTCTTTCAGT			control_0bp	control_0bp	BC003
COPG1 0bp	ATGATGTCTACTGGCAGCTCCTCCA	AACTTCTGGCTGTCACCTGCATTGT			control_0bp	control_0bp	BC003
ARID4A 0bp	AGTTGTCCCTCTCTTCAGGATCAAG	TTCTTCCTCAGGCACCTCTTCTTCT			control_0bp	control_0bp	BC003
CCDC88C 0bp	ACCAGCGGGCTCTGCAGGAAGAGCT	CCAGGAGCTCCGAGACTGTCACGTC			control_0bp	control_0bp	BC003
RNF216 0bp	TCATCTTCAGTGGGATCGGTCCAGA	GAGAGCATCTTGAACACTCCTGGCA			control_0bp	control_0bp	BC003
TBC1D13 0bp	TGGGCAGCACCTCATACTCATTTAG	GGATGATGGCACAGAGTTCTTGTGT			control_0bp	control_0bp	BC003
BRD9 0bp	CTTCCTTCTTTCCTCATCGTCCAGA	TGCTTCTCCTTCTCGGACTTCTTCT			control_0bp	control_0bp	BC003
ZNF609 0bp	TTGGGAGCAATAGCAGCAACCAGGC	CTCCAGCATTGGCACCATCTCCTGA			control_0bp	control_0bp	BC003
MDN1 0bp	TCAGGAGACACCTTCTGATGATGCA	GCAAGGACCACAGATCTCGAAGCTC			control_0bp	control_0bp	BC003
COX10 0bp	AACAGTCTCCGCGAGCTCCTGCGGT	CTGCGTCCACGTAGAAGCGGAAGCC			control_0bp	control_0bp	BC003
SLC39A11 0bp	AGCCAAGACTTCCATCTAAGATCCG	CCTCTGTCCACTAGAGAATACGAAC			control_0bp	control_0bp	BC003
TTC19 0bp	TGCTCCTCCTCCTCTGCCGCAGCGG	GCCTCGAGAACCAGGCGAGCGCTGC			control_0bp	control_0bp	BC003
ANO10 0bp	TTCAGGTTCTCGGTCACGAGCTTCA	TTTGCTGCTGCTTGAGTGCCTCCAA			control_0bp	control_0bp	BC003
USP24 0bp	TACGGTCACAGTATTGTGCTTGGTC	TATGTTGCCTTCCAGTGCAATCGAC			control_0bp	control_0bp	BC003
GLB1 0bp	TGTCCACAGCTGCCAGGTAATCTGG	GTCGGAGGAGCGGAGAAGAATAGAC			control_0bp	control_0bp	BC003
LMTK2 0bp	CTCCAGGAGGCTGTCCTGACTGGTT	GAGTCCGAGGAGAGGGCAGACACCA			control_0bp	control_0bp	BC003
NCBP1 0bp	ACACAGGATGCTGTCAAAGGCAAGA	TAAGGTCTTAGGATGTGCCGTTCCT			control_0bp	control_0bp	BC003
SPN 0bp	GAGAGCTAGCTGCCGTGGTAACAGG	GGCTCCACTGGTCCTACTGGAGGTT			control_0bp	control_0bp	BC003
HTT 0bp	CAGCAGAGTGGAGTGTTCATCCTCG	ACAGGAACGAGTAAGCCTAAGAGCA			control_0bp	control_0bp	BC003
CEP350 0bp	GAGTTCCTTGGATTTGGTAAAGGCA	CCTCTTTTGATTTGCTGCTCCTCAT			control_0bp	control_0bp	BC003
MCM10 0bp	GTATAGGCGCACGTCTTGCATGTCA	CGACACGGCACTTCACTTCTCTGAT			control_0bp	control_0bp	BC003
ERAP1 0bp	TGACTATGCAGGATGATGGTGCTGG	TGGGCTGACTGGCTGTGATTTCTAC			control_0bp	control_0bp	BC003
MADD 0bp	GTCAATCTCCACCTCGCTGGCATCC	CCCAGTGCTGCATGTGTCAGAGGGT			control_0bp	control_0bp	BC003
TRAPPC11 0bp	AGTCTCCAACAGGAATGTCAGTGAG	TAAAGCCGGGTAGGATTCATCACAC			control_0bp	control_0bp	BC003
QSOX2 0bp	TTGTCGCGGCCATAGTGCTGCTTCA	AGAATGTGAGCACGTGGCCTTCATC			control_0bp	control_0bp	BC003
C15orf39 0bp	AAGGCCACAGAGCTGTGGAAGTTGG	TCCTTGGCATGGCATCTGTGGTCAC			control_0bp	control_0bp	BC003
PLCB3 0bp	CAGCTGTTGCAGGACCTGCTGCTGC	CCAGCCACAAGACGGTCATGCCGCT			control_0bp	control_0bp	BC003
FMR1 0bp	CTGGTTACGATCTTTACCCGTGCGC	AGCCGACTACCTTCACTGGAGGTAT			control_0bp	control_0bp	BC003
PARP9 0bp	CATTGGCTGCATTCACCACAGCATC	AACAGCATGTGTGGTGAGGTCATCT			control_0bp	control_0bp	BC003
SACS 0bp	CCTTCCTCACAGGTGTTGTGCCAGA	GGCAGCTGTGAGCTGAACAGCAGCA			control_0bp	control_0bp	BC003
APC 0bp	TGGAATCTGAATCAGACGAAGCTTG	TCTAGATAAACATGCAGCAGCAGCA			control_0bp	control_0bp	BC003
SETD5 0bp	TAGAATGTAGGTGTTGTTCAAGCGC	GTTCTGTACATCTGCACTGTACTGA			control_0bp	control_0bp	BC003
INSR 0bp	GTGAAGTGTCGCAAGCCGGAGATGA	CCAGCGACTCCTTGTTCACCACCTT			control_0bp	control_0bp	BC003
BCR 0bp	GCAAGTCATGGAGGACCAGCGTGCT	CCTCGTCACACGGTCCACAGGCTTG			control_0bp	control_0bp	BC003
ABL1 0bp	TCTTCCCGTGGACTGCAAGTCCCGA	GGCAGCGTGACTGACCTCCACTCCG			control_0bp	control_0bp	BC003
MSH6 0bp	CGACTATAGTTAGCCAGGCACAGTA	AAACATCCAACACTGCGATACACTC			control_0bp	control_0bp	BC003
PIK3CA 0bp	TCACATTGTCACATAAGGGTTCTCC	TCCATGGTAGATACCTGTTCGAACA			control_0bp	control_0bp	BC003
INPPL1 0bp	GAGCTGCAACAGCTGGCAGAAGGCC	TCCCGCTTCCGGGCACTGACAAAGA			control_0bp	control_0bp	BC003
BRAF 0bp	AACCTGTGGTTGATCCTCTGAACAC	TGGGCCAGGCTCAAAATCAAACACT			control_0bp	control_0bp	BC003
TP53 0bp	CTCTGGCATTCTGGGAGCTTCATCT	GGACCTGGGTCTTCAGTGAACCATT			control_0bp	control_0bp	BC003
SF3B1 0bp	TTCAGTTGCAGCAATTGATGTCACG	TATCCAGCAAATCTGCTGTCACTTC			control_0bp	control_0bp	BC003
EGFR 0bp	AAGGAATTCGCTCCACTGTGTTGAG	GGCAATGAGGACATAACCAGCCACC			control_0bp	control_0bp	BC003
NRAS 0bp	CCTCTATGGTGGGATCATATTCATC	TACAAAGTGGTTCTGGATTAGCTGG			control_0bp	control_0bp	BC003
U2AF1 0bp	CCGGGATCGGGATCTTGATCTATGC	TTCTTGCGACGGCGGCCATACAGCT			control_0bp	control_0bp	BC003
AR 0bp	ACCACACGGTCCATACAACTGGCCT	TCTTCGGCTGTGAAGAGAGTGTGCC			control_0bp	control_0bp	BC003
FGFR3 0bp	TCTCCATCTCAGACACCAGGTCCGA	CAGGTCCTTGTCAGTGGCATCGTCT			control_0bp	control_0bp	BC003
CDKN2A 0bp	GTGTCCAGGAAGCCCTCCCGGGCAG	CGTCGTGCACGGGTCGGGTGAGAGT			control_0bp	control_0bp	BC003
CTNNB1 0bp	GCATGGTACGTACAATAGCAGACAC	CATCTGAGGAGAACGCATGATAGCG			control_0bp	control_0bp	BC003
GNAS 0bp	AAGTCAGGCACGTTCATCACACTCA	GGATGTAGTCCACTCTGAACTGGTT			control_0bp	control_0bp	BC003
TAF1B 0bp	GTCCATGGAAACACGTTCTATCAGT	GTCCTCTTCAGTCCAGTTGAACTGA			control_0bp	control_0bp	BC003
MKI67 0bp	GCTTGTTGGAGTGTCCACTGATTCT	GGTGGTGGAGATTTGCAGGCTATTT			control_0bp	control_0bp	BC003
SLC23A2 0bp	CTGGCGACCACGGCACTGAGCATGC	CGATGACACCGGCCGCAGACACGGT			control_0bp	control_0bp	BC003
MFSD12 0bp	TGGCCACCACGGTGAACGCATACCT	GAGTGCCGTGAGCTCCACCTTCTCA			control_0bp	control_0bp	BC003
ZKSCAN5 0bp	GTCTCAAACGTTGGCGGGTTGTACT	CCTGCATCCAGGTGCAGTCTTCTTC			control_0bp	control_0bp	BC003
LATS1 0bp	CCAATCACACAACTGTGTGTATCCT	GTTCGTAGCAACACTTCAGGTGCAA			control_0bp	control_0bp	BC003
KIF20B 0bp	AAAACTGAATTTCTGTGCCATCTGC	CCTGAGCTTTTTTCACTTAACCGAC			control_0bp	control_0bp	BC003
TTF2 0bp	TTGACAGAGCCATCGATGGTGGCAT	AAGTCAGTCCATGCTTCTTCAGGTG			control_0bp	control_0bp	BC003
ARFGEF2 0bp	TGTCGGCTAGGATCTTCTCCAGGGC	CCGGGACACGAACATGCTCTTGGTC			control_0bp	control_0bp	BC003
PTEN 0bp	TGGCGGGGCTTCTTCTGCAGGATGG	AAATGGCTCTGGACTTGGCGGTAGC			control_0bp	control_0bp	BC003
ERBB2 0bp	CAGGTTTCCCTGCACCACCTGGCAG	CCCTGGTAGAGGTGGCGGAGCATGT			control_0bp	control_0bp	BC003
XPO1 0bp	GGCCATAGTACTAAGCACTTCTGGT	TCTCTAGCAGCTGGGACATTTCTCT			control_0bp	control_0bp	BC003
IDH2 0bp	TTGGTCATGGCTCCACTCTCCACCG	TCTCCACGCACACCTTCTCCAGCAT			control_0bp	control_0bp	BC003
SMAD4 0bp	TTATGAACAGCATCTCCAGGTGCAC	GCCCAGCTTCTCTGTCTAAGTAGTA			control_0bp	control_0bp	BC003
MGA 0bp	GTACTCTTAGTGGGAAGCTGGTACA	CCACAGGAGATGTGGGAGCATTAGA			control_0bp	control_0bp	BC003
MON1A 0bp	TGAGAATGAAGAGGCGGTCTTCCTC	TTTGCGGATCCAGCGCATCAGCTTA			control_0bp	control_0bp	BC003
AKAP9 c.1389G>T	CCATTTCTCCCTTATGCCGTGTTTT	CCATCTGTGCCATGTGTTGTCTTAT	CATTTCCT	AATTTCCT	variant	gapfill	BC004
SLC23A2 c.1417G>A	GACGCAAAGAGGGCGCTGAACTTCC	GATCATGCCCAGAGCGAGCATGAGG	C	T	variant	gapfill	BC004
SETD5 c.4131C>T	AGTCTGATGGCAATGACGACCTAGA	GGAACTCAGAGTTCCTGTGCTGGAC	GTTCTGAGGAAAGGAGGT	ATTCTGAGGAAAGGAGGT	variant	gapfill	BC004
SACS c.7497C>T	TTTCTAAGGCTTTGTGTCGCTTTGG	CTAGTTTTACTGCTACTTCCCTGGG	GACTGCTC	AACTGCTC	variant	gapfill	BC004
GLB1 c.1824G>C	TGATGGTGTTTGGGGCCGAGGTCAT	GTGCTGGGGCACAAACAAGGTCAAC	CAGGAT	GAGGAT	variant	gapfill	BC004
HTT c.8157G>A	TCGCAGTTCTGTCAGCGTCACATAC	AGCTCAAACTGGTTGCGCTCGGTGA	ATC	ATT	variant	gapfill	BC004
QSOX2 c.376A>G	TAGTCATGGCACACGGCCTGGTTCT	TTCCATGCAGTCCAGAGCTGCGACG	TCTC	CCTC	variant	gapfill	BC004
JAK2 c.1849G>T	ACCAGAATATTCTCGTCTCCACAGA	CACATACTCCATAATTTAAAACCAA			variant	gapfill	BC004
SLC39A11 c.168T>C	CAACTGCTGGGGCCAGAAGAGACCA	AGGAAGCTGCCAACATGACCCCTGC	AT	GT	variant	gapfill	BC004
KIF20B c.4945A>G	TTCCTCTTCCGAGCCTTGGGAATCT	GGTGTGGTACAACCAGGGTGTTTCA	TAACTGTCACT	CAACTGTCACT	variant	gapfill	BC004
LMTK2 c.3852A>G	TCGTCGCTGTTTTCGTCCTCCTCGT	TCTGAGAGGTCGAGCATCCCTGACA	CTGCATCCATCCCGTCC	CCGCATCCATCCCGTCC	variant	gapfill	BC004
MADD c.1440T>C	TTGCAACATCCACAGAATCCACATC	TAGATGAGTGGGTTGAATTCAGTGG	ATTGCCA	GTTGCCA	variant	gapfill	BC004
MFSD12 c.1202G>T	GCTCATGGAGCCGTACACGAACGCT	TGTTCGTGTGGGGACCGATGAGGTC	CCGC	ACGC	variant	gapfill	BC004
MGA c.3808T>C	TTATGGTTCTCAGGGCTAGAATGAC	TTGCTGCTGAAATGATGGAGATGGG	ATGAAGT	GTGAAGT	variant	gapfill	BC004
MKI67 c.8158A>C	ACACGTGTCCTGAGATGCCTCTTTG	GGTGTCTACCACTTCTAGTGGGGGA	TGCTTGCTGT	GGCTTGCTGT	variant	gapfill	BC004
MON1A c.501T>C	CCTCAGACCCATAGCGGGAGTACAC	CTTCCCTGCCTCACTCAGCACAAAG	AGG	GGG	variant	gapfill	BC004
NCBP1 c.1428G>A	TAAATGCAGGTTGGGTTTGCAGGAC	AGGAGGAACAATATCTAATATACGC	ACAGAGCTGAGAAGGT	ATAGAGCTGAGAAGGT	variant	gapfill	BC004
LATS1 c.1591C>T	TTTGAAGCGGTTCCCTCAGGAAAAG	TGGGTTGAACAGTTTGAATTGGCTG	GAC	AAC	variant	gapfill	BC004
SPN c.879C>T	CGTCCACCACCCCGTTACGCTTGCC	TGCTCAGCACGAGGGCCCCAGTCCG	GCCTC	ACCTC	variant	gapfill	BC004
SBNO1 c.627G>A	TCATGGTTGGGGAAAAACTCCTCAT	CGTTTATCCACATTCTAGCTCCTTC	CTTCATGT	TTTCATGT	variant	gapfill	BC004
PARP9 c.1444A>G	TCCACGTTGAATCCCATCAGATTGA	TGGCAGGAGATCTAGCTTCAAGCCC			variant	gapfill	BC004
TTF2 c.382G>A	GAGCTGGTTCTTGATTCTTGTCAAG	GGATTTCTCAGCCAGTTGGAAGAAT	TACCTTGAAT	TATCTTGAAT	variant	gapfill	BC004
ARFGEF2 c.1294A>G	AAGGCCACACAGAGATATTGCTTGA	GATGAACATCTCGTGAGTCCTGAAT	TTGCATT	CTGCATT	variant	gapfill	BC004
TP53 c.742C>T	TGTGATGATGGTGAGGATGGGCCTC	CCCATGCAGGAACTGTTACACATGT	CGGTTCATGCCG	CAGTTCATGCCG	variant	gapfill	BC004
ZKSCAN5 c.1566A>G	TCATCCTCTTTGAAGATGGTTGTCC	TCATGGGAATTCCCTGCTTTCTATC	TAGTATCTCTT	CAGTATCTCTT	variant	gapfill	BC004
ZNF609 c.2601C>T	TAGCCCCTTCTTTAACCAACTGTTC	TTTGATTTGACACTGTCTACCTTGC	GGCGTCC	AGCGTCC	variant	gapfill	BC004
TAF1B c.1386G>T	CTTTTTTTTCCAGCAGTTGCTGTTG	TGTTTCTGTAGATTCACCACCATTT	ACTCGACCAGTGTGCTAAAT	AATCGACCAGTGTGCTAAAT	variant	gapfill	BC004
ANO10 c.799A>G	AGTGTCCCCCACCTGTAGGTCATGT	ACAGCCACGCTTCCACAGTTCCAGA	TGGC	CGGC	variant	gapfill	BC004
CEP350 c.4336A>G	TCACAGATTTGACGTGCTGCGTCTG	GAGGCGAGCAGTTTCTGACTGCTGA	TGGT	CGGT	variant	gapfill	BC004
PIK3CA c.1637	GTGACTCCATAGAAAATCTTTCTCC	TTCAGAGAGAGGATCTCGTGTAGAA	TGCTCAGTGAT		non_variant	gapfill	BC004
PIK3CA c.3145	CAATCCATTTTTGTTGTCCAGCCAC	GCATCATTCATTTGTTTCATGAAAT	CATGATGT		non_variant	gapfill	BC004
USP24 c.4029	TACTCCCAACAAGATCAAGCCGTCC	CCCATGACAATCTCATGAAGCAAGC	TGCAGCCGCAG		non_variant	gapfill	BC004
PIK3CA c.266	GGGTTGAAAAAGCCGAAGGTCACAA	CTTGTTTCATCAAAAAATTCTTCCC	AGTCGT		non_variant	gapfill	BC004
PIK3CA c.2909	CTCAAATTCTCTTGTCTTTGTGCAT	CACTATTAAGAAATCCTGTGTCAAA	TCTTGGGCTCCTTTACTAAT		non_variant	gapfill	BC004
U2AF1 c.103	CTAAACGTCGGTTTATTGTGCAACC	ACCTGTCTCCATGACGACATGCTCC	GAGAGC		non_variant	gapfill	BC004
PIK3CA c.1359	TAACACCAATAGGGTTCAGCAAATC	CTAATCCATGAGGTACTGGCCAAAG	TT		non_variant	gapfill	BC004
PIK3CA c.2178	AAAACTTCATCTGTACCTTTTGTGT	CCTTCTTCTCCTGTTTGAGAATGTC	TTCAT		non_variant	gapfill	BC004
XPO1 c.1712	TCCATCATGGGTCTCATGCATGAAT	GTTAACTACAGTCTTCAGAAATTTC	TCGAACAGCTT		non_variant	gapfill	BC004
SMAD4 c.1086	GGACATTGGAGAGTTGACCCAAACA	AAGCGATCTCCTCCAGAAGGGTCCA	A		non_variant	gapfill	BC004
TTC19 c.575	AGCAACAGCAAATTCCTGTCTGTTC	GCGCAGCATAGATACTGGCCAGCTT	T		non_variant	gapfill	BC004
TRAPPC11 c.2370	CATCCTGTCCTGGTTTTAAGCCAGC	CACATCTCTGATTTGGGTCTTTTCA	GGTGAGCTT		non_variant	gapfill	BC004
PTEN c.390	AATATGCACATATCATTACACCAGT	CGTCCCTTTCCAGCTTTACAGTGAA	T		non_variant	gapfill	BC004
PTEN c.698	AAAGTACATGAACTTGTCTTCCCGT	CGTGTGGGTCCTGAATTGGAGGAAT			non_variant	gapfill	BC004
TP53 c.919	GAGGAGCTGGTGTTGTTGGGCAGTG	GGCAGCTCGTGGTGAGGCTCCCCTT	CTCGCTTAGTGCTCCCTGGG		non_variant	gapfill	BC004
TP53 c.821	CCGGTCTCTCCCAGGACAGGCACAA	ACACGCACCTCAAAGCTGTTCCGTC			non_variant	gapfill	BC004
RNF216 c.1896	TATACAGGATGGTCTGGGGGAGCAC	TGGTTGGGAACGAACACGTGCAGCT	CTTCTCCAGCTCAC		non_variant	gapfill	BC004
TP53 c.407insC	CAGCTGCACAGGGCAGGTCTTGGCC	AAAACATCTTGTTGAGGGCAGGGGA	AGTTGGC		non_variant	gapfill	BC004
PIK3CA c.1259	GTTTATATTTCCCCATGCCAATGGA	ACCCTTTCGGCCTTTAACAGAGCAA	CAGTGTTCCTCTTTAGC		non_variant	gapfill	BC004
TP53 c.330	CTGTCCCAGAATGCAAGAAGCCCAG	CCGTAGCTGCCCTGGTAGGTTTTCT	ACGGAAA		non_variant	gapfill	BC004
SF3B1 c.1875	CAGCAAAAGCTCTAGCTGTTGTGTT	ACGGACATACTCATCCATGTTATCT			non_variant	gapfill	BC004
SF3B1 c.2000	CATAAGAATAGCTATCTGTTGTACA	TTAATACCAGTGTGTCTCGCTTGCC	ATC		non_variant	gapfill	BC004
SF3B1 c.2100	TGGCCAAAGCACTGATGGTCCGAAC	GCTCATCCACAAGACCATGTTCAAT	TTTCTGCT		non_variant	gapfill	BC004
TP53 c.1026	TGAGTTCCAAGGCCTCATTCAGCTC	AACATCTCGAAGCGCTCACGCCCAC	TCGG		non_variant	gapfill	BC004
PIK3CA c.356	TTCACACACTGGCATGCCGATAGCA	TTTCTCGATTGAGGATCTTTTCTTC	AAACCAA		non_variant	gapfill	BC004
PLCB3 c.707A>G	CTCCAGCGTCAGGTATGGCTTGCCC	CTCCAGCAGGATCTTGTCAATGTCC	TTGGCGCCTAT		non_variant	gapfill	BC004
TBC1D13 c.66	AGCTGAGTTCCCGCAGCTTTTCCAA	CCTTCAGGACATCCTGGAAATCTGC	TGCAATTGAGGGCT		non_variant	gapfill	BC004
NRAS c.35	TGTCAGTGCGCTTTTCCCAACACCA	CCTGCTCCAACCACCACCAGTTTGT			non_variant	gapfill	BC004
CTNNB1 c.123	CTTTACCACTCAGAGAAGGAGCTGT	ACCAGAATGGATTCCAGAGTCCAGG	GGTAGTGGC		non_variant	gapfill	BC004
COX10 c.683	AGCTAGCAATGGGCTGATCTGTCCA	CTTTGTCCTATTCATGTTTGAGTCA	CGAACCAGCGGTCTGTT		non_variant	gapfill	BC004
COPG1 c.663	AGTAGGCAAAGGGAGACTTAAGGCC	CCTTGCTGATCATCTTATTGACGGC	ATGCCGTGTGA		non_variant	gapfill	BC004
CDKN2A c.240	GTCGGCGCAGTTGGGCTCCGCGCCG	CCGCCACTCGGGCGCTGCCCATCAT	TGGAGCAGCAGCAGCT		non_variant	gapfill	BC004
CDKN2A c.173	ATGACCTGGTCTTCTAGGAAGCGGC	TGCCCTAGACGCTGGCTCCTCAGTA	TGC		non_variant	gapfill	BC004
CCDC88C c.3372	TGAGCGCTGCGCTCTGGGAACTCAG	AGCTTGGCGGTCTGGGTCTGCAGTG	CGTGGAGTTCTCCACCTGC		non_variant	gapfill	BC004
C15orf39 c.355	AGTGGTGGGCCTGGGTAGGAGTGAG	AGGAGCTCAACAGGGCTGGAGTCCT	CCTGGGGACTGAAGGGC		non_variant	gapfill	BC004
EGFR c.2372	CAGGAGGCAGCCGAAGGGCATGAGC	CTGCACGGTGGAGGTGAGGCAGATG	TGCGTGATGAG		non_variant	gapfill	BC004
BRD9 c.66	CTAGCTTTAGAGGCTTCTCCAGGGG	TAGGACGAGCGCCACTCGGCCTTGT	CTTGTCGGCATAATCCTCG		non_variant	gapfill	BC004
BCR-ABL c.70	GTCAGATGCTACTGGCCGCTGAAGG	GAACTCTGCTTAAATCCAGTGGCTG			non_variant	gapfill	BC004
ARID4A c.2761	CTTTCACTAGTCAGTTGTTGGATGC	GGTTTGACTCTGCTATCAATGATGG	ATT		non_variant	gapfill	BC004
AR c.2106	TCTCTCCCAGTTCATTGAGGCTAGA	AAGGCTGCAAAGGAGTCGGGCTGGT	GAGC		non_variant	gapfill	BC004
APC c.4350	TAGGTGCTTTATTTTTAGGTACTTC	TTGGTTTGAGCTGTTTGAGGAGGTG	TCGC		non_variant	gapfill	BC004
APC c.3342	GATTAATTCCATGATTAGAACCCAC	CGATTTGTTTCTGAACCATTGGCTC	T		non_variant	gapfill	BC004
APC c.2628	CTGCAGTGGTGGAGATCTGCAAACC	GAAGAAGTTCCTGGATTTTCTGTTG	TCGCTTT		non_variant	gapfill	BC004
PIK3CA c.1039	TAGATCTTATCAATGTCTCGAATAT	GCACAAAGAATTTTTATTCTGAGTG	TTACATTCACGTAGGTT		non_variant	gapfill	BC004
BRAF c.1800	GATGGGACCCACTCCATCGAGATTT	AGACCAAAATCACCTATTTTTACTG	CACTGTAGCT		non_variant	gapfill	BC004
EGFR c.2576	TTTCTCTTCCGCACCCAGCAGTTTG	CCCAAAATCTGTGATCTTGACATGC	GCCAG		non_variant	gapfill	BC004
APC c.650	TTCGATTTGCTGAATTCTGGCTATT	GCTCGTTTTTCCATATCCTGGCAGG	CTTCGCTGT		non_variant	gapfill	BC004
ERBB2 c.2034	TCGTGTACTTCCGGATCTTCTGCTG	TGAGGATCCCAAAGACCACCCCCAA	CCGTCGCTTGA		non_variant	gapfill	BC004
ERAP1 c.1540	TTCATCATGGTTTTCACATCCACCC	CCTGATGCCAATGTGAGGATGAAGA	CTT		non_variant	gapfill	BC004
MYD88 c.801	CTTTCTTCATTGCCTTGTACTTGAT	GATCAGTCGCTTCTGATGGGCACCT	GGG		non_variant	gapfill	BC004
MSH6 c.1172	AGGCACATAGAGTGTAGATGCATCA	CCTCCTGTGCTCATCTCTTCTCTTT	AAATCGGGGTGATCAGGCCT		non_variant	gapfill	BC004
NRAS c.184	TGGTCTCTCATGGCACTGTACTCTT	GTATCCAGTATGTCCAACAAACAGG	CTTGTCCAGCT		non_variant	gapfill	BC004
MCM10 c.2004	GGTTTGTTTTTGTAAGAACCTGGCC	GCCCTTAATTTGGTGATAGCAGCTA	TTTT		non_variant	gapfill	BC004
KRAS c.39	GTATCGTCAAGGCACTCTTGCCTAC	AACTACCACAAGTTTATATTCAGTC	GCCACCAGCTCC		non_variant	gapfill	BC004
KRAS c.186	ACTGGTCCCTCATTGCACTGTACTC	TTGACCTGCTGTGTCGAGAATATCC	CTC		non_variant	gapfill	BC004
KMT2C c.8685	CTTGAGCAGGTAGTTGAGTGGATGC	GGGGCCAGCAGTTTCTCGATTGGTT	CTGAATGACATTTGCACT		non_variant	gapfill	BC004
MDN1 c.2603	GTCAGGATGCCGAACCAGTGGCTCT	TCGATCCAGCAACACCAGGGATCCA	GTGTCTCC		non_variant	gapfill	BC004
IDH2 c.522	CTGTGGCCTTGTACTGGTCGCCATG	GCCTGCCAATGGTGATGGGCTTGGT	GGCGT		non_variant	gapfill	BC004
GNAS c.605	GGTCTCAAAGATTCCAGAAGTCAGG	AAGCAGGTCCTGATCGCTCGGCACA	ACACGGCAGCG		non_variant	gapfill	BC004
FMR1 c.415	TGTGCCGCCTCTTTGGCACACATTT	GCCGTAAGTCTTCTGGCACATCCAG			non_variant	gapfill	BC004
FGFR3 c.748	CCCGCCTGCAGGATGGGCCGGTGCG	CTCCAGCACGTCCAGCGTGTACGTC	GGGAGCG		non_variant	gapfill	BC004
FGFR3 c.1119	CCACCCCGTAGCTGAGGATGCCTGC	TGCCCGCCTCGTCAGCCTCCACCAG	ATACACAC		non_variant	gapfill	BC004
FBXW7 c.1396	ACTCTTTTTTCATGAAGATGCATAC	AACGCACAGTGGAAGTATGCCCATA			non_variant	gapfill	BC004
INPPL1 c.211	AAGAAATCTTCTCCATCAGGCAGAA	ACATGCTTCTGATACAGGACGCAGA	TGCGATACGTGTGC		non_variant	gapfill	BC004
ERBB2 c.2266	TTGGCTTTGGGGGATGTGTTTTCCC	CTTTGATGGCCACTGGAATTTTCAC	TCAACA		non_variant	gapfill	BC004
INSR c.1650G>A	ACCACCGTCCAACTGTTGGAACCAC	CCTGCCCGTCGAACTCCGTCACATT	ACGCAT	ATGCAT	bulk_not_covered	gapfill	BC004
SBNO1 0bp	ACATACTCAGGAGCAGTAACTTGGT	TTGATCTATGAGTACGTCCGAACTG			control_0bp	control_0bp	BC004
KMT2C 0bp	TGGTCGTTATCCATGCGGAACATGT	ACACACCACGGTTCTGAGACTCATA			control_0bp	control_0bp	BC004
AKAP9 0bp	TTCTCAGACACTGTATCACTGCCTT	CAAGGTACCACATTCCTCTTTCAGT			control_0bp	control_0bp	BC004
COPG1 0bp	ATGATGTCTACTGGCAGCTCCTCCA	AACTTCTGGCTGTCACCTGCATTGT			control_0bp	control_0bp	BC004
ARID4A 0bp	AGTTGTCCCTCTCTTCAGGATCAAG	TTCTTCCTCAGGCACCTCTTCTTCT			control_0bp	control_0bp	BC004
CCDC88C 0bp	ACCAGCGGGCTCTGCAGGAAGAGCT	CCAGGAGCTCCGAGACTGTCACGTC			control_0bp	control_0bp	BC004
RNF216 0bp	TCATCTTCAGTGGGATCGGTCCAGA	GAGAGCATCTTGAACACTCCTGGCA			control_0bp	control_0bp	BC004
TBC1D13 0bp	TGGGCAGCACCTCATACTCATTTAG	GGATGATGGCACAGAGTTCTTGTGT			control_0bp	control_0bp	BC004
BRD9 0bp	CTTCCTTCTTTCCTCATCGTCCAGA	TGCTTCTCCTTCTCGGACTTCTTCT			control_0bp	control_0bp	BC004
ZNF609 0bp	TTGGGAGCAATAGCAGCAACCAGGC	CTCCAGCATTGGCACCATCTCCTGA			control_0bp	control_0bp	BC004
MDN1 0bp	TCAGGAGACACCTTCTGATGATGCA	GCAAGGACCACAGATCTCGAAGCTC			control_0bp	control_0bp	BC004
COX10 0bp	AACAGTCTCCGCGAGCTCCTGCGGT	CTGCGTCCACGTAGAAGCGGAAGCC			control_0bp	control_0bp	BC004
SLC39A11 0bp	AGCCAAGACTTCCATCTAAGATCCG	CCTCTGTCCACTAGAGAATACGAAC			control_0bp	control_0bp	BC004
TTC19 0bp	TGCTCCTCCTCCTCTGCCGCAGCGG	GCCTCGAGAACCAGGCGAGCGCTGC			control_0bp	control_0bp	BC004
ANO10 0bp	TTCAGGTTCTCGGTCACGAGCTTCA	TTTGCTGCTGCTTGAGTGCCTCCAA			control_0bp	control_0bp	BC004
USP24 0bp	TACGGTCACAGTATTGTGCTTGGTC	TATGTTGCCTTCCAGTGCAATCGAC			control_0bp	control_0bp	BC004
GLB1 0bp	TGTCCACAGCTGCCAGGTAATCTGG	GTCGGAGGAGCGGAGAAGAATAGAC			control_0bp	control_0bp	BC004
LMTK2 0bp	CTCCAGGAGGCTGTCCTGACTGGTT	GAGTCCGAGGAGAGGGCAGACACCA			control_0bp	control_0bp	BC004
NCBP1 0bp	ACACAGGATGCTGTCAAAGGCAAGA	TAAGGTCTTAGGATGTGCCGTTCCT			control_0bp	control_0bp	BC004
SPN 0bp	GAGAGCTAGCTGCCGTGGTAACAGG	GGCTCCACTGGTCCTACTGGAGGTT			control_0bp	control_0bp	BC004
HTT 0bp	CAGCAGAGTGGAGTGTTCATCCTCG	ACAGGAACGAGTAAGCCTAAGAGCA			control_0bp	control_0bp	BC004
CEP350 0bp	GAGTTCCTTGGATTTGGTAAAGGCA	CCTCTTTTGATTTGCTGCTCCTCAT			control_0bp	control_0bp	BC004
MCM10 0bp	GTATAGGCGCACGTCTTGCATGTCA	CGACACGGCACTTCACTTCTCTGAT			control_0bp	control_0bp	BC004
ERAP1 0bp	TGACTATGCAGGATGATGGTGCTGG	TGGGCTGACTGGCTGTGATTTCTAC			control_0bp	control_0bp	BC004
MADD 0bp	GTCAATCTCCACCTCGCTGGCATCC	CCCAGTGCTGCATGTGTCAGAGGGT			control_0bp	control_0bp	BC004
TRAPPC11 0bp	AGTCTCCAACAGGAATGTCAGTGAG	TAAAGCCGGGTAGGATTCATCACAC			control_0bp	control_0bp	BC004
QSOX2 0bp	TTGTCGCGGCCATAGTGCTGCTTCA	AGAATGTGAGCACGTGGCCTTCATC			control_0bp	control_0bp	BC004
C15orf39 0bp	AAGGCCACAGAGCTGTGGAAGTTGG	TCCTTGGCATGGCATCTGTGGTCAC			control_0bp	control_0bp	BC004
PLCB3 0bp	CAGCTGTTGCAGGACCTGCTGCTGC	CCAGCCACAAGACGGTCATGCCGCT			control_0bp	control_0bp	BC004
FMR1 0bp	CTGGTTACGATCTTTACCCGTGCGC	AGCCGACTACCTTCACTGGAGGTAT			control_0bp	control_0bp	BC004
PARP9 0bp	CATTGGCTGCATTCACCACAGCATC	AACAGCATGTGTGGTGAGGTCATCT			control_0bp	control_0bp	BC004
SACS 0bp	CCTTCCTCACAGGTGTTGTGCCAGA	GGCAGCTGTGAGCTGAACAGCAGCA			control_0bp	control_0bp	BC004
APC 0bp	TGGAATCTGAATCAGACGAAGCTTG	TCTAGATAAACATGCAGCAGCAGCA			control_0bp	control_0bp	BC004
SETD5 0bp	TAGAATGTAGGTGTTGTTCAAGCGC	GTTCTGTACATCTGCACTGTACTGA			control_0bp	control_0bp	BC004
INSR 0bp	GTGAAGTGTCGCAAGCCGGAGATGA	CCAGCGACTCCTTGTTCACCACCTT			control_0bp	control_0bp	BC004
BCR 0bp	GCAAGTCATGGAGGACCAGCGTGCT	CCTCGTCACACGGTCCACAGGCTTG			control_0bp	control_0bp	BC004
ABL1 0bp	TCTTCCCGTGGACTGCAAGTCCCGA	GGCAGCGTGACTGACCTCCACTCCG			control_0bp	control_0bp	BC004
MSH6 0bp	CGACTATAGTTAGCCAGGCACAGTA	AAACATCCAACACTGCGATACACTC			control_0bp	control_0bp	BC004
PIK3CA 0bp	TCACATTGTCACATAAGGGTTCTCC	TCCATGGTAGATACCTGTTCGAACA			control_0bp	control_0bp	BC004
INPPL1 0bp	GAGCTGCAACAGCTGGCAGAAGGCC	TCCCGCTTCCGGGCACTGACAAAGA			control_0bp	control_0bp	BC004
BRAF 0bp	AACCTGTGGTTGATCCTCTGAACAC	TGGGCCAGGCTCAAAATCAAACACT			control_0bp	control_0bp	BC004
TP53 0bp	CTCTGGCATTCTGGGAGCTTCATCT	GGACCTGGGTCTTCAGTGAACCATT			control_0bp	control_0bp	BC004
SF3B1 0bp	TTCAGTTGCAGCAATTGATGTCACG	TATCCAGCAAATCTGCTGTCACTTC			control_0bp	control_0bp	BC004
EGFR 0bp	AAGGAATTCGCTCCACTGTGTTGAG	GGCAATGAGGACATAACCAGCCACC			control_0bp	control_0bp	BC004
NRAS 0bp	CCTCTATGGTGGGATCATATTCATC	TACAAAGTGGTTCTGGATTAGCTGG			control_0bp	control_0bp	BC004
U2AF1 0bp	CCGGGATCGGGATCTTGATCTATGC	TTCTTGCGACGGCGGCCATACAGCT			control_0bp	control_0bp	BC004
AR 0bp	ACCACACGGTCCATACAACTGGCCT	TCTTCGGCTGTGAAGAGAGTGTGCC			control_0bp	control_0bp	BC004
FGFR3 0bp	TCTCCATCTCAGACACCAGGTCCGA	CAGGTCCTTGTCAGTGGCATCGTCT			control_0bp	control_0bp	BC004
CDKN2A 0bp	GTGTCCAGGAAGCCCTCCCGGGCAG	CGTCGTGCACGGGTCGGGTGAGAGT			control_0bp	control_0bp	BC004
CTNNB1 0bp	GCATGGTACGTACAATAGCAGACAC	CATCTGAGGAGAACGCATGATAGCG			control_0bp	control_0bp	BC004
GNAS 0bp	AAGTCAGGCACGTTCATCACACTCA	GGATGTAGTCCACTCTGAACTGGTT			control_0bp	control_0bp	BC004
TAF1B 0bp	GTCCATGGAAACACGTTCTATCAGT	GTCCTCTTCAGTCCAGTTGAACTGA			control_0bp	control_0bp	BC004
MKI67 0bp	GCTTGTTGGAGTGTCCACTGATTCT	GGTGGTGGAGATTTGCAGGCTATTT			control_0bp	control_0bp	BC004
SLC23A2 0bp	CTGGCGACCACGGCACTGAGCATGC	CGATGACACCGGCCGCAGACACGGT			control_0bp	control_0bp	BC004
MFSD12 0bp	TGGCCACCACGGTGAACGCATACCT	GAGTGCCGTGAGCTCCACCTTCTCA			control_0bp	control_0bp	BC004
ZKSCAN5 0bp	GTCTCAAACGTTGGCGGGTTGTACT	CCTGCATCCAGGTGCAGTCTTCTTC			control_0bp	control_0bp	BC004
LATS1 0bp	CCAATCACACAACTGTGTGTATCCT	GTTCGTAGCAACACTTCAGGTGCAA			control_0bp	control_0bp	BC004
KIF20B 0bp	AAAACTGAATTTCTGTGCCATCTGC	CCTGAGCTTTTTTCACTTAACCGAC			control_0bp	control_0bp	BC004
TTF2 0bp	TTGACAGAGCCATCGATGGTGGCAT	AAGTCAGTCCATGCTTCTTCAGGTG			control_0bp	control_0bp	BC004
ARFGEF2 0bp	TGTCGGCTAGGATCTTCTCCAGGGC	CCGGGACACGAACATGCTCTTGGTC			control_0bp	control_0bp	BC004
PTEN 0bp	TGGCGGGGCTTCTTCTGCAGGATGG	AAATGGCTCTGGACTTGGCGGTAGC			control_0bp	control_0bp	BC004
ERBB2 0bp	CAGGTTTCCCTGCACCACCTGGCAG	CCCTGGTAGAGGTGGCGGAGCATGT			control_0bp	control_0bp	BC004
XPO1 0bp	GGCCATAGTACTAAGCACTTCTGGT	TCTCTAGCAGCTGGGACATTTCTCT			control_0bp	control_0bp	BC004
IDH2 0bp	TTGGTCATGGCTCCACTCTCCACCG	TCTCCACGCACACCTTCTCCAGCAT			control_0bp	control_0bp	BC004
SMAD4 0bp	TTATGAACAGCATCTCCAGGTGCAC	GCCCAGCTTCTCTGTCTAAGTAGTA			control_0bp	control_0bp	BC004
MGA 0bp	GTACTCTTAGTGGGAAGCTGGTACA	CCACAGGAGATGTGGGAGCATTAGA			control_0bp	control_0bp	BC004
MON1A 0bp	TGAGAATGAAGAGGCGGTCTTCCTC	TTTGCGGATCCAGCGCATCAGCTTA			control_0bp	control_0bp	BC004

## Sheet: c
3 cell line visium gapfill
name	lhs_probe	rhs_probe	ref_gapfill	alt_gapfill	target_type	BC	probe_type
BCR-ABL	GTCAGATGCTACTGGCCGCTGAAGG	TGAACTCTGCTTAAATCCAGTGGCT		GCTTT	variant	visium	gapfill
MGA c.3808T>C	TTATGGTTCTCAGGGCTAGAATGAC	GAAGTTTGCTGCTGAAATGATGGAG	AT	GT	variant	visium	gapfill
TTF2 c.382G>A	GAGCTGGTTCTTGATTCTTGTCAAG	TGAATGGATTTCTCAGCCAGTTGGA	TACCT	TATCT	variant	visium	gapfill
LATS1 c.1591C>T	TTTGAAGCGGTTCCCTCAGGAAAAG	CTGGGTTGAACAGTTTGAATTGGCT	GA	AA	variant	visium	gapfill
ZKSCAN5 c.1566A>G	TCATCCTCTTTGAAGATGGTTGTCC	GTATCTCTTTCATGGGAATTCCCTG	TA	CA	variant	visium	gapfill
MFSD12 c.1202G>T	AGCTCATGGAGCCGTACACGAACGC	GCTGTTCGTGTGGGGACCGATGAGG	TCC	TAC	variant	visium	gapfill
SLC23A2 c.1417G>A	GACGCAAAGAGGGCGCTGAACTTCC	CATGCCCAGAGCGAGCATGAGGGCT	CGAT	TGAT	variant	visium	gapfill
MKI67 c.8158A>C	ACACGTGTCCTGAGATGCCTCTTTG	TTGCTGTGGTGTCTACCACTTCTAG	TGC	GGC	variant	visium	gapfill
TAF1B c.1386G>T	GGCTTTTTTTTCCAGCAGTTGCTGT	CGACCAGTGTGCTAAATTGTTTCTG	TGACT	TGAAT	variant	visium	gapfill
SETD5 c.4131C>T	AGTCTGATGGCAATGACGACCTAGA	TCTGAGGAAAGGAGGTGGAACTCAG	GT	AT	variant	visium	gapfill
KIF20B c.4945A>G	TTCCTCTTCCGAGCCTTGGGAATCT	ACTGTCACTGGTGTGGTACAACCAG	TA	CA	variant	visium	gapfill
SACS c.7497C>T	TTTCTAAGGCTTTGTGTCGCTTTGG	CTGCTCCTAGTTTTACTGCTACTTC	GA	AA	variant	visium	gapfill
SLC39A11 c.168T>C	CAACTGCTGGGGCCAGAAGAGACCA	AGGAAGCTGCCAACATGACCCCTGC	AT	GT	variant	visium	gapfill
ARFGEF2 c.1294A>G	AAGGCCACACAGAGATATTGCTTGA	GCATTGATGAACATCTCGTGAGTCC	TT	CT	variant	visium	gapfill
ZNF609 c.2601C>T	TAGCCCCTTCTTTAACCAACTGTTC	GTCCTTTGATTTGACACTGTCTACC	GGC	AGC	variant	visium	gapfill
SBNO1 c.627G>A	TCATGGTTGGGGAAAAACTCCTCAT	TGTCGTTTATCCACATTCTAGCTCC	CTTCA	TTTCA	variant	visium	gapfill
ANO10 c.799A>G	AGTGTCCCCCACCTGTAGGTCATGT	ACAGCCACGCTTCCACAGTTCCAGA	TGGC	CGGC	variant	visium	gapfill
PARP9 c.1444A>G	TCCACGTTGAATCCCATCAGATTGA	AGGAGATCTAGCTTCAAGCCCATTT	TGGC	CGGC	variant	visium	gapfill
GLB1 c.1824G>C	TGATGGTGTTTGGGGCCGAGGTCAT	GGATGTGCTGGGGCACAAACAAGGT	CA	GA	variant	visium	gapfill
LMTK2 c.3852A>G	TCGTCGCTGTTTTCGTCCTCCTCGT	ATCCATCCCGTCCTCTGAGAGGTCG	CTGC	CCGC	variant	visium	gapfill
NCBP1 c.1428G>A	TAAATGCAGGTTGGGTTTGCAGGAC	GAGCTGAGAAGGTAGGAGGAACAAT	ACA	ATA	variant	visium	gapfill
JAK2 c.1849G>T	TGAACCAGAATATTCTCGTCTCCACAGA	ATACTCCATAATTTAAAACCAAATGCTTGTGAGAAAGCTTGCTC	CAC	AAC	variant	visium	gapfill
HTT c.8157G>A	TCGCAGTTCTGTCAGCGTCACATAC	GCTCAAACTGGTTGCGCTCGGTGAA	ATCA	ATTA	variant	visium	gapfill
CEP350 c.4336A>G	TCACAGATTTGACGTGCTGCGTCTG	GAGGCGAGCAGTTTCTGACTGCTGA	TGGT	CGGT	variant	visium	gapfill
MADD c.1440T>C	TTGCAACATCCACAGAATCCACATC	TGCCATAGATGAGTGGGTTGAATTC	AT	GT	variant	visium	gapfill
QSOX2 c.376A>G	TAGTCATGGCACACGGCCTGGTTCT	TCTTCCATGCAGTCCAGAGCTGCGA	TC	CC	variant	visium	gapfill
MON1A c.501T>C	CCTCAGACCCATAGCGGGAGTACAC	TCCCTGCCTCACTCAGCACAAAGAC	AGGCT	GGGCT	variant	visium	gapfill
AKAP9 c.1389G>T	CCATTTCTCCCTTATGCCGTGTTTT	TTCCTCCATCTGTGCCATGTGTTGT	CAT	AAT	variant	visium	gapfill
TP53 c.405insC	CAGCTGCACAGGGCAGGTCTTGGCC	AAAACATCTTGTTGAGGGCAGGGGA	AGTTGGC	AGTTGGGC	variant	visium	gapfill
SPN c.879C>T	CGTCCACCACCCCGTTACGCTTGCC	CTGCTCAGCACGAGGGCCCCAGTCC	GCCT	ACCT	variant	visium	gapfill
TP53 c.742C>T	CTTCCAGTGTGATGATGGTGAGGAT	TTCATGCCGCCCATGCAGGAACTGT	GGGCCTCCGG	GGGCCTCCAG	variant	visium	gapfill
SMAD4_1080_1086	GGACATTGGAGAGTTGACCCAAACA	TCTCCTCCAGAAGGGTCCACGTATC	AAAGCGA		non_variant	visium	gapfill
MDN1_2602_2603	GTCAGGATGCCGAACCAGTGGCTCT	GTCTCCTCGATCCAGCAACACCAGG	GT		non_variant	visium	gapfill
TP53_1018_1026	TGAGTTCCAAGGCCTCATTCAGCTC	CTCGAAGCGCTCACGCCCACGGATC	TCGGAACAT		non_variant	visium	gapfill
RNF216_1895_1896	TATACAGGATGGTCTGGGGGAGCAC	TCTCCAGCTCACTGGTTGGGAACGA	CT		non_variant	visium	gapfill
BRD9_65_66	CTAGCTTTAGAGGCTTCTCCAGGGG	TGTCGGCATAATCCTCGTAGGACGA	CT		non_variant	visium	gapfill
TBC1D13_64_66	AGCTGAGTTCCCGCAGCTTTTCCAA	AATTGAGGGCTCCTTCAGGACATCC	TGC		non_variant	visium	gapfill
TTC19_571_575	AGCAACAGCAAATTCCTGTCTGTTC	AGCATAGATACTGGCCAGCTTTAGG	TGCGC		non_variant	visium	gapfill
CCDC88C_3370_3372	TGAGCGCTGCGCTCTGGGAACTCAG	GGAGTTCTCCACCTGCAGCTTGGCG	CGT		non_variant	visium	gapfill
ARID4A_2759_2761	CTTTCACTAGTCAGTTGTTGGATGC	GGTTTGACTCTGCTATCAATGATGG	ATT		non_variant	visium	gapfill
COPG1_662_663	AGTAGGCAAAGGGAGACTTAAGGCC	GCCGTGTGACCTTGCTGATCATCTT	AT		non_variant	visium	gapfill
U2AF1_94_103	CTAAACGTCGGTTTATTGTGCAACC	GTCTCCATGACGACATGCTCCAATT	GAGAGCACCT		non_variant	visium	gapfill
KMT2C_8684_8685	CTTGAGCAGGTAGTTGAGTGGATGC	GAATGACATTTGCACTGGGGCCAGC	CT		non_variant	visium	gapfill
NRAS_181_184	TGGTCTCTCATGGCACTGTACTCTT	TCCAGCTGTATCCAGTATGTCCAAC	CTTG		non_variant	visium	gapfill
EGFR_2568_2576	TTTCTCTTCCGCACCCAGCAGTTTG	AAATCTGTGATCTTGACATGCTGCG	GCCAGCCCA		non_variant	visium	gapfill
TP53_813_821	CCGGTCTCTCCCAGGACAGGCACAA	TCAAAGCTGTTCCGTCCCAGTAGAT	ACACGCACC		non_variant	visium	gapfill
BRAF_1797_1800	GATGGGACCCACTCCATCGAGATTT	GTAGCTAGACCAAAATCACCTATTT	CACT		non_variant	visium	gapfill
PIK3CA_3140_3145	CAATCCATTTTTGTTGTCCAGCCAC	GTGCATCATTCATTTGTTTCATGAA	CATGAT		non_variant	visium	gapfill
KRAS_30_39	GTATCGTCAAGGCACTCTTGCCTAC	CCAACTACCACAAGTTTATATTCAG	GCCACCAGCT		non_variant	visium	gapfill
MSH6_1164_1172	AGGCACATAGAGTGTAGATGCATCA	TGATCAGGCCTCCTCCTGTGCTCAT	AAATCGGGG		non_variant	visium	gapfill
USP24_4027_4029	TACTCCCAACAAGATCAAGCCGTCC	AGCCGCAGCCCATGACAATCTCATG	TGC		non_variant	visium	gapfill
MCM10_2002_2004	GGTTTGTTTTTGTAAGAACCTGGCC	TGCCCTTAATTTGGTGATAGCAGCT	TTT		non_variant	visium	gapfill
ERAP1_1539_1540	TTCATCATGGTTTTCACATCCACCC	TCCTGATGCCAATGTGAGGATGAAG	CT		non_variant	visium	gapfill
PIK3CA_2907_2909	CTCAAATTCTCTTGTCTTTGTGCAT	TGGGCTCCTTTACTAATCACTATTA	TCT		non_variant	visium	gapfill
TRAPPC11_2368_2370	CATCCTGTCCTGGTTTTAAGCCAGC	GAGCTTCACATCTCTGATTTGGGTC	GGT		non_variant	visium	gapfill
INPPL1_207_211	AAGAAATCTTCTCCATCAGGCAGAA	TACGTGTGCACATGCTTCTGATACA	TGCGA		non_variant	visium	gapfill
C15orf39_354_355	AGTGGTGGGCCTGGGTAGGAGTGAG	TGGGGACTGAAGGGCAGGAGCTCAA	CC		non_variant	visium	gapfill
FMR1_413_415	TGTGCCGCCTCTTTGGCACACATTT	GTAAGTCTTCTGGCACATCCAGCTT	GCC		non_variant	visium	gapfill
PIK3CA_1634_1637	GTGACTCCATAGAAAATCTTTCTCC	CAGTGATTTCAGAGAGAGGATCTCG	TGCT		non_variant	visium	gapfill
APC_2625_2628	CTGCAGTGGTGGAGATCTGCAAACC	TTTGAAGAAGTTCCTGGATTTTCTG	TCGC		non_variant	visium	gapfill
NRAS_33_35	TGTCAGTGCGCTTTTCCCAACACCA	GCTCCAACCACCACCAGTTTGTACT	CCT		non_variant	visium	gapfill
COX10_679_683	AGCTAGCAATGGGCTGATCTGTCCA	CAGCGGTCTGTTCTTTGTCCTATTC	CGAAC		non_variant	visium	gapfill
SF3B1_2097_2100	TGGCCAAAGCACTGATGGTCCGAAC	TGCTGCTCATCCACAAGACCATGTT	TTTC		non_variant	visium	gapfill
AR_2097_2106	TCTCTCCCAGTTCATTGAGGCTAGA	GCAAAGGAGTCGGGCTGGTTGTTGT	GAGCAAGGCT		non_variant	visium	gapfill
PTEN_383_390	AATATGCACATATCATTACACCAGT	TTCCAGCTTTACAGTGAATTGCTGC	TCGTCCCT		non_variant	visium	gapfill
PLCB3_706_707	CTCCAGCGTCAGGTATGGCTTGCCC	GGCGCCTATCTCCAGCAGGATCTTG	TT		non_variant	visium	gapfill
PIK3CA_1256_1259	GTTTATATTTCCCCATGCCAATGGA	GTTCCTCTTTAGCACCCTTTCGGCC	CAGT		non_variant	visium	gapfill
IDH2_515_522	CTGTGGCCTTGTACTGGTCGCCATG	TGCCAATGGTGATGGGCTTGGTCCA	GGCGTGCC		non_variant	visium	gapfill
SF3B1_1998_2000	CATAAGAATAGCTATCTGTTGTACA	TTAATACCAGTGTGTCTCGCTTGCC	ATC		non_variant	visium	gapfill
PIK3CA_2175_2178	AAAACTTCATCTGTACCTTTTGTGT	TCCTTCTTCTCCTGTTTGAGAATGT	TTCA		non_variant	visium	gapfill
APC_645_650	TTCGATTTGCTGAATTCTGGCTATT	TGTGCTCGTTTTTCCATATCCTGGC	CTTCGC		non_variant	visium	gapfill
APC_3339_3342	GATTAATTCCATGATTAGAACCCAC	TTTGTTTCTGAACCATTGGCTCCCC	TCGA		non_variant	visium	gapfill
SF3B1_1869_1875	CAGCAAAAGCTCTAGCTGTTGTGTT	TACTCATCCATGTTATCTATATCAG	ACGGACA		non_variant	visium	gapfill
XPO1_1704_1712	TCCATCATGGGTCTCATGCATGAAT	TTGTTAACTACAGTCTTCAGAAATT	TCGAACAGC		non_variant	visium	gapfill
FGFR3_1111_1119	CCACCCCGTAGCTGAGGATGCCTGC	GCCCGCCTCGTCAGCCTCCACCAGC	ATACACACT		non_variant	visium	gapfill
ERBB2_2031_2034	TCGTGTACTTCCGGATCTTCTGCTG	CGCTTGATGAGGATCCCAAAGACCA	CCGT		non_variant	visium	gapfill
PIK3CA_349_356	TTCACACACTGGCATGCCGATAGCA	TTCTCGATTGAGGATCTTTTCTTCA	AAACCAAT		non_variant	visium	gapfill
PIK3CA_1356_1359	TAACACCAATAGGGTTCAGCAAATC	AATCCATGAGGTACTGGCCAAAGAT	TTCT		non_variant	visium	gapfill
EGFR_2369_2372	CAGGAGGCAGCCGAAGGGCATGAGC	TGATGAGCTGCACGGTGGAGGTGAG	TGCG		non_variant	visium	gapfill
PTEN_696_698	AAAGTACATGAACTTGTCTTCCCGT	GTGGGTCCTGAATTGGAGGAATATA	CGT		non_variant	visium	gapfill
FGFR3_740_748	CCCGCCTGCAGGATGGGCCGGTGCG	CCAGCACGTCCAGCGTGTACGTCTG	GGGAGCGCT		non_variant	visium	gapfill
KRAS_183_186	ACTGGTCCCTCATTGCACTGTACTC	TGACCTGCTGTGTCGAGAATATCCA	CTCT		non_variant	visium	gapfill
TP53_915_919	GAGGAGCTGGTGTTGTTGGGCAGTG	TTAGTGCTCCCTGGGGGCAGCTCGT	CTCGC		non_variant	visium	gapfill
APC_4346_4350	TAGGTGCTTTATTTTTAGGTACTTC	TGGTTTGAGCTGTTTGAGGAGGTGG	TCGCT		non_variant	visium	gapfill
PIK3CA_1034_1039	TAGATCTTATCAATGTCTCGAATAT	TCACGTAGGTTGCACAAAGAATTTT	TTACAT		non_variant	visium	gapfill
CDKN2A_235_240	GTCGGCGCAGTTGGGCTCCGCGCCG	AGCAGCAGCTCCGCCACTCGGGCGC	TGGAGC		non_variant	visium	gapfill
MYD88_754_762	CTTTCTTCATTGCCTTGTACTTGAT	TCGCTTCTGATGGGCACCTGGAGAG	GGGGATCAG		non_variant	visium	gapfill
CTNNB1_121_123	CTTTACCACTCAGAGAAGGAGCTGT	AGTGGCACCAGAATGGATTCCAGAG	GGT		non_variant	visium	gapfill
GNAS_600_605	GGTCTCAAAGATTCCAGAAGTCAGG	CAGCGAAGCAGGTCCTGATCGCTCG	ACACGG		non_variant	visium	gapfill
PIK3CA_262_266	GGGTTGAAAAAGCCGAAGGTCACAA	TCTTGTTTCATCAAAAAATTCTTCC	AGTCG		non_variant	visium	gapfill
FBXW7_1388_1396	ACTCTTTTTTCATGAAGATGCATAC	TGGAAGTATGCCCATATAAGGTGTG	AACGCACAG		non_variant	visium	gapfill
TP53_321_330	CTGTCCCAGAATGCAAGAAGCCCAG	TAGCTGCCCTGGTAGGTTTTCTGGG	ACGGAAACCG		non_variant	visium	gapfill
ERBB2_2259_2266	TTGGCTTTGGGGGATGTGTTTTCCC	TTGATGGCCACTGGAATTTTCACAT	TCAACACT		non_variant	visium	gapfill
INSR c.1650G>A	ACCACCGTCCAACTGTTGGAACCAC	ATCCTGCCCGTCGAACTCCGTCACA	ACGC	ATGC	bulk_not_covered	visium	gapfill
CDKN2A c.172C>T	ATGACCTGGTCTTCTAGGAAGCGGC	GCCCTAGACGCTGGCTCCTCAGTAG	TGCT	TACT	bulk_not_covered	visium	gapfill
ARID4A_0bp	AGTTGTCCCTCTCTTCAGGATCAAG	TTCTTCCTCAGGCACCTCTTCTTCT			control_0bp	visium	control_0bp
KMT2C_0bp	TGGTCGTTATCCATGCGGAACATGT	ACACACCACGGTTCTGAGACTCATA			control_0bp	visium	control_0bp
AKAP9_0bp	TTCTCAGACACTGTATCACTGCCTT	CAAGGTACCACATTCCTCTTTCAGT			control_0bp	visium	control_0bp
COPG1_0bp	ATGATGTCTACTGGCAGCTCCTCCA	AACTTCTGGCTGTCACCTGCATTGT			control_0bp	visium	control_0bp
SBNO1_0bp	ACATACTCAGGAGCAGTAACTTGGT	TTGATCTATGAGTACGTCCGAACTG			control_0bp	visium	control_0bp
CCDC88C_0bp	ACCAGCGGGCTCTGCAGGAAGAGCT	CCAGGAGCTCCGAGACTGTCACGTC			control_0bp	visium	control_0bp
MDN1_0bp	TCAGGAGACACCTTCTGATGATGCA	GCAAGGACCACAGATCTCGAAGCTC			control_0bp	visium	control_0bp
TBC1D13_0bp	TGGGCAGCACCTCATACTCATTTAG	GGATGATGGCACAGAGTTCTTGTGT			control_0bp	visium	control_0bp
BRD9_0bp	CTTCCTTCTTTCCTCATCGTCCAGA	TGCTTCTCCTTCTCGGACTTCTTCT			control_0bp	visium	control_0bp
RNF216_0bp	TCATCTTCAGTGGGATCGGTCCAGA	GAGAGCATCTTGAACACTCCTGGCA			control_0bp	visium	control_0bp
ZNF609_0bp	TTGGGAGCAATAGCAGCAACCAGGC	CTCCAGCATTGGCACCATCTCCTGA			control_0bp	visium	control_0bp
SLC39A11_0bp	AGCCAAGACTTCCATCTAAGATCCG	CCTCTGTCCACTAGAGAATACGAAC			control_0bp	visium	control_0bp
ANO10_0bp	TTCAGGTTCTCGGTCACGAGCTTCA	TTTGCTGCTGCTTGAGTGCCTCCAA			control_0bp	visium	control_0bp
TTC19_0bp	TGCTCCTCCTCCTCTGCCGCAGCGG	GCCTCGAGAACCAGGCGAGCGCTGC			control_0bp	visium	control_0bp
PARP9_0bp	CATTGGCTGCATTCACCACAGCATC	AACAGCATGTGTGGTGAGGTCATCT			control_0bp	visium	control_0bp
INSR_0bp	GTGAAGTGTCGCAAGCCGGAGATGA	CCAGCGACTCCTTGTTCACCACCTT			control_0bp	visium	control_0bp
LMTK2_0bp	CTCCAGGAGGCTGTCCTGACTGGTT	GAGTCCGAGGAGAGGGCAGACACCA			control_0bp	visium	control_0bp
COX10_0bp	AACAGTCTCCGCGAGCTCCTGCGGT	CTGCGTCCACGTAGAAGCGGAAGCC			control_0bp	visium	control_0bp
MON1A_0bp	TGAGAATGAAGAGGCGGTCTTCCTC	TTTGCGGATCCAGCGCATCAGCTTA			control_0bp	visium	control_0bp
FMR1_0bp	CTGGTTACGATCTTTACCCGTGCGC	AGCCGACTACCTTCACTGGAGGTAT			control_0bp	visium	control_0bp
C15orf39_0bp	AAGGCCACAGAGCTGTGGAAGTTGG	TCCTTGGCATGGCATCTGTGGTCAC			control_0bp	visium	control_0bp
QSOX2_0bp	TTGTCGCGGCCATAGTGCTGCTTCA	AGAATGTGAGCACGTGGCCTTCATC			control_0bp	visium	control_0bp
TRAPPC11_0bp	AGTCTCCAACAGGAATGTCAGTGAG	TAAAGCCGGGTAGGATTCATCACAC			control_0bp	visium	control_0bp
GLB1_0bp	TGTCCACAGCTGCCAGGTAATCTGG	GTCGGAGGAGCGGAGAAGAATAGAC			control_0bp	visium	control_0bp
MADD_0bp	GTCAATCTCCACCTCGCTGGCATCC	CCCAGTGCTGCATGTGTCAGAGGGT			control_0bp	visium	control_0bp
MCM10_0bp	GTATAGGCGCACGTCTTGCATGTCA	CGACACGGCACTTCACTTCTCTGAT			control_0bp	visium	control_0bp
USP24_0bp	TACGGTCACAGTATTGTGCTTGGTC	TATGTTGCCTTCCAGTGCAATCGAC			control_0bp	visium	control_0bp
CEP350_0bp	GAGTTCCTTGGATTTGGTAAAGGCA	CCTCTTTTGATTTGCTGCTCCTCAT			control_0bp	visium	control_0bp
HTT_0bp	CAGCAGAGTGGAGTGTTCATCCTCG	ACAGGAACGAGTAAGCCTAAGAGCA			control_0bp	visium	control_0bp
SPN_0bp	GAGAGCTAGCTGCCGTGGTAACAGG	GGCTCCACTGGTCCTACTGGAGGTT			control_0bp	visium	control_0bp
NCBP1_0bp	ACACAGGATGCTGTCAAAGGCAAGA	TAAGGTCTTAGGATGTGCCGTTCCT			control_0bp	visium	control_0bp
ERAP1_0bp	TGACTATGCAGGATGATGGTGCTGG	TGGGCTGACTGGCTGTGATTTCTAC			control_0bp	visium	control_0bp
PLCB3_0bp	CAGCTGTTGCAGGACCTGCTGCTGC	CCAGCCACAAGACGGTCATGCCGCT			control_0bp	visium	control_0bp
MSH6_0bp	CGACTATAGTTAGCCAGGCACAGTA	AAACATCCAACACTGCGATACACTC			control_0bp	visium	control_0bp
KIF20B_0bp	AAAACTGAATTTCTGTGCCATCTGC	CCTGAGCTTTTTTCACTTAACCGAC			control_0bp	visium	control_0bp
BCR_0bp	GCAAGTCATGGAGGACCAGCGTGCT	CCTCGTCACACGGTCCACAGGCTTG			control_0bp	visium	control_0bp
ABL1_0bp	TCTTCCCGTGGACTGCAAGTCCCGA	GGCAGCGTGACTGACCTCCACTCCG			control_0bp	visium	control_0bp
PIK3CA_0bp	TCACATTGTCACATAAGGGTTCTCC	TCCATGGTAGATACCTGTTCGAACA			control_0bp	visium	control_0bp
INPPL1_0bp	GAGCTGCAACAGCTGGCAGAAGGCC	TCCCGCTTCCGGGCACTGACAAAGA			control_0bp	visium	control_0bp
BRAF_0bp	AACCTGTGGTTGATCCTCTGAACAC	TGGGCCAGGCTCAAAATCAAACACT			control_0bp	visium	control_0bp
TP53_0bp	CTCTGGCATTCTGGGAGCTTCATCT	GGACCTGGGTCTTCAGTGAACCATT			control_0bp	visium	control_0bp
SF3B1_0bp	TTCAGTTGCAGCAATTGATGTCACG	TATCCAGCAAATCTGCTGTCACTTC			control_0bp	visium	control_0bp
EGFR_0bp	AAGGAATTCGCTCCACTGTGTTGAG	GGCAATGAGGACATAACCAGCCACC			control_0bp	visium	control_0bp
NRAS_0bp	CCTCTATGGTGGGATCATATTCATC	TACAAAGTGGTTCTGGATTAGCTGG			control_0bp	visium	control_0bp
U2AF1_0bp	CCGGGATCGGGATCTTGATCTATGC	TTCTTGCGACGGCGGCCATACAGCT			control_0bp	visium	control_0bp
AR_0bp	ACCACACGGTCCATACAACTGGCCT	TCTTCGGCTGTGAAGAGAGTGTGCC			control_0bp	visium	control_0bp
FGFR3_0bp	TCTCCATCTCAGACACCAGGTCCGA	CAGGTCCTTGTCAGTGGCATCGTCT			control_0bp	visium	control_0bp
APC_0bp	TGGAATCTGAATCAGACGAAGCTTG	TCTAGATAAACATGCAGCAGCAGCA			control_0bp	visium	control_0bp
CDKN2A_0bp	GTGTCCAGGAAGCCCTCCCGGGCAG	CGTCGTGCACGGGTCGGGTGAGAGT			control_0bp	visium	control_0bp
CTNNB1_0bp	GCATGGTACGTACAATAGCAGACAC	CATCTGAGGAGAACGCATGATAGCG			control_0bp	visium	control_0bp
GNAS_0bp	AAGTCAGGCACGTTCATCACACTCA	GGATGTAGTCCACTCTGAACTGGTT			control_0bp	visium	control_0bp
SMAD4_0bp	TTATGAACAGCATCTCCAGGTGCAC	GCCCAGCTTCTCTGTCTAAGTAGTA			control_0bp	visium	control_0bp
SETD5_0bp	TAGAATGTAGGTGTTGTTCAAGCGC	GTTCTGTACATCTGCACTGTACTGA			control_0bp	visium	control_0bp
TAF1B_0bp	GTCCATGGAAACACGTTCTATCAGT	GTCCTCTTCAGTCCAGTTGAACTGA			control_0bp	visium	control_0bp
MKI67_0bp	GCTTGTTGGAGTGTCCACTGATTCT	GGTGGTGGAGATTTGCAGGCTATTT			control_0bp	visium	control_0bp
SLC23A2_0bp	CTGGCGACCACGGCACTGAGCATGC	CGATGACACCGGCCGCAGACACGGT			control_0bp	visium	control_0bp
MFSD12_0bp	TGGCCACCACGGTGAACGCATACCT	GAGTGCCGTGAGCTCCACCTTCTCA			control_0bp	visium	control_0bp
ZKSCAN5_0bp	GTCTCAAACGTTGGCGGGTTGTACT	CCTGCATCCAGGTGCAGTCTTCTTC			control_0bp	visium	control_0bp
SACS_0bp	CCTTCCTCACAGGTGTTGTGCCAGA	GGCAGCTGTGAGCTGAACAGCAGCA			control_0bp	visium	control_0bp
LATS1_0bp	CCAATCACACAACTGTGTGTATCCT	GTTCGTAGCAACACTTCAGGTGCAA			control_0bp	visium	control_0bp
MGA_0bp	GTACTCTTAGTGGGAAGCTGGTACA	CCACAGGAGATGTGGGAGCATTAGA			control_0bp	visium	control_0bp
ARFGEF2_0bp	TGTCGGCTAGGATCTTCTCCAGGGC	CCGGGACACGAACATGCTCTTGGTC			control_0bp	visium	control_0bp
PTEN_0bp	TGGCGGGGCTTCTTCTGCAGGATGG	AAATGGCTCTGGACTTGGCGGTAGC			control_0bp	visium	control_0bp
ERBB2_0bp	CAGGTTTCCCTGCACCACCTGGCAG	CCCTGGTAGAGGTGGCGGAGCATGT			control_0bp	visium	control_0bp
XPO1_0bp	GGCCATAGTACTAAGCACTTCTGGT	TCTCTAGCAGCTGGGACATTTCTCT			control_0bp	visium	control_0bp
IDH2_0bp	TTGGTCATGGCTCCACTCTCCACCG	TCTCCACGCACACCTTCTCCAGCAT			control_0bp	visium	control_0bp
TTF2_0bp	TTGACAGAGCCATCGATGGTGGCAT	AAGTCAGTCCATGCTTCTTCAGGTG			control_0bp	visium	control_0bp
JAK2_0bp	ATAGAAGAGGTGGATGTTCCCTCCA	TTTCTGTCATCGTAAGGCAGGCCAT			control_0bp	visium	control_0bp

## Sheet: d
cell line large panel gapfill
name	lhs_probe	rhs_probe	ref_gapfill	probe_type	BC
AXL c.1103G>A	GGGTGTCCTGGCCTTGATACGCCAG	ACCCTAACAGGGTACCCTGCAGGGG	CCGGT	gapfill	BC001
CARD11 c.3292_3294	TCCTTCAGCCGGCACACGCGCAGGA	TCCTCCGTCTCAGGTCGGGGCAGCA	ACTCC	gapfill	BC001
CTNNB1 c.2266C>G	CATCCATGAGGTCCTGGGCATGCCC	CTGGCAGCCCATCAACTGGATAGTC	CAGAT	gapfill	BC001
DROSHA c.2731_2733	CAGTTAGATAATGAATTCCTGGCAT	TTCATTCCAAAATTTAAATGATGAC	GATCAGGA	gapfill	BC001
EGFR c.2573T>G	TCTCTTCCGCACCCAGCAGTTTGGC	AAAATCTGTGATCTTGACATGCTGC	CAGCCC	gapfill	BC001
EPHA3 c.394G>T	AAACTGATGCTCTCGAAATTTCACC	GATCATCATCAGACTCCATGTAGTA	CCAT	gapfill	BC001
FANCC c.262A>G	ACAACATAAGCACCATATTAGAATT	GGCTTTCATCATATGCTAAAATAAA	TTTT	gapfill	BC001
FGFR1 c.1967C>T	GTGCCATCCACTTCACAGGCAGTCG	TGGTTGTCTTTTTATAGTAGTCGAT	GCCGT	gapfill	BC001
FOXP1 c.80T>C	GCCCCTCCCGAAGACCGCCGCACTC	TAAGTGGTTGCTGCCGCCCGACCCA	TAG	gapfill	BC001
GSK3B c.337C>T	CTCACCACTGGAGTAGAAGAAATAA	AATCGGACTATGTTACAGTGATCTA	CGC	gapfill	BC001
GSK3B c.637_639	TAGTACCGAGAACAGATATACGAAA	TTCTCCTCGGACCAGCTGCTTTGCA	CATTGGG	gapfill	BC001
HGF c.418_420	ATTTGATGCCACTCTTAGTGATAGA	GTTCCCTTGTAGCTGCGTCCTTTAC	TACT	gapfill	BC001
HGF c.838T>A	GCATGTTTTAATTGCACAGTACTCC	GTGAGGGTCAAGAGTATAGCACCAT	CAGCGGGT	gapfill	BC001
HOXB13 c.664C>A	CTCCCGCAACTGCCCCTTGCTGTAC	GCGTTTCTTGCGGCCGCGACGAAAG	GGAAT	gapfill	BC001
IKBKE c.1447_1449	GCCGCCTTCAGTTCCTGGATCTCAG	CCAGCCACGCTGCTGAACCTCTCAG	GCGTT	gapfill	BC001
INHBA c.204del	CGGCTGGGTGACATCGGGTCTCTTC	AGTGCAGCATGTTTAAAATGTGCTT	TTCA	gapfill	BC001
BTK c.1296C>G	TCATCTTCAGACATGGAGCCTTCTT	TCATCTTGATGGCCACGTCGTACTG	TGA	gapfill	BC001
INHBA c.430G>T	ACGCTCCACCACTGACAGGTCACTG	CCTTGGAAATCTCGAAGTGCAGCGT	CCTT	gapfill	BC001
BCOR c.2538_2539delinsAT	CAGGGCGATGAAATCACGGTGCTGC	GGGCCGGCTCAACTGAGGGCTTGGG	TGCA	gapfill	BC001
AMER1 c.469_471	TTTGGCTTGGGCATAGAGGGAAACT	ACAGCTTTCTCTGTGGCTCCAGCCA	TCTCAGCC	gapfill	BC001
TP53 c.1119_1143del	CAGGCCCTTCTGTCTTGAACATGAG	TTTGGACTTCAGGTGGCTGGAGTGA	TTTTTTATGGCGGGAGGTAGACTGACCCTT	gapfill	BC001
ATM c.8198A>C	TTCTCTGCAGTAATGTATTACACAT	AAGACCTGTTGCATGACAGCATCTT	CTGG	gapfill	BC001
PTPRT c.348C>G	TTCACGTAGACGTTCAAGGCCCCTG	TGGACCTGTCACGGCTGGAGAAGTA	GGC	gapfill	BC001
STK40 c.1115A>G	GACGCATGTAGTTCTCAAACTCGTA	AGCACTCCTCCGTCACCTTCGCCTC	CTGGG	gapfill	BC001
ARAF c.1039C>A	CATCTCATTCTTGAAAGCCTGGGCC	TCAGCTGTGGGCTGGGACACCTTGA	TGC	gapfill	BC001
CCNE1 c.1120_1122	GTTCAGACAACATGGCTTTCTTTGC	TTTGTCCAGCAAATCCAAGCTGTCT	TCGGGC	gapfill	BC001
EPHA5 c.1292T>C	CAAAGGTATAGTTTGTGTGAGCGAG	TCCACCATCATGACAGAGGTGTTTT	TAGA	gapfill	BC001
MYD88 c.794T>C	TCATTGCCTTGTACTTGATGGGGAT	CGCTTCTGATGGGCACCTGGAGAGA	CAGT	gapfill	BC001
PIK3C2G c.2251G>A	CTGTGGGAGATATTCCAGTAGTTCA	CAAGAGGTTGTCTAATTGTTGAACT	TCATT	gapfill	BC001
PIK3C2G c.2593G>T	AGTATTTACATCTTGAAAGAACTCT	AGTCTGCCAATTTCTTTCTTCAGTA	TCT	gapfill	BC001
PTPRD c.955G>T	TCCTGGAGGTTTGGGTAAGGCTTTG	GATCTGTGCTATTGCTTCAATGACA	ACAGT	gapfill	BC001
SPOP c.705G>T	TTGATTTCAACTCGATTCTTTTTGC	TCCATTTCATGTTCAAACATGGCAC	TCTCC	gapfill	BC001
STK11 c.97G>T	CTTGCGGCGCGGCTGGTAGATGACC	GGAGTCGATGCGGTGGATGAACGTG	TCGGT	gapfill	BC001
TGFBR2 c.1021G>A	CTTGCGCAGGTCCTCCCAGCTGATG	GCCGCGTCAGGTACTCCTGTAGGTT	ACAT	gapfill	BC001
U2AF1 c.101C>T	TAAACGTCGGTTTATTGTGCAACCG	ACCTGTCTCCATGACGACATGCTCC	AGAGC	gapfill	BC001
ARAF c.203G>A	CTGTGTCCCAGGCAGTGACCGTCTT	TCCCTTGATGAGTCGGTAGACCACA	TCG	gapfill	BC001
STK11 c.493G>T	CACAATGCCCTGGCTATGCAGGTAC	AGGCCGTCAATCAGCTGACAGAAGT	TCC	gapfill	BC001
KEAP1 c.212G>C	TGACGTCACACAGCTGCTGGCTGAG	AGCTCGTTCATGATGCCAAAGGCCT	CCGC	gapfill	BC001
KEAP1 c.1084_1086	CCACCACGCAGCCGGCCAGGCCGCT	ACCTGCAGGTCCGCCAACCGGAGCC	CCGCGGC	gapfill	BC001
PTPRD c.4847G>T	AGTTTCTAGCTGGCACTTCGGTATT	AAGTCACTGCTTCTAACAGTGCATC	TCCAC	gapfill	BC001
PTPRT c.826G>C	GATCAGCTCCGCGTAGTTGGACACA	ACCCACCATCAGAGCGGATCACACA	CCAG	gapfill	BC001
RARA c.823A>C	TGGTGTCCTGCTCGGGCGTGTACCG	AGATCCGCAGGATCAGGATGTCCAG	CGTGC	gapfill	BC001
RB1 c.1641_1657del	AAGGGATTCCATGATTCGATGTTCA	ATTTCTCTTGTCAAGTTGCCTTCTG	CATCGTTCTAAATGTTTTATC	gapfill	BC001
RBM10 c.1054G>T	GAGCTTGGCTCCGAGCCCTGTGACA	TGGGAGGCCAGGACTCCCTGGGCCT	GGGCT	gapfill	BC001
SDHC c.114G>A	CCTATATTCTTATTCCAGAACCGCT	TCTTCTTTGGCCGTGGTTCCCAAAG	CCATC	gapfill	BC001
SHOC2 c.1549_1551	TCATTCAAATACAGTTCTTCTAGGT	AGTGTACCAATTTCTTCAGGAAGGT	TCTCC	gapfill	BC001
SPOP c.292_294	AGGATGGAGAATTTGAATTTTGCCC	TCACTCTTTGGACAGCTGACCAGTA	GAACT	gapfill	BC001
STK11 c.190A>T	ACAGCGTCTCCGAGTCCAGCACCTC	ACCTTGCCGTAAGAGCCTTCCCCCA	CTTC	gapfill	BC001
STK11 c.256C>T	TTGGCCTCCCCGTTGGGGATCCTTC	TTCTTCTTCTTGAGGATCTTGACGG	GCAAC	gapfill	BC001
TGFBR1 c.1477_1479	TTGATGCCTTCCTGTTGACTGAGTT	AATGTTTTCTTAATCCGCAATGCTG	GCGAT	gapfill	BC001
TGFBR2 c.487_489	AGGCTGATGCCTGTCACTTGAAATA	AGCAACAAGTCAGGATTGCTGGTGT	TGACT	gapfill	BC001
TP53 c.595_597	CATCCAAATACTCCACACGCAAATT	TCCACTCGGATAAGATGCTGAGGAG	TCCT	gapfill	BC001
TP53 c.818G>A	GGTCTCTCCCAGGACAGGCACAAAC	ACCTCAAAGCTGTTCCGTCCCAGTA	ACGC	gapfill	BC001
TP53 c.473G>T	TGACTGCTTGTAGATGGCCATGGCG	TGCCGGGCGGGGGTGTGGAATCAAC	CGGACGCGGG	gapfill	BC001
PTPRD c.3100G>T	TCTCTGGAATCTCCCAAGACAGCAA	AAGTCTTCATTACTGCTTTGACATG	CACGG	gapfill	BC001
KEAP1 c.959G>C	AGATCAGGCGGCCCACCTTGGGCGC	AGGGCATCACCTGCGTGGGCTTGTG	CCGGC	gapfill	BC001
POLE c.5560G>A	TGATGACCCCAGGCGCTTGAACTCA	GAGCTGCAGGAAGAGCTTCTTCATC	GCGAT	gapfill	BC001
PLCG2 c.148_150	TCAGCGGTCTTGCTCCAGGCCACCT	CTCCATGATCACCTGGACGGTTCTC	GCCGCGT	gapfill	BC001
KMT2A c.1471_1473	GGAAGTACCTGAATCTCCTCAGAAG	AGTCTGTGGAGGTATCAACACTGGG	CCTGAG	gapfill	BC001
KMT2C c.5186C>G	CTTTAAAAAGCTCCGAATCAATACG	TGGGATCAATGCTATCTTGCTGTTG	AGAGC	gapfill	BC001
MDC1 c.898G>A	CCTGCTGTCATCATCCACATCTGTG	TGTCCTCTCCAGGAGGTTGGCTCCT	TCAC	gapfill	BC001
MDC1 c.1099G>T	ACCAGCCTGGCTCTCCTGCAGATGG	AGGCCTGGTGCTCCAGGACCCCTTG	GCC	gapfill	BC001
MDC1 c.1348G>A	CTCCACGTCTGTGTCACTGTCTCTC	GGTGGTTTGGCTTCGCTGCAGAAGG	TCAGT	gapfill	BC001
MGA c.7615G>A	CTGTTTGCTAATTCTGGGAGATATG	TCATCTGATCCCATCTTCTTTTTTC	TCAAAC	gapfill	BC001
MYC c.937_939	TGCTGATGTGTGGAGACGTGGCACC	AGGACCAGTGGGCTGTGAGGAGGTT	TCTTG	gapfill	BC001
NCOA3 c.4072_4074	GATGGCCAGCCCTTCATTTCTGAGG	TAGATGGATGCAGCCTGCGGGTGTT	ACTGA	gapfill	BC001
NF1 c.2166_2167dup	GAGGTTATGCACTGACACTTCATCC	ACACCGGATATCTGCTTCCTCACAG	ACCCC	gapfill	BC001
NFE2L2 c.83T>G	TACTTCTCGACTTACTCCAAGATCT	CTTGCCTCCAAAGTATGTCAATCAA	ATAT	gapfill	BC001
NOTCH2 c.5179_5181	CCCACAGCATCCTGTCCCACTGGCT	TTGTGATTGCTTGCATCTCGGCGAA	CACGACGC	gapfill	BC001
PAK5 c.359C>T	AGAAGGTGATGAAGCCATTTTCTTC	GGCCTGGACCGTGGCTGGAGGCTCC	CGCGT	gapfill	BC001
PBRM1 c.703_705	CTTTTGTAGCTTCCATTCTGTATCC	AATGGTCTTGAGATCTATAGGCTCC	TCTGGGC	gapfill	BC001
PHOX2B c.124_126	AAGTGGTCCTTATCGGGTTATACTG	ACTGGCCTGGCTGCAGGAACTGAAG	GAAGCC	gapfill	BC001
PIK3CG c.1850_1851delinsCT	AACCCAACATCCAAAGCACTTTGAT	ACTTCCCTTCTGGCCAACAATTGGT	CCCAG	gapfill	BC001
PLCG2 c.2638_2640	GCAAACTCCACCGGAGGATCGCCCT	TTGGGCTCCAGGATGAAGACAAAGG	GCTGC	gapfill	BC001
SMO c.73G>T	GCTCGAGGCCGCCCCCCGGCCCGGG	AGCAGCAGCAGCAGCAGCAGCCCCA	TCCCCC	gapfill	BC001
INPP4B c.181A>G	GTGGATTACGGAGATCTGCACCAGT	TCAGTTTACGATCACGGACAGGAGC	GTAT	gapfill	BC001
COP1 c.168dup	ACCGGGCCCCCGAGGCCGCCCGAGC	TGGGCCACCCCGCCGGACACCAGCG	CGGCGGCC	gapfill	BC001
FYN c.229C>T	TGTCACTCCTGTTCCTCCTCTCGTA	AAGGTCCCCGTATGAGACGAAGAGT	CGC	gapfill	BC001
GRIN2A c.3200G>A	TGTTGTCAGGTTCCCTGTGGCACGT	GACGTTTCTGAAATGTCAGAGTGGG	GGCCCGATTT	gapfill	BC001
TP53 c.322G>A	AGAATGCAAGAAGCCCAGACGGAAA	AGCTGCCCTGGTAGGTTTTCTGGGA	CCGT	gapfill	BC001
NUP93 c.1967C>T	TCTTCAGCCTCTCCTTGTTGGATTG	ACTGATCTGGGGGACGACAGGGCTC	CGGGGC	gapfill	BC001
BRCA1 c.1789G>A	TGCTTTTGAATTGTGGATATTTAAT	TCCATATTGCTTATACTGCTGCTTA	TCGAGT	gapfill	BC001
EPHB1 c.1123G>A	CTGCCTGGGCACAAACTCCACATTG	CACAGCGGGAGCAGCTCCGGCGGTC	TCGT	gapfill	BC001
PIK3CA c.1258T>C	GTTTATATTTCCCCATGCCAATGGA	GTTCCTCTTTAGCACCCTTTCGGCC	CAGT	gapfill	BC001
PLCG2 c.2263G>A	CTGGGATCCACATACATTCTGCTGA	CGTAGAGGGAGTTTATATCTCTTTC	CGT	gapfill	BC001
TP53 c.68G>A	GAACGTTGTTTTCAGGAAGTAGTTT	AGGTCTGAAAATGTTTCCTGACTCA	CCAT	gapfill	BC001
CSF3R c.1316C>T	CTACCCAGAGGCTGTGAGGGTCTCG	GGCATGGAGTCTGGTCAGAGCTGGG	GGCCAT	gapfill	BC001
PIK3CD c.898C>T	CGCAGGAATGGGAGGTGGTTTGGCA	TTCTGGACCTGGGGGGCAGGGTTGC	CGCGGT	gapfill	BC001
JAK3 c.62C>T	AGCAGCACATGCAGGGCACCAGCCT	GGACAAGAGGCTGCATGAACGCTGA	CCGT	gapfill	BC001
ATRX c.1079_1082del	TTTAACATAACTGGAGTTCATGTTG	CAGTTTTTTTGCCTTCTTAATCATC	GCTGTGGTCTCAAT	gapfill	BC001
MED12 c.245G>A	GACCAGTGTCAGGAAGGGTATTACA	TTTCTCTGCAATAATGCTGCTGAAG	ACGTAA	gapfill	BC001
ARID2 c.3493C>T	TATGGTTACCTGGTTGCCAGAAGTC	TGGTTGCTGGGCTATTTGAGATCAG	CCTTGGAAAA	gapfill	BC001
ERBB3 c.2785C>T	TGTGCAGATCTGGGGCTGTGCCAAC	CCCCCTTCTCTAGCAGGTCTGGTAC	CGCT	gapfill	BC001
MSH2 c.1300G>A	ATCAGTAAGAGGAGTCACAAAAACT	ACAATAATTTCTGGTGTTTTCCTTC	GCCA	gapfill	BC001
PIK3R2 c.431C>G	GTGCGGGCAGCTCCGGGCGGTAGTG	TCGCTGTCCAGCCCTGTCCTTTCAA	AGAT	gapfill	BC001
CD79B c.302A>G	TGGTGAGGGTGGCGAGAGATTCGTT	TCTTCCATGCGGCCCTTTTCCAGCT	CTGGGAC	gapfill	BC001
AGO2 c.2318G>A	GGATCTGCAGCTCATCAGAGGAGAA	TTGTCGTCCCAGAGGACGTGATAGT	ACGA	gapfill	BC001
AGO2 c.313C>T	TCCACCTTGTCCCTCCCAATCGGAA	GGCTGTGTATAGATTCTTCCTGCCG	GGGGCAT	gapfill	BC001
PIK3CA c.2702G>T	TGAAGGTAGCTACACAGTATCCAGC	GAACGTGTAAACAGGTCAATGGCTG	ACAT	gapfill	BC001
PTPRD c.349C>T	AAGCCCCTGGGAATTTGATCTTCCC	AAAACTGTGAGTCTGGTGGATACAC	GC	gapfill	BC001
CDKN2B c.91C>T	ATCCGCGCCGGCTTCCAGGAGCTGT	ACCTTCTCCACTAGTCCCCGCGCCG	CGC	gapfill	BC001
SPEN c.4624C>T	CTCTTTTCTCTCTAGATGCTGCAAT	GGAATCTTGTTCAAAGATTGAGCTG	CGCTT	gapfill	BC001
EGFR c.2582T>G	TGGTATTCTTTCTCTTCCGCACCCA	TTGGCCAGCCCAAAATCTGTGATCT	GCAGT	gapfill	BC001
KRAS c.35G>A	TGTATCGTCAAGGCACTCTTGCCTA	AGCTCCAACTACCACAAGTTTATAT	CGCCACC	gapfill	BC001
NF1_1 c.1318C>T	ATGAAGTGTTTCACCAAACATATTT	TCAACCGAGTGACAATACACAGCAT	CGAAGT	gapfill	BC001
BCOR c.2859A>T	AGCTTAGATGGCTTCGGTTTCAGAA	GCCATCATTTGATTCAGCCTCATCA	CTTT	gapfill	BC001
PTEN c.892C>T	TATACTGCAAATGCTATCGATTTCT	CACATAGACTTCCATTTTCTACTTT	TGAT	gapfill	BC001
RB1 c.1735C>T	TTCAAGGTGATCAGTTGGTCCTTCT	CCTTTGATTGTTTAATAAGATCAAA	CGGT	gapfill	BC001
PDGFRA c.2465G>A	TTTTTCCTTGTGCCAGGAGGACGTT	AGCCAGATCACGGTGGACACAATTT	GCGAGC	gapfill	BC001
IRS1 c.1791dup	AGGGTGGAGCTGTCTGGGCGGTGGT	CCCCCCGACGCTCCAAGGGGTGCAT	GCC	gapfill	BC001
STAG2 c.1814del	GCAATAAGGCATCCAAATGCTTTTC	CGTCCAGTGGTATATATTTCCAAAT	TAAT	gapfill	BC001
BRCA1 c.3644A>G	GAAGCTCTTCATCCTCACTAGATAA	TCTTCTGAGGACTCTAATTTCTTGG	GTTC	gapfill	BC001
SPEN c.8755G>A	TGCCTCCCTGGGTGACAGGCGTGGA	GAGGTGAATGGGCTCGGGCTTCTCC	CACCGA	gapfill	BC001
MAP3K1 c.746G>A	ATGGGGAGTTGCCAGGAGAAGGACT	CGGCCTTTGGAAGCTGGTGAAGCCG	GCGT	gapfill	BC001
POLE c.5554C>T	ACCCCAGGCGCTTGAACTCAGCGAT	TGCAGGAAGAGCTTCTTCATCATGT	GAGC	gapfill	BC001
FAT1 c.9242C>T	TTGCTCCTCACGATCAAGGGGGGTT	TCAGTTCACCTGTGTCTGGATTTAG	GACGTTT	gapfill	BC001
TSC2 c.5228G>A	TGGCGGAGCCGCTTGATGTGGCGGA	GGCAATCCACTTGGAGGGGTAGATA	GCCG	gapfill	BC001
PIK3R1 c.1558_1561del	ATCATAATTATGCATAATCCTTTGT	CTCATTGCCTTCACGTTTAAACTTT	ATTTCTTT	gapfill	BC001
EP300 c.4933C>T	GCACATGGTGGACCACTGGGCTCTT	GAAGAGAACTCCAGGTGCTTGTCCC	CGGAGT	gapfill	BC001
EPHB1 c.1910G>A	TTCCCTCTTGCCTGGCAGTTTCAAA	TTGTACACTTCTCCAAACTCCCCTG	CGCCCC	gapfill	BC001
ATRX c.1147dup	CTGACGTAATTTTGTAGCAGAACTG	TCTGAATTATCTGTTGCCTGCTTTA	ATT	gapfill	BC001
PLCG2 c.1661C>T	AACCAGGAAGGTGCCATCCTTGCCC	CTCCATGCAGTATTCCTGCAGCAAC	CCCGT	gapfill	BC001
FBXW7 c.1762G>T	CAGAGACAAGAATATTGTCTTTGAG	ATTCCACTTGTTAACGACTGGTGCC	TTCC	gapfill	BC001
PTEN c.388C>*	AATATGCACATATCATTACACCAGT	TTCCAGCTTTACAGTGAATTGCTGC	TCGTCCCT	gapfill	BC001
KRAS c.34_35	TCGTCAAGGCACTCTTGCCTACGCC	TCCAACTACCACAAGTTTATATTCA	ACCAGC	gapfill	BC001
TP53 c.745_747	TCCAGTGTGATGATGGTGAGGATGG	TCATGCCGCCCATGCAGGAACTGTT	GCCTCCGGT	gapfill	BC001
STK11 c.667G>T	GAAGGTGTCCAGGCCGTTGGCAATC	TGGAAAGCCGGGGAGCCCTGGCTGG	TCGGGCGGC	gapfill	BC001
ATM c.6056A>G	TGTAACATCTTCCCTCCACCACAGC	AAACTATCTGGCTCCCCTATACTTC	CATAC	gapfill	BC001
CARD11 c.1399C>A	GTCAGCTTCTTGACCATTGGTCCTG	TGGCATCCCCAAAGTCCTGAGAGAT	GGGC	gapfill	BC001
CDKN2A c.167_172delinsT	GTGGAGCAGCAGCAGCTCCGCCACT	GCCCATCATCATGACCTGGATCGGC	CGGGCGCT	gapfill	BC001
ESR1 c.1082C>T	AATCCACAAAGCCTGGCACCCTCTT	CAGTTGATCATGTGAACCAGCTCCC	CGCC	gapfill	BC001
FLT4 c.640G>A	ACCAGGAAGGGGTTGGAAAGGAAGT	TGGTCTCCCCAGGTGGTCTCGCACT	CC	gapfill	BC001
MUTYH c.1145G>A	GGAACTCCCACAGTCCTGCCAGCAG	GAGTTGGGCCTCTGCACCAGCAGAA	ACCT	gapfill	BC001
CARD11 c.1145C>T	TCTGAGCTTCATCTCGGGAGTGGAA	TGGTCCCGCTCCCGCTCCACCTCCT	GGCC	gapfill	BC001
RPS6KB2 c.359G>A	GGTGCTTCACTGACTCTAGAATGTT	TCAGCCCGTGTGTGTGCTGTGTCCT	CCGC	gapfill	BC001
DROSHA c.2768G>A	ACTTTTCTGTCTCCGTATTTGGGCT	CCACAGTTAGATAATGAATTCCTGG	GCCGAATT	gapfill	BC001
DROSHA c.3598G>A	CCTCTTGGTCTTGTCGTTGGTTATG	ACTCCTGCATGCCCAGCTCCTCCGC	GCGT	gapfill	BC001
POLE c.3614C>T	CCTCCATGTCAGGAGCACTTGGCCT	TGTCTTCTGAGGCCTCGGCCATCGT	CGGAC	gapfill	BC001
ALK c.3542G>A	GGGATTGCAGGCTCACCCCAATGCA	AATGTTCTGGTGGTTGAATTTGCTG	GCGAAC	gapfill	BC001
POLE c.1277C>T	ATCATAGCCTAGCTTGGCCTTGGCG	GAGATTATGACTGCCCACAGGAAGG	GCCGCCTT	gapfill	BC001
FAT1 c.4880G>A	TTAAATCATACTCCGCTTGGTTACT	TCTAATTCTTTGGCAGTTTTAATAG	TCGA	gapfill	BC001
ABL1 c.586G>T	CGTTGAATGATGATGAACCAACTCG	AGGGTGTTGAAGCGGCTCTCGGAGG	GCC	gapfill	BC001
RFWD2 c.1847C>T	CACAGTTTTAGCTGACTGTCTGTTG	AGAGACAATTTCCTCACCACTCACA	AGGC	gapfill	BC001
EP300 c.4586G>A	TGCTTTCATTGCTGGTGTTTTCCTC	TTTCTCTCTTCTTCCTCCTGTTCCA	TCGT	gapfill	BC001
ASXL2 c.4157C>T	CCTCTATGCTGTTCTCTTCGGAGAA	TGAACAGGAATGGTCTGGCCATGGC	CGCC	gapfill	BC001
EGFR c.1994G>A	CGATGTGGCGCCTTCGCATGAAGAG	TCCCCAGGGCCACCACCAGCAGCAA	GCCGA	gapfill	BC001
CDKN2A c.387C>G	TGCCTCTGGTGCCCCCCGCAGCCGC	ACCGTGCGACATCGCGATGGCCCAG	GCGCAGGT	gapfill	BC001
ERF c.536G>A	ACTGACTGAGCCTCGGCCCAGGCGG	GCCACCACAGCCGAGAAGAGGGAAG	CGG	gapfill	BC001
ARID1A c.2098G>A	CTGAGCAACACTGGCGGGAGAGCCA	GGGGACGGGGAAGGGCCTCGGATGC	ACA	gapfill	BC001
PIK3C2G c.3896G>T	CCTCAGAGAGGAAAAAGCTAAGTAC	CACTGTTTGTAACTTCATGTGATAC	ACAAT	gapfill	BC001
REL c.938G>A	GTTCAAGACCATCCTGGTCAACATG	AAACCCTGTTTCTACGTGATCCTGG	GCG	gapfill	BC001
PRDM14 c.1063G>T	AAGGAGCTCTTGGTTCTGATGGATC	TGCAGCTCTCATAAAATATATGCCC	TCTT	gapfill	BC001
AKT3 c.224_225delinsTT	TCTATAACAGTAGTCCACTGGAGAC	GATTATAAATGTGTTTGGCTTTGGT	ATCT	gapfill	BC001
ARID2 c.4483del	AACGTCAGATGATAGGGCAGGAGAA	ACTTTTGATCCTGAGTCGGGAACTG	TGGGAT	gapfill	BC001
NOTCH1 c.1717G>T	CTTGCAGGAGCCGTAGTGGCAGGGG	CGCACTCATCGATGTCCACCTCGCA	TCGGGGT	gapfill	BC001
NOTCH1 c.2282C>T	CTTTGCAGGTGCCGCCGTTGACACA	TGGATTCACACTCATTGTTGTTGAT	AGGGT	gapfill	BC001
NOTCH1 c.2665G>T	GGCCTGGCAGTGGCAGCGGTAGCCG	GGGTGTTCTGGCAGGATGCGCCGTG	CCGT	gapfill	BC001
NOTCH2 c.5041C>A	AATGATGACAACAGCAACAGCAAGG	AGAGGAGCTGAGTGCGTTCTGGAGT	AGAT	gapfill	BC001
NSD1 c.5660C>T	TGCAACGGGGTATTTCAGATAAGTC	AGTGAAGATCTGTACCCTGCCAATA	TGC	gapfill	BC001
NTHL1 c.125G>A	GCTTTTCCTCGCTTCTGCTGCAGCC	TCTCCGGAGAGGCCCGGGCTCCTCC	TCTCT	gapfill	BC001
NTRK1 c.1979A>G	AATCACCAATCTTGACCACCAGTCC	ACTAGACAGTTGCGTGTGGCCAGGT	CTGGCCC	gapfill	BC001
NUP93 c.1053G>T	TCCTTGCTGTTCATGTACTCCTGGA	AGGTTTTAAACTCTCCCAGCTGGTG	ACC	gapfill	BC001
PARP1 c.1087G>T	AGGGCGGAGGCGTGGCCGCCACGGA	TGGTTTCTGGGGGGAATATACGGTC	GGCGC	gapfill	BC001
PGBD5 c.899G>T	GTGGGAGGCCGGTGCAGTCACTCTT	AGCAAGCCGCAGCAGTAAATCCCTT	CCGCGCGCGG	gapfill	BC001
PIK3C3 c.951G>T	TGATTCGTAAGATAATATCTAAACT	AAACAAGATCTTGTTCTTCATATGT	TCC	gapfill	BC001
PIK3CA c.1624G>A	GAAAATCTTTCTCCTGCTCAGTGAT	AGAGAGGATCTCGTGTAGAAATTGC	TTCAG	gapfill	BC001
PIK3CB c.2704A>G	TACACAGTAGCCAGCACAGGACAGT	TTCCTCAATGGCTCGGTCCAGGTCA	GTAAA	gapfill	BC001
PIK3CG c.719C>T	AAGAAGCTCTGCAGGATGGCGCCGG	GTCGTCGGGTGAGACCTTAATGGTC	GGGT	gapfill	BC001
PLCG2 c.2965G>A	CGTAGTTTGAAGAGTCAACTCTTTG	TTGGGTAGACGCGGGTCAGGCCCTT	TCCCT	gapfill	BC001
NKX3-1 c.53C>T	TGAGCGGCTTGGACGGGGTCGGCGG	TCCGCTTTCGCCTCCCCGGGCCGCG	CGCGGCCCCC	gapfill	BC001
PREX2 c.1371G>T	TCATCATAGCGAAATCTATATAACA	TCTGGTTTGAATTGATGTTTATCAG	TCTGT	gapfill	BC001
NF1 c.3774G>C	CAATTCTACTTCTTTAGAAAACATG	AGAGCAGTTGGTAGAGTAAATGCCG	TTCC	gapfill	BC001
NCOA3 c.2542A>G	CACTGCTCGGTTATATGGAGGACGA	ACTGCACAGACTGTGAACTTTTCAA	ATAG	gapfill	BC001
IGF2 c.233G>A	TCTCACTGGGGCGGTAAGCAGCAAT	ACGAGGCGAAGGCCAAGAAGGTGAG	GCAGC	gapfill	BC001
INPP4A c.237C>G	ATCTCCGTCTGTGCATGCTTCGTCC	ATGCCTGAGGAGGGGTGGTGACACT	AGA	gapfill	BC001
INPPL1 c.3573del	TGCCTGCCTCGCCCAGCCCGCTGGC	TGCAGGCACGGAGCCTCCTCTGCCA	CCGCCCGCCC	gapfill	BC001
JAK3 c.1654G>A	GGCATCCATGACCTTCAGCAGCACC	GTCTTTCGGGCCTCCCCATCCACCA	TCT	gapfill	BC001
KDR c.2030C>A	CTTCGATGCTTTCCCCAATACTTGT	GATTCTCCAGGTTTCCTGTGATCGT	CGTCT	gapfill	BC001
KDR c.3127A>G	CCGGGCCAAGCCAAAGTCACAGATT	ACGTTCTTCTCCGATAAGAGGATAT	TTAACC	gapfill	BC001
KEAP1 c.1666G>A	CCCCTGGTGGACAGTGATCCCCAGG	TCGCCGGTGCTTCATGGGGGCTACG	GCACT	gapfill	BC001
KLF4 c.1186del	GCCGCAGCCCGCGTAATCACAAGTG	TGGCGGTCCTTTTCCGGGGCCACGA	TGGG	gapfill	BC001
KMT2B c.1375C>T	CCTGGAGCACGTAGCTGGGACCACA	AGGGGATTCCTCCTGCTCCTCTTGG	GGAGG	gapfill	BC001
KMT2C c.1664T>A	TATTAGCTGCCTGCTCTGAGAATAC	TTGATCTTCAGGGCCTTCAACTTCC	CAT	gapfill	BC001
KMT2D c.11214_11222del	GTCCTAGAAGGTGCTGCTGCTGCTG	TGCTGCTGCAGTTTCTGGGCCAGCT	TTGCTGCTGCTGC	gapfill	BC001
KRAS c.182A>T	TGGTCCCTCATTGCACTGTACTCCT	ACCTGCTGTGTCGAGAATATCCAAG	CTTG	gapfill	BC001
KRAS c.436G>A	ATCATCAACACCCTGTCTTGTCTTT	GATGTTTCAATAAAAGGAATTCCAT	GCT	gapfill	BC001
MDM4 c.1363G>A	ACAGTGAAAACAAGTGACAAGATGG	CCTTCCATGAATAATGTTCCCGTCT	CCCGT	gapfill	BC001
MYCN c.509G>A	GCTCGGCGGGCAGGGCGGCCCCGGC	TCCCGCAGCCCCGCCGTGCCCGCGA	GCGGCCGGC	gapfill	BC001
NCOR1 c.4881G>C	GAGAGTCCTCTGGCCACATCTGGAC	TTCACTTGCATCTGTTGTGAGGTAA	GCAAG	gapfill	BC001
IDH2 c.1033G>C	GCGGGTGACGGTCCCATGAGCGGCC	TCAATCGTCTTCCCATCAGGGCAGA	TCAGCC	gapfill	BC001
PRKD1 c.211G>T	CTCGCGGACGTGCGCCAGGCTGTAG	ACGAGTCCTGCAGCAGCAGCACCGG	TCCCCGG	gapfill	BC001
PRKN c.1016C>A	CTGGTCAGGCTCCGGCAGCAGCCCC	ACAGCCAGGGCGGGGGCATAACACG	GCTCC	gapfill	BC001
SMARCA4 c.2918G>T	TCTTGAGTCGTCGGAGCAAGAAGGG	AGCACTTTGTGGAGACGCCGGATGA	CCGC	gapfill	BC001
SOS1 c.1444G>C	AAGACGATATTCTGCATTGCTAGCA	AAGTCTTGGCTGCCCATGATTTGAT	CCAGG	gapfill	BC001
SOX9 c.253G>A	CACCGGCATGGGCACCAGCGTCCAG	AGCCTTTGAGCACCTGGCTGACCGC	TCGT	gapfill	BC001
STAG2 c.3169A>C	CTGCTGATTCCACTAATGACTGACA	GTCATCATCACCACCAGCTAGCAAA	TGGT	gapfill	BC001
STAT3 c.853G>C	TTGTAGGAAACTTTTTGCTGCAACT	AGTTTCTTAATTTGTTGACGGGTCT	CCTCC	gapfill	BC001
TBX3 c.1313G>T	GAGTGCTGGACGAGATGGTGGCGGG	GGCGTGAGTCGGGCGACGCTTTGTC	GCTAT	gapfill	BC001
TET1 c.3681G>T	AATACTGTTTTGGGTTGCATAATGG	CGTTTGAGCCAGTGGTTTCCATATT	ACCT	gapfill	BC001
TET2 c.1081C>T	TACCGTTCAGAGCTGCCACCAGGAG	AAATTGCTGCTGGAACCTGAACAGA	CTTGC	gapfill	BC001
TET2 c.3181C>A	GGTTTGTCTAGTCAAAACTGTGACT	TGACATTTCAACTTTTACTTGCTTC	GGCCC	gapfill	BC001
TET2 c.4861C>T	TGGATATTGGGTATTCTGATTCAAA	AGGGTAAGGGTTCATGGGATTAGAA	AGCCC	gapfill	BC001
TET2 c.4954C>T	CCTATACAGATCCATCGGCTGAGAC	AGAATAGGAACCCAGATATGGGGAG	TGGGG	gapfill	BC001
YAP1 c.358C>T	AGAGGAATGAGCTCGAACATGCTGT	CAGGGCTCCTGCAGTGCCTGCATCA	GGAGT	gapfill	BC001
XRCC2 c.820G>T	TCAACAAAATTCAACCCCACTTT	AATAATAAAAAAATGTTTTTTTAAA	CTCC	gapfill	BC001
PIK3CA c.2908G>A	CTCAAATTCTCTTGTCTTTGTGCAT	TGGGCTCCTTTACTAATCACTATTA	TCT	gapfill	BC001
CTNNB1 c.122C>T	CTTTACCACTCAGAGAAGGAGCTGT	AGTGGCACCAGAATGGATTCCAGAG	GGT	gapfill	BC001
SMARCA4 c.1084G>A	CGCGCTCCTGCAGGATCTCCACAGG	AGGCCCCGCGGCTTCTGGATGGGGG	GTCG	gapfill	BC001
PRKD1 c.891G>C	AATCTGCAATCTTTGCACTGCAAGC	GCCTGAAAAGCCCCTTCAGAAGCTT	CCT	gapfill	BC001
SLX4 c.4036C>A	AGGAGTGCGGGTGGCCCCCGGGGTG	CGGGAAGGGCTTCTGTGGCCTTGCC	GGGA	gapfill	BC001
SLX4 c.1824G>T	GTCCACGAGGTCCTGCAGGGCCTGG	CCCTCTGGCTGGCCGAAGGCGACGG	TGCT	gapfill	BC001
PTEN c.310T>G	TAGCCATTGGTCAAGATCTTCACAA	TTTGATAAGTTCTAGCTGTGGTGGG	AAGGG	gapfill	BC001
PTPRD c.572C>A	ACTCTTCACTCTGCTCAATCTGAAG	CCTCTTATTGGTGTACCACCAATAG	GGCT	gapfill	BC001
PTPRD c.1243C>G	ATCCCTCGGGGCACTGGATGGTGCT	TGAGGTTTGTGTTAGCACAGGTTCG	TGCTC	gapfill	BC001
PTPRD c.1549G>A	TTCTGCTTTGAAGTTTAGTGGCTGC	GGTACTCCTGTCTGAGTGATGACTT	CCT	gapfill	BC001
PTPRD c.5677T>A	TAGTGCGGCACGATAGGAAAACTGA	TGATCCTCTGTCTGTACCATAGCTG	TAT	gapfill	BC001
PTPRS c.2488G>A	CAGGGTTGGGCGGCCCAGCACTGCT	GGTCACAACCACCTTGGGTTTGCTG	CCCTT	gapfill	BC001
RAC1 c.267A>C	AAGAACACATCGGCAATCGGCTTGT	TGCCCCGGGAGGTTATATCCTTACC	CTT	gapfill	BC001
RB1 c.1032G>T	TGTTTCAAAACTGTCTATAGAATCA	GAAGAGTTTTATCATGATCCAAAAA	GTCT	gapfill	BC001
RET c.2173G>T	CGCCTTCTCCTAGAGTTTTTCCAAG	AAGTTCTTCCGAGGGAATTCCCACT	AACC	gapfill	BC001
RPTOR c.2615A>G	TGCTGGACGCCGGAGGGGAGCCCCC	ATGTGCACGCCCTTGTTGGTGGGGC	CGCCTGGTGG	gapfill	BC001
RRAS c.515C>T	GTCCACGTTGAGACGCAGTTTGGCC	TCAAAGTAGGCCACGTGGTGGGAGG	GAGGCC	gapfill	BC001
SCG5 c.556T>C	CATTATCCAGTCTCTGTCCTTGTAG	GGATTGACACTCCTCCGCTTTCGTC	ATAT	gapfill	BC001
SERPINB4 c.647A>T	CTCCAGCAAGGCAAAATTAAAGGAA	TTGCCTCATCATCTGTACAGATTTG	TTGTA	gapfill	BC001
SETDB1 c.1205A>G	TCTCCAGTGCAGAGGCTGAGGATGT	TGCTGAACATGGGCTCCAGCCGTGT	TTTCA	gapfill	BC001
SH2D1A c.71G>T	CCTCAGCAAATAGCTGCCATCCAGC	AGTGGCAAGCAGGAGCTTCTCGCCG	CC	gapfill	BC001
SLX4 c.2911G>C	CATCATCTGAGTGCGGAAGAGAGCC	TTCTCTCTGCCTGGCAGTCCCTGGA	TTCTT	gapfill	BC001
HIST1H3D c.386G>A	TTACGCCCTCTCCCCACGAATGCGG	AAGCTGGATGTCCTTGGGCATGATA	CGAGC	gapfill	BC001
HGF c.1480C>G	TCGTGTTGGAATCCCATTTACAACT	TTGTTTCGTTTTGGCACAAGATATT	CGCAA	gapfill	BC001
HGF c.756C>A	CGGCAATAATTATCATCAAAGCCCT	CGGGATATCTTTCAGGCAAGAATTT	TGT	gapfill	BC001
PIK3CG c.611C>G	TCCACAGGTACTCCGGGAGGGGCTT	TCACCCACGGGTGCATGGCGTAGAG	GGACG	gapfill	BC001
PMS2 c.777T>A	TAAAAAAGATTATGCAGAGCATCGG	AGCTCAAACCGTACTCTTCACACAC	AAC	gapfill	BC001
POLE c.3782T>G	CAAGCCATTCCTCCTGGCTGGTTCC	AGGCTGCCCCAAGATTTCCTGCCAG	CAGGGCGGG	gapfill	BC001
PTPRD c.5245A>C	GTATTGGTGACATTTCTCTCTGCCC	ACGCAGCTTGGTGAGCATCACAACT	ATTTC	gapfill	BC001
RBM10 c.2116C>T	TTGAGCTGTCTTGGTCTTGTGCTTC	TTCTTCTCTTTGCCCTCCTTCGAGG	TCC	gapfill	BC001
RECQL4 c.359G>A	GCCACGGTCTGCGGCCCAGGGCTGG	TGCAGGGTGCCTTTCAGATTGGCCT	TCCGGCC	gapfill	BC001
TSHR c.2158C>A	CATCTCGTGGGTAACCTTTTGAACC	ATCAGTGCTGTTCTTTGGAGGAACC	TGAAT	gapfill	BC001
WT1 c.1369C>A	CTTTTCACCTGTATGAGTCCTGGTG	CTTCAGGTGGTCGGACCGGGAGAAC	TGGGT	gapfill	BC001
AGO2 c.574C>G	AAACCACACTTCTCGGCCCCCGCCA	TAGAGCAGCCTTCGGACGCGGTGAA	AGAGGGT	gapfill	BC001
AKT3 c.531G>C	GCAATAATGACTTCTTTCTTCAGAA	ATAGCATAGTATTTTCCACTTGCCT	TCTTC	gapfill	BC001
ALK c.1283G>T	GGGCCATCTTGGAGCCTGGGGATGT	CACTGCAGTTCTTCAGGGCAAAGAA	TCCTT	gapfill	BC001
ALK c.2504del	CTCCGGCTGCAATGATCAGGGGCAC	TCCATCCTTCATCTTAAATACGTAG	CGGCAC	gapfill	BC001
AR c.1468C>G	GGTGAAGTCGCTTTCCTGGCCCGCC	TGAGGGGGCCGAGTGTAGCCGTAGG	AGCCCC	gapfill	BC001
ARID1A c.172del	TGCGGCGGCCCCACGGCGGGGCCCT	CCTGCCCGGCGGCTGCCTTCATTTC	CGCTTT	gapfill	BC001
ARID1A c.394dup	CGCGGCTGAGTGAGGAGGCGCCCCC	ATCGCTGCTGCCGCCACCGCCGCCG	ACCCC	gapfill	BC001
NTRK3 c.2001G>T	ACAAAGTGCTGGGAGGCCAGGTACA	TACCCGAGGCGATCTGACTGGCAAT	CCA	gapfill	BC001
ARID1B c.4184A>T	GGTTAGACATTGCTCCGGAGGGACT	TGTACATGTCCTGCATGCTGCTGTT	TTGGT	gapfill	BC001
NTRK2 c.2408T>C	ATGTGGGGCTCTCGCTGCCAGCACC	ATCAGCTCATACACCTCCTGGGGGC	CCAGC	gapfill	BC001
MTOR c.3690G>T	CTCCTAAGCATCCGATGCTGGTAAA	TCCTCCTCTTCATCAGCAAGTGTGT	TCAAAGGA	gapfill	BC001
ATM c.2545G>T	ATAGATTCATGGATGACTGATCCTC	CCATTAGATTTCCATTAGTATCATC	CACCT	gapfill	BC001
ATM c.2611G>T	TATGGTACTTTGGCTCTCTCCAGGT	TGCATCACTAACACTACTATCAGGG	TCGTT	gapfill	BC001
ATR c.7487A>G	AGGTTTCTCCCTTATTGAAAAGACA	GAAATCTACATGTACGCATTCACCA	ATT	gapfill	BC001
BAP1 c.344_358del	ATCCTTTGCTCTCAGGGCTGAAACC	GCGACTCAGGGTGGGTCCCAGGTCC	CTTGGTGAAGTCCTTCAT	gapfill	BC001
BCL2 c.190G>T	CAGCGGCGAGGTCCTGGCGACCGGG	TGCGGCTGGATGGGGCGTGTGCCCG	TCCCGGGA	gapfill	BC001
BRCA1 c.4636G>A	TGGCAAGTAAGATGTTTCCGTCAAA	GTGGCCCAGACTCTTCCAGCTGTTG	TCGT	gapfill	BC001
CDK12 c.4241C>T	CCTTCAGGAATGGTTGCCCGACCAC	GTAACGCTAAGGGGACCCTGGCAAA	CGGGT	gapfill	BC001
CHEK1 c.851C>T	GCTTAGAAAATCCACTGGGAGACTC	ACACCACCTGAAGTGACTCGGGGCC	TGAC	gapfill	BC001
ERBB4 c.2160G>T	AAAGCACCTGAGCCAAGGACTTTTA	TTCAGCTCAGTTTCTTTCAAAATAC	CCCTC	gapfill	BC001
ERG c.70G>T	CTCTGTCTTAGCCAGGTGTGGCGTT	AGGCACACTCAAACAACGACTGGTC	CCGT	gapfill	BC001
IGF2 c.533C>T	GCAGGCCCCTGCGCAGGCGCTGGGT	GCTTCCAGGTGTCATATTGGAAGAA	GGACT	gapfill	BC001
INPP4B c.1721A>T	GGGGATACAACTGTTCATACCAGTC	TTGGGTGAGAGGGAATGGCATCTGT	CTCTC	gapfill	BC001
INPP4B c.2735A>T	TTCCATAAGTCCCCTCTGGAGGTCT	ACTTGGGGAAAGCCATCAGCTGTAG	GTAGT	gapfill	BC001
JAK3 c.386T>C	AGAGGTGCTCCAGGACTGGCAGGTC	TAGCACTGGCCAAATCCTTGCGTAG	AAGGA	gapfill	BC001
KEAP1 c.1802_1803delinsTT	ATGGTGACAGCCACGCCCACCCCAC	TGTCATTCGGGTCACCTCGCTCCAG	TCCGGCCCGA	gapfill	BC001
NF1 c.6307_6307	GAGAGTGAATGATATTAATGACCAG	TGTGTGGAAGCTCTAAGGGAGAGCG	TCCA	gapfill	BC001
ATRX c.1617G>T	CCATCCCCTTGATGATCAACTGAAC	GAACTTCCATAGCAGTCTCAAGATT	TCT	gapfill	BC001
AURKA c.158del	GTGCTTGCAAAGGAATGCGCTGGGA	TTGAAGGACACAAGACCCGCTGAGC	AGAAT	gapfill	BC001
BRAF c.1726G>T	AATGATATGGAGATGGTGATACAAG	AGCCCTCACACCACTGGGTAACAAT	CTGG	gapfill	BC001
ERRFI1 c.1022dup	GTGTCGGGGGCATGACCCCATTGAG	ACGGAAGGCTTTTGGGACTCGGTGT	GTAAG	gapfill	BC001
ETV1 c.560G>T	AGTTACAGGGTTCAGAAAGCTGGCG	AAATCTGTGGTCCATGGGGTAGCTG	GCG	gapfill	BC001
ETV1 c.864A>T	GGCTCTTGTTTGATGTCTCCATCGA	TCTGGGACAACACAGGTGTCATCAT	ATTTT	gapfill	BC001
FAT1 c.3097G>T	CCCCTTTTCCACAAAGCTGGAAAAC	TGGGTGCAGGTTCTCATTCACATCA	ACGGG	gapfill	BC001
FAT1 c.13224G>T	TTGGATCTGCTGAGTACAGGGGTGT	CATCAATCACCTCATAGTTGGGGAA	CTGCT	gapfill	BC001
FGF3 c.664C>T	CAGTCTCGAAGCCTGAACGTGAGAG	TCCAGGTTATCCGGGCTCTGCTTCT	GGC	gapfill	BC001
FGF4 c.151G>T	ACCGGCAGGCGCGCCAACGAGAGCG	AGGCTCTCCCAGCGGCGCTCCAGCT	CCACC	gapfill	BC001
FGFR4 c.604C>G	CACGAGACTCCAGTGCTGATGGCGC	AATGCCTCCAATGCGGTTCTCCCCA	AGCCG	gapfill	BC001
FGFR4 c.2336A>T	GCAGGGGGTCGTGGCTGAAGACAGA	TGGAGGAGCAGGTGCTGCTGGCGTC	ATCGC	gapfill	BC001
FH c.403C>T	AGTCTGCCATACCACGAGAGGAAAA	CATTTAATTTACCTTCAGCTACCTC	TGAT	gapfill	BC001
FLT4 c.1238G>T	GGGGCACATTCACCACCAGCTCCAG	TGTTGCGCCTCAGGCCAGCAGCGGA	GCTGA	gapfill	BC001
FLT4 c.1669G>T	GGATGGCTTGGATTCGATGGTGAAG	CGGGGATGGTGGTCACATAGAAGTA	CCGT	gapfill	BC001
FOXP1 c.1612G>A	GTGGCCTTCGTTTTTGGAATTCTAC	TCCACTGTCCATACTGCCCCTTTAA	TTCA	gapfill	BC001
GATA2 c.410C>A	CCCCAGCCCCTGGGTACACAGAGAG	TCCAGGGCCTCCAGCAGCTGAGGGG	TGGGCC	gapfill	BC001
GRIN2A c.3421C>A	GTCCGGGAAGTCCACGTTCTCGGGC	CACATTTTCAACAAACTGGGGTGGA	AGGGT	gapfill	BC001
ERBB4 c.2834G>T	CCATGACCATGTAAACGTCAATAGT	TGGGAGGCTGAGGCAAACGTTCTCC	GCAGA	gapfill	BC001
EPHB1 c.2752G>T	GACCATTTTGATGGCGCTGAGCCAG	TCCACGGTGGTAAAGGCCGTGAAGT	TCA	gapfill	BC001
EPHA5 c.1918G>T	TTCTTACTCCTGGCAGTTTAATGTG	TATGAAAATGCATCTTTTCCTCTTC	CCCAT	gapfill	BC001
EPHA5 c.1522G>A	CGTGTAGCTGGTCTCTTGGTCCTTT	TACTTGATTTCATACTCTAGGATGA	TCAAAA	gapfill	BC001
BRCA1 c.1593G>A	TCCGTTTGGTTAGTTCCCTGATTTA	TCAGGAGTCTTTTGAACTGCCAAAT	TCATT	gapfill	BC001
BRIP1 c.752G>A	TAATCTGAGCAATCTGCTTGTGTGT	GTCCCAAAATATATTTTGGGTATCT	GCGT	gapfill	BC001
BRIP1 c.3025G>T	CGGTATTTTACCAGTAAAATACTGT	AAAGAATTAAAGCTTGACCAGCTAA	CCC	gapfill	BC001
BTK c.973G>T	TAATGACGTATCACCCCTTGAGGGT	GTGGATTTAGCAAACACAGACACTG	CCCCT	gapfill	BC001
BTK c.1946G>A	CTTCATCCATGACATCTAGAATATT	AGAAGAATTTTGAAAGTGGGACGCT	GCTC	gapfill	BC001
CARD11 c.1804G>C	GAGTAGCGTTCGTGACTGTCATCAT	TCTAAGGCGTCAAACCCGCCGCTGT	CCAGA	gapfill	BC001
CARD11 c.2472_2473delinsAA	GGGTATGGTGCCCATATCCAGGTCA	TGTGAAAGGGTCGACCCGCGCGCAC	TGGTC	gapfill	BC001
ARID1A c.3415G>T	GGGGAGTCTGGGGCCCCTGCATAGA	GATCCCGCAGGAGAGGGAGGCTGGA	TCCT	gapfill	BC001
CCNE1 c.187del	GGGGTCTGCACAGACTGCATTATTG	AAGGCTGGCTCCCACACTGGTCCCT	TCCC	gapfill	BC001
CDKN2A c.41A>T	CCCGGGCCGCGGCCGTGGCCAGCCA	AGCCGAAGGCTCCATGCTGCTCCCC	GTC	gapfill	BC001
CHEK1 c.1303G>A	AAGCCGGAAGTCAACCAATATTTTA	CCATTTCTAACAAATTCACTTTGAA	TCAT	gapfill	BC001
CSF1R c.2695C>A	GCAGATCTGCTGGAAGGTGGGTCTG	GGGCTCCAAGGCCCAGCAGGCCTGC	TGGGT	gapfill	BC001
DICER1 c.3595G>C	CCTGCTTGTAGTAATTTAGCTGATT	TGGCAAAAGTCTCTGTTAGCTAAAT	TCCT	gapfill	BC001
DNMT1 c.3822C>G	GTGAGCTTCAGGACCATGGAGCGCT	AGGAGACAAAGTTCCTGACATTCTC	TGA	gapfill	BC001
DROSHA c.4060G>C	TTGATGCTCTCTTTCCCACCTCATT	TAACTCTTGTCTGTACTTCCGTTCG	TCTTT	gapfill	BC001
EPHA3 c.1564C>T	TGGACTAGTTTCAAACTCAAACTTG	GTTCGTCCCATATCCAGCGGCTGTT	CGGCT	gapfill	BC001
CDH1 c.2380G>T	TGGCAGGGCGGGGAAGATACCGGGG	TCATGAGGGTTGGTGCAACGTCGTT	GACAC	gapfill	BC001
PREX2 c.4754G>A	ACAGCCTTGGTGCAGACTGTGGAGT	CTCTGACTCCCAAATTCTTCGCTGT	CCGGT	gapfill	BC001
EGFR VIII	GAGCCGTGATCTGTCACCACATAAT	CTTTCTTTTCCTCCAGAGCCCGACT	['TACGGGGACACTTCTTCACGCAGGTGGCACCAAAGCTGTATTTGCCCTCGGGGTTCACATCCATCTGGTACGTGGTGGGGTTGTAGAGCATGAGTGGGGGGCAGGTGTCCTTGCACGTGGCTTCGTCTCGGAATTTGCGGCAGACCAGGCAGTCGCTCTCCCGGGGGCCTGTGCAGCCTGCAGCACACTGGTTGTGGCAGCAGTCACTGGGGGACTTGCCACGGCAGCGCCCGGAGCACTGCTGGGCACAGATGATTTTGGTCAGTTTCTGGCAGTTCTCCTCTCCTGCACCCCAGCAGCTCCCATTGGGACAGCTTGGATCACACTTTTGGCCCTGTAAATTTCTCATGGGCAGCTCCTTCAGTCCGGTTTTATTTGCATCATAGTTAGATAAGAC…	gapfill	BC001
WHSC1L1 c.1558G>A	TCCCTTTGTTGAATAAACAAATTGA	TAAATTTCCCATCCCCTGTAGCATT	TCGA	gapfill	BC001
CREBBP c.1855G>A	TTCCATGCGGCGATCCTTTAGAGCT	TCAGGTGTTGGGAAGATGGCTTGGA	GCGGGA	gapfill	BC001
CREBBP c.1052G>A	GAACCAGCTGCTGCTGTATCAGTTT	TTTTCAGGATCTGCAGTGGGGCCTG	GCGT	gapfill	BC001
ERCC5 c.1642G>A	GAATTTACTCTCATATGGGCAAAGT	TCTGCTGCTCAAGCACTTCAGCATG	TCGT	gapfill	BC001
PRKD1 c.716C>T	TTGACCTCTTCTCTCGACCAATAAA	TCTGATGGTGATTTTTGCAGAAGGG	CGAC	gapfill	BC001
GREM1 c.256C>T	CACCAGTCTCGCTTCAGGTATTTGC	CCGTCACATGCAGGGCCTCTTGGCT	GCT	gapfill	BC001
SDHC c.268C>A	AGACTCAAAGTTCCCAGGGAGTAAC	CCGACATGCCAAAAAGAGAGACCCC	AGGG	gapfill	BC001
MGA c.5270G>A	GAATCAACAACAATCGAGGTCCAGC	TTCACTGTGTTAGGAGAGACCTGTG	ACGT	gapfill	BC001
MGA c.8371G>A	CTATAGCTGATGTTACTTTCCTCAG	ATCTCTATGCTTGAGTCCTTGAGAT	TTCC	gapfill	BC001
TP53BP1 c.101G>A	AACCAGAATCATCCTCTAGAACCTG	CAGGCTGAGAATCTTCAATTATCAG	GCTTT	gapfill	BC001
BRCA2 c.9430dup	CTCTTTTGGACTAGCAGAAAACACA	TCTCCAGCAAATAAAGTAAGAAGGC	GAAAAA	gapfill	BC001
AXIN1 c.1475G>A	TGGCCACGTGCCCACTGTCCGGGGA	TGGCCAGGCCCAGGCGACTGGCGGC	GCGA	gapfill	BC001
TSC2 c.2608G>A	GGGGTTGGTGTACGGCAGGGAGATG	ACACACTGGCATACTGCTCCGCGGC	GCGA	gapfill	BC001
TRAF7 c.946C>T	TCTCCGAGAGCTTTCCCAGCATGGA	AGGAAGGCGATCTCCTGGTCCTTCT	GCGC	gapfill	BC001
PTEN c.755A>G	GTTTGTGGAAGAACTCTACTTTGAT	ACCACACACAGGTAACGGCTGAGGG	ATC	gapfill	BC001
PIK3R1 c.1351_1356del	TTCTCGACTTTTTTCTTGAAACTGA	TGTAATTTTTTCCCTACAGCTTCAA	GTGTTATATTCA	gapfill	BC001
FOXO1 c.941G>A	ATAGTACTAGCATTTGAGCTAGTTC	TGTACTCCAGTTATCAAAGTCATCA	GAGGGCGAAA	gapfill	BC001
BRCA2 c.5381T>C	TTTGTGGGTATGCATTTGCATCTTT	GGATATTACTTTGGAAAAACTAGTG	TACATT	gapfill	BC001
ERCC4 c.1069A>C	CTTCTTTAATTTCCATTTTTTCAGA	TTTTCTTTTTTACTCATTTTGGCAT	TATT	gapfill	BC001
IRS1 c.1955G>A	CATTGGGGTCCACTCTCTGGGGATG	TGGGATTGATGATCTGCTGTGGGGC	GCGTCTGA	gapfill	BC001
RECQL4 c.1891C>T	GCCCAGGAAGCAGTGCACGCCCATG	CCCGAAGCACCTTGCAGACGCGCAG	CGCT	gapfill	BC001
RB1 c.1333C>T	ATACAAGCGAACTCCAAGTTTGTAT	TGTGATCCAATTTCGACACAACCCT	CGC	gapfill	BC001
PIK3CA c.1034A>C	TCTTATCAATGTCTCGAATATTTAC	ACGTAGGTTGCACAAAGAATTTTTA	ATTC	gapfill	BC001
PREX2 c.1063G>A	CCGCCGTTCTCTTTCTTTCAAAATA	TCAAACCATTCATGCTTCTCTTCAG	GCT	gapfill	BC001
ASXL1 c.2915G>A	CAATGTCCACCTGTTGACAGTAACT	ATTGCTGTCACTGCCTCCTCGAGAT	GCC	gapfill	BC001
ICOSLG c.809C>T	TCCCTGCACACCCAGCCTATGGCCA	ACGACCACAAGCAGGCACAGGACAG	CCGCC	gapfill	BC001
GRIN2A c.167G>A	TCCAGGGGCAGCCCCGCCGCCTGCT	CCACAGTGTTCGAAGTTCGCGCTCT	CGGGGCC	gapfill	BC001
IRS1 c.551G>A	TGATGGTCTTGCTGGTCAGGCAAAG	ACCAATCAGGTTCTTTGTCTGACCC	GCGGTAGAT	gapfill	BC001
BRCA2 c.4399C>T	CATTTTGTTCTTTCTTATGTCAGAA	TTCAGAATTTAAGGAAAAGTTATGC	TGTAA	gapfill	BC001
LATS2 c.1478C>T	AGCGGGAAGGCGCCTGCGCCGCCCA	CAGGGCATGCTCCTCCTTGGCGTCC	GCGC	gapfill	BC001
NUF2 c.166G>A	AAAATGTTCCAGTCGAATTCCATAT	TTTGTAAGGCTCTCATGTAGATCAT	ACTA	gapfill	BC001
CDK8 c.967C>T	CTGCATAGCCTGTTCTGAGGTAATT	TTATTGGGTCCATGGTAAGCAGCTT	CGCT	gapfill	BC001
FLT1 c.3704C>T	CTGGTAGTCATCAAACATGGAGGTG	CGGTAAAAGTTCTTCAAAGGTTTTG	GCATT	gapfill	BC001
FLT1 c.838C>T	ATGGGAATTGCTTTGGTCAATTCGT	TTACGGAAGCTCTCTTATTTTTTTC	CGCC	gapfill	BC001
BRCA2 c.1012G>A	GTTTTTAGATTTTTCACATTCATCA	TTGCTTCATGGAAAATTTTTTTCCT	GCGT	gapfill	BC001
DNMT3A c.976C>T	GCCGTCTCCGAACCACATGACCCAG	GCCTTCAGCTGCTCGGCTCCGGCCC	CGGGT	gapfill	BC001
POLE c.2933A>G	ATTGGAAGATCTTAATCAGCTGCAG	CCGCGGCGTTTGACCTCAAAGCCCT	TTCC	gapfill	BC001
SLX4 c.4339G>A	GCTGGGGCTGCTGGTGCTCAGGGGG	CCGCTCCAGGTTCCAGTGGTCAATG	CCGGT	gapfill	BC001
CREBBP c.4043G>A	AAACCTCCCCGGCTTCAGGGTGATT	CCGCAAAAATTTGTTCACTCGGTCT	CTGGCG	gapfill	BC001
AXIN1 c.1762G>A	CCCACTGTGGGCGAGGCCATCACTG	GGGGGCAGCGCCAACACTCTCTGAG	GCGTT	gapfill	BC001
SPEN c.7024C>T	GAGCCACCACTTTCTTGTTTGTGTT	TTGCGGCGTGATCGGGTTGTTTTCT	TCGC	gapfill	BC001
FLT4 c.1325C>T	GCACCCCGTAGGCCGTGCAGGTGAG	TGGCGGCTGTGACGCGAGTAGATGC	GGCC	gapfill	BC001
MSH6 c.3103C>T	ATTTTTATCAAAGTTATAGAACAGT	CGCATGCAGTCCTTCAATGATACAT	CGC	gapfill	BC001
HIST1H3I c.226G>A	GCGCAGATCGGTCTTAAAGTCCTGT	TCTCCCGTACCAAGCGCTGAAAAGG	GCGA	gapfill	BC001
RB1 c.1251_1252delAA	AAAGATGTATCCTATATCCTTCACT	AGTATACTTTCTTTTGGATTCACTG	CTTTTC	gapfill	BC001
ARID2 c.766T>G	CCATTCTCCTGATGTACCTTCATGA	TGTTTCTGTCAGAAATGAGGTCACG	GACT	gapfill	BC001
RPTOR c.1733C>G	TCTGCCAGATCCTGCCGAGGCAGAT	ACCCACTGGCGCAGCAAGGGGTGCG	GGCC	gapfill	BC001
ATRX c.6772_6773del	TCAACTCTTCTTCTTCTTTGTGGTC	GAGAATCATGTTCATGGTATCCTAC	CAAAA	gapfill	BC001
SESN2 c.334C>T	GGCAGCCATGATGGCAATGTAGTGG	AGGAGCTGGCCAAGGGACCATCCGT	CGCC	gapfill	BC001
ZFHX3 c.10511T>C	ACTGCCACCGCCGCCGCCGCCGGTG	GAAGCACCATCTCTTGCAGGTTCAC	GGGACGT	gapfill	BC001
FANCA c.1738G>A	TGAGCAGGGCGGGGAGGAAGTGGGA	AGTAAGGCCTCCTGAATATGCTGGC	CACGT	gapfill	BC001
ANKRD11 c.913G>A	TGAACTGGAAGGTGCGAAGGATGGT	CTTCCTCTTCTGAGCTCTCCGTCGA	GCGT	gapfill	BC001
BRIP1 c.485G>A	TTCTAATCTGCTGTGTAGTTTCTAA	TTCTTTTCTTCTCTACTTGAAAATC	GGGTCGAA	gapfill	BC001
FAT1 c.6866C>T	TTACAGATGCCTCAGACAGGGTCAC	AAGACTGCTGAGCAAACACAGGAGG	CGCAT	gapfill	BC001
RPTOR c.2258C>T	TGGTGCTGAGGTTTCCGGGGGAGAA	ACCGCGCCACCAGATTCCTCTGTCA	CGCC	gapfill	BC001
ZFHX3 c.2537G>A	AGGGCAGGCTGCCGAGGCCCAGGTG	TGTGTTGGATCTGGGTCATGTTCTG	GCGGT	gapfill	BC001
EZH1 c.902G>A	GAAGGAAGCAGTCGTATTTAAAGCA	AAAAAAGTGTGTGGAAGGAGTGCAG	GCGCCGGC	gapfill	BC001
PTEN c.463T>C	TTGTCTCTGGTCCTTACTTCCCCAT	TCTAGGGCCTCTTGTGCCTTTAAAA	AGAAA	gapfill	BC001
ERCC5 c.1537G>A	TTCCCTTCCATTCGGGAGCCCAGGT	CACTATGTCTAACCACTGCACTCTC	GCGT	gapfill	BC001
RAD51B c.489T>A	CAAAAGTAACTTTTCTTCAGTGTTA	ATCTGGGAAAACGGGATTCTGCTAT	AAAT	gapfill	BC001
ROS1 c.1289G>A	GTACAGGAAGGTCTGCTCTATAAAT	ATCTCTCAGGAGGTAAAAGACATAC	GCC	gapfill	BC001
ARID1B c.6677C>T	CCAGAGAGTTCAGGACAGCTGATAT	TATCCAGCAACCGGCCCTCGTGCAA	CGAGA	gapfill	BC001
CARD11 c.1628C>T	GCATCTTGGTGAAGGAGTTGGTGAT	AGAGATCCGCAGGAGCTAGGGCTGG	GGGC	gapfill	BC001
PDGFRA c.1027C>T	TTTCAGCCAGGATATCCTGGGAGGT	AGGCCCGCACCTCTACAACAAAATG	GGGT	gapfill	BC001
EGFR c.1097G>T	CCACCGGCAGGATGTGGAGATCGCC	GATGGAGGTGCAGTTTTTGAAGTGT	ACT	gapfill	BC001
PIK3CG c.1900A>G	GGCTCTTACATTTTCATCTGAGAAG	AGTCCAGGAGCTGCATTGTTAACCC	TTGC	gapfill	BC001
TSC2 c.202G>A	CGTGCTCTTCAAATTTCTTGGTTTT	ACTTCACAAATCTGCCCTATCATCC	TGCG	gapfill	BC001
ERCC5 c.1189G>A	AGCACACACTTTTACATCTTCGTCA	CAAGAGCTCTCTTAATGGCTGAAAG	TCGT	gapfill	BC001
FAT1 c.440C>T	CGCTGTATGAGGTGGGTGAGAATAA	CAAGTCATTTGTATCCAGCACCTGC	CGGTCT	gapfill	BC001
FAM175A c.837dup	AAAAAGGTCCGTAATGCCTGACAAA	AAATGTTCTCCTGAGGGTCTTTTTG	GAA	gapfill	BC001
EIF4E c.443G>A	GGCACAGAAGTGTCTCTAGCCAAAA	TCGAGGTCACTTCGTCTCTGCTGTT	GCGA	gapfill	BC001
TET2 c.1040C>T	ACCTGAACAGAATTCTTCACCAGAC	AGCTTTGTGGTTCCCTGGATGTTAT	GCT	gapfill	BC001
FAT1 c.6137C>T	CTGTCACTTCTACAACCACATCAAA	TCCTGCTGCTCACGATCGAAGGGCG	CGCC	gapfill	BC001
IKBKE c.350G>A	GGTGGTTCATGCCGGCCACCACACA	CAGCACCACCAGGAACTCATCCTCA	GCG	gapfill	BC001
DIS3 c.2625dup	TGTGGGTTTGGTTTGTCCTTTTCTT	AAAGACTGTCCCTTCTAAACCATAC	CAAA	gapfill	BC001
TERT c.1358G>A	ACACCTGCCAGGGGCTGCTGTGCTG	AGCAGCTGCACCAGGCGACGGGGGT	GCGG	gapfill	BC001
KIT c.1120G>A	TAATCTCGTTAGATGAAGTTCACTT	TCTGATATTACTTTCATTCTCAGAC	ACGTA	gapfill	BC001
RECQL c.179A>C	CCAAGCGGCAGGTGAAGAATCATAT	TTGCTTGCCCCGGCATCAGAATCCT	TCA	gapfill	BC001
TP53 c.380C>T	GGCAAAACATCTTGTTGAGGGCAGG	ACGTGCAAGTCACAGACTTGGCTGT	GGAGT	gapfill	BC001
SUFU c.71dup	CCGGGGGAAAGAGCGAAGCGAAGGC	GGGGGCAGTCGGGCCAGGGGCCGGG	CGG	gapfill	BC001
EGFR c.866C>T	TACGGGGACACTTCTTCACGCAGGT	ACCAAAGCTGTATTTGCCCTCGGGG	GGC	gapfill	BC001
EGFR c.1793G>T	CCAGGGTGTTGTTTTCTCCCATGAC	TGCCGGGCAGGTCTTGACGCAGTGG	TCC	gapfill	BC001
EGFR c.323G>A	AGGAATTTTCGTAGTACATATTTCC	GATGATCTGCAGGTTTTCCAAAGGA	TCT	gapfill	BC001
TP53 c.524G>A	TATCTGAGCAGCGCTCATGGTGGGG	CCTCACAACCTCCGTCATGTGCTGT	GCAGCG	gapfill	BC001
PTEN c.388C>T	ATATGCACATATCATTACACCAGTT	CCCTTTCCAGCTTTACAGTGAATTG	CGT	gapfill	BC001
PIK3CA c.1633G>A	ACTCCATAGAAAATCTTTCTCCTGC	GATTTCAGAGAGAGGATCTCGTGTA	TCAGT	gapfill	BC001
BRAF c.1799T>A	GATGGGACCCACTCCATCGAGATTT	GTAGCTAGACCAAAATCACCTATTT	CACT	gapfill	BC001
PIK3R1 c.1126G>A	CGATGAAATATTTTGATTAATTTGT	TTTCCTTAGTGTAAGAGTATAATCA	TATTTCCCCC	gapfill	BC001
PIK3CA c.263G>A	GTTGAAAAAGCCGAAGGTCACAAAG	CTTGTTTCATCAAAAAATTCTTCCC	TCGT	gapfill	BC001
PIK3CA c.3140A>G	TCCATTTTTGTTGTCCAGCCACCAT	GCATCATTCATTTGTTTCATGAAAT	GATGT	gapfill	BC001
PIK3CA c.353G>A	CACACACTGGCATGCCGATAGCAAA	CTCGATTGAGGATCTTTTCTTCACG	ACCAATTT	gapfill	BC001
NF1_0 c.3739_3742del	CAGTTGGTAGAGTAAATGCCGAGAA	AGAGTAACCAGAACTCGAGCTAGTT	TCAAAC	gapfill	BC001
PTEN c.517C>T	CAGGTAGCTATAATAATACACATAG	TCTGACTGGGAATAGTTACTCCCTT	CGCC	gapfill	BC001
PTPN11 c.226G>A	ATGTTCCATGTAATACTGGACCAAC	AAAGTGGCAAATTTCTCCCCTCCAT	TCAGCC	gapfill	BC001
NF1_0 c.6789_6792del	GTAGCTTCTATCAGAACTTGACTGT	GTCAGGTCCTTTTAAGCAACTCTCA	TGTAAGT	gapfill	BC001
EPHA5 c.1037A>G	TGCATGCCATTGTGGGTGGATCAGA	CTCCTGAAATAATCCTTTTCACAGA	CTCT	gapfill	BC001
TP53 c.743G>A	GTGTGATGATGGTGAGGATGGGCCT	TCATGCCGCCCATGCAGGAACTGTT	CCGGT	gapfill	BC001
INHBA c.449T>C	AGGAAGAGCCAGACTTCTGCACGCT	ACTGACAGGTCACTGCCTTCCTTGG	CCACC	gapfill	BC001
ATRX c.4464_4471delACTGAGAA	TTCCTTAAGAGCATTTTGTGTTTCT	TCATCTTTAAGAATCTTCCGAATTT	GTTCTCAGTTTA	gapfill	BC001
CARD11 c.2149G>A	ACTCTGCCTCTCGCCTCGGATGCAG	TCTAGCAGCAGCAGCTGGTGGCCCT	CCT	gapfill	BC001
EGFR c.1889_1894delinsTAGGAT	CCCATTCGTTGGACAGCCTTCAAGA	AGTGCATCCGTAGGTGCAGTTTGGA	CCTGGCCC	gapfill	BC001
EGFR c.685A>T	AGCACACTGGTTGTGGCAGCAGTCA	GGGACTTGCCACGGCAGCGCCCGGA	CTGG	gapfill	BC001
IDH1 c.395G>A	CTCTGTATTGATCCCCATAAGCATG	CCTATGATGATAGGTTTTACCCATC	ACGA	gapfill	BC001
TP53 c.584T>C	CACACGCAAATTTCCTTCCACTCGG	AAGATGCTGAGGAGGGGCCAGACCA	AT	gapfill	BC001
CIC c.3583G>A	TGCAGGGCCAGGCCGCCCAGAGGCA	GCCTCAAAGGACCCCACGGGAATGC	CCT	gapfill	BC001
EZH2 c.1011G>T	CCTGCTTCCCTATCACTGTCTGTAT	TGATTCCAGCACATTAATGGTGGGG	CCTT	gapfill	BC001
PTEN c.955_958del	TGCTTTGTCAAGATCATTTTTTGTT	ACTAGATATTCCTTGTCATTATCTG	AAAGTAAGT	gapfill	BC001
KEAP1 c.1165G>A	GTTGTAACAGTCCAGGGCGCTGGAG	GTTGCCGTCGGGCGAGTTGTTCCTG	TCGGT	gapfill	BC001
NTRK3 c.740G>C	TCTGGTGAGTGTTGATGGACTGCAG	GACTATCCAGTCCACATCAGGAAGG	CCCAGT	gapfill	BC001
PAK7 c.235G>A	CTCTAGCAGGCCGTTGATGGAGGTT	TGCAGGGTTTGTTTCCTCTAACGAT	TCCT	gapfill	BC001
PRDM1 c.626A>C	TTGTCAGCTCTCCGGGATAAGGGTA	AGCCTTTCTGCAAAGTCCCGACAAT	GTGA	gapfill	BC001
MAPKAP1 c.230A>T	TGTTTGAGCGTCTTCTAATACCAAA	AACTTGAGGTAATATCGACTGACTG	GTCCC	gapfill	BC001
IRS2 c.86A>G	GCAGGTAGCCGCACTTGCGCACGCT	GTTGTTGTTGTTGTTGTTGTTGAGG	GTGGTT	gapfill	BC001
TP53 c.817C>T	GTCTCTCCCAGGACAGGCACAAACA	CCTCAAAGCTGTTCCGTCCCAGTAG	CGCA	gapfill	BC001
FLT1 c.1965C>G	AGGAGGTATGGTGCTTCCTGATCTC	TGTAATTTCTTTCTTCTGGAGGATT	TGAT	gapfill	BC001
MET c.1969C>T	TTTCGGCGAAATACTTGTTATTACA	TCCACATAGGAGAATGTACTGTATT	GGA	gapfill	BC001
TP53 c.1024C>T	GAGTTCCAAGGCCTCATTCAGCTCT	AACATCTCGAAGCGCTCACGCCCAC	CGG	gapfill	BC001
MSH6 c.3656C>T	TGCTATTGCCGTCCCATCAAATGTT	ACCTCTTCCTAATTCATCCACAAGC	GCAGT	gapfill	BC001
PTEN c.697C>T_0	CAAAGTACATGAACTTGTCTTCCCG	GTGGGTCCTGAATTGGAGGAATATA	TCGT	gapfill	BC001
PTPN11 c.1492C>T	TCTGGACCATCCCTGACCTCTGAGA	ACCATCTGGATGGTTTTGGGAACGT	CCGC	gapfill	BC001
FAT1 c.5285C>T	TATATTCTGCCTGCATAAAAACTGG	TGTCATTCTCATCCTGCAAGTGAAC	CGCGT	gapfill	BC001
EGFR c.2320G>A	TGAGGCAGATGCCCAGCAGGCGGCA	GGGGGTTGTCCACGCTGGCCATCAC	CACGT	gapfill	BC001
PTEN c.830C>T	TTTCCTCTGGTCCTGGTATGAAGAA	TACCCAAAAGTGAAACATTTTGTCC	TGTATT	gapfill	BC001
RB1 c.772_776del	CTAGTTGTTTTGCTATCCGTGCACT	GACCTCGCCTGGGTGTTCGAGGTGA	CCTGTTCT	gapfill	BC001
ATM c.4049C>T	CACTAGAATTTGCTGGCTCATGTAA	ATCAATAACTCCACCACAATCTCTG	CGTC	gapfill	BC001
NOTCH1 c.6359G>A	GCGGGGCTCCGTGCAGCTGCGGGCT	ACCAGGTTGTACTCGTCCAGCAGCC	GCGC	gapfill	BC001
PTEN c.103A>G	TTCAAGTCTTTCTGCAGGAAATCCC	GCAATAATGTTTGGATAAATATAGG	ATA	gapfill	BC001
MAP3K13 c.1394C>T	GCTCATAGTGTTCACGAATATCCAG	ATGCCTGAGCTCTTCTCTGCGCCTT	CGC	gapfill	BC001
TCF7L2 c.1156C>T	TTCTCTGGACAGTGCATGCCACCTC	AAGGATCTGGTTGATGGCCGCGCTT	CGCCC	gapfill	BC001
DDR2 c.1466G>A	CCCCTGGAGCAAATTCTGGGAGTTT	ATCAGCCTGGATGGCTCCTGGTAGT	TCGT	gapfill	BC001
KDM5C c.3871C>T	ATCTTCAGAGGCCAGAGCCTGCCTG	TTGCCAGCTGATGGCCCTCTCTGTG	GCGCGGCC	gapfill	BC001
RAD50 c.1076G>A	CTCTAGCTCGGATATGTTCTTGATG	TCTGCTTGCAGCTGTAGACGACCCT	GCGA	gapfill	BC001
PIK3CA c.1093G>A	GAGTGTTCACATTGTCACATAAGGG	CCTCCATGGTAGATACCTGTTCGAA	TTCT	gapfill	BC001
IRF4 c.1285G>A	TGGATTGCTGATGTGTTCTGGTAAA	AGCCCCTCAGGAAATGTCCACTGTT	TCGT	gapfill	BC001
ROS1 c.3857G>A	AATTGGAAACTTCTGTCCAATACAA	CTTAAAAGAGGATATACAGAAAAAG	GCGA	gapfill	BC001
HRAS c.175G>A	CATGGCGCTGTACTCCTCCTGGCCG	GTATCCAGGATGTCCAACAGGCACG	GCG	gapfill	BC001
EP300 c.6787C>T	GGACCCCATCTGTTGCTGAAGGAGT	TGCTGATAGGCCTGTAGACTGGCAC	CGC	gapfill	BC001
PDGFRA c.685G>A	TAAAAACAGCACAGGTGACCACAAT	CCTGACTTATACACGGTTTTAAGAG	CGTTTCC	gapfill	BC001
APC c.3920T>A	GCTGACCTAGTTCCAATCTTTTCTT	TTCTGCTATTTGCAGGGTATTAGCA	TTAT	gapfill	BC001
TP53 c.455C>T	TGGCCATGGCGCGGACGCGGGTGCC	GGGTGTGGAATCAACCCACAGCTGC	GGGCGG	gapfill	BC001
EGFR c.185T>G	GCACATAGGTAATTTCCAAATTCCC	ACCTCACAGTTATTGAACATCCTCT	AAGGACC	gapfill	BC001
PTEN c.227_228del	ACTCTGCAATTAAATTTGGCGGTGT	GTCTTTCAGCACAAAGATTGTATAT	CATAAT	gapfill	BC001
TP53 c.659A>G	GTCAGAGCCAACCTCAGGCGGCTCA	GGGCACCACCACACTATGTCGAAAA	TA	gapfill	BC001
EGFR c.754C>T	CACGTGGCTTCGTCTCGGAATTTGC	AGACCAGGCAGTCGCTCTCCCGGGG	GGC	gapfill	BC001
H3F3A c.103G>A	CCTGTAACGATGAGGTTTCTTCACC	CCAGTAGAGGGCGCACTCTTGCGAG	CCT	gapfill	BC001
NF1_0 c.3822_3823del	TTTTACTGGCCAAGCTGTTGCCTCG	GAGTCTGCATGGAGTCTGCCAATTC	GAAGA	gapfill	BC001
NF1_0 c.7846C>T	CCTCTGCTAAGTATTCATAAAGAAT	TGATCAAACTCATCTGTGGTATATT	TCGT	gapfill	BC001
CDKN2A c.238C>T	CTCCCGGGCAGCGTCGTGCACGGGT	GAGAGTGGCGGGGTCGGCGCAGTTG	CGGGT	gapfill	BC001
FANCA c.3482C>T	CAGAGGTCAAAATTAAGGGGCATTT	TGGCACTTGGCCAGTATGAAGTCGA	CGTC	gapfill	BC001
MYCN c.131C>T	ACTTCTTCCAGATGTCCTCCCCCGG	CGAGTCGGGGCCGCCGAAGTAGAAG	GGGGGT	gapfill	BC001
FGFR1 c.1731C>A	CCATCCTGCGTGCAGGCCCCCAGCA	GATGATATTCTTATGCTTCCCGATC	GGTT	gapfill	BC001
EGFR c.2156G>C	TATACACCGTGCCGAACGCACCGGA	AGCACTTTGATCTTTTTGAATTCAG	GCCC	gapfill	BC001
SF3B1 c.1781G>A	CCTTTGCCAAATTAGAAATGATCTC	TTCCACTCTAGCATAGTAATCTTCA	TCGGCC	gapfill	BC001
NF1_0 c.5242C>T	GACTGATTGCCCTAGGACTTTTGTT	CTGCTGAAGTTACTTGGACAGCAGT	CGCT	gapfill	BC001
NF1_0 c.4537C>T	AAGTGTTGCCATCTTATCAAAAGGT	TTCCAACAGCTTTATGATCCCTGTT	CGTC	gapfill	BC001
TP53 c.916C>T	GGAGCTGGTGTTGTTGGGCAGTGCT	TTAGTGCTCCCTGGGGGCAGCTCGT	CGC	gapfill	BC001
ATM c.1315C>A	TCGCTGTTGGGGTAGAAGCTGAGAT	CATCAGTAATGGAGACAGCTCACAG	AGTAT	gapfill	BC001
PTPN11 c.854T>C	TCGTGTAGGACAACCCTGGTATGAT	GGGCAGGATGTTTTTATATCTATTT	CAAA	gapfill	BC001
ATM c.6680G>A	CCATCAGGATCTCCAAAATGACTGT	AGAGCCATGATAGGCTCCTGAAAAC	GCGT	gapfill	BC001
WHSC1 c.808G>A	CTCAAATATCCAAGCTCTTTCTGGG	CACCAAAGAACTGTACGTGATACTG	GCGT	gapfill	BC001
PDGFRA c.863A>G	TGGTAGCCTGGCGGGCAGCACATTC	CCACTGTCTTTCACCGTGGCCTCGG	GTAATCT	gapfill	BC001
MST1 c.494G>A	GGTTACGGCAGAAGTTCTCTTCCAG	ATTCCGGAGAGTGGGCGTGTACTTG	GCC	gapfill	BC001
ATRX c.6338_6341del	CTAGAGATCCTGCTTTAGTAGAAAT	AATCGTCCTCTCACATTAGTTTCAT	GATAAAT	gapfill	BC001
FGFR1 c.2059A>G	TCACAGGCAGTCGGCCGTTGGTTGT	AGTAGTCGATGTGGTGAATGTCCCG	CTTTTTAT	gapfill	BC001
ABL1 c.1766G>A	TGGTCTTTTTGTCTTTGGGGAGAAG	TCATCTTCATTCAGGCCGCCCTCCG	GCGC	gapfill	BC001
FGFR3 c.841G>A	CTTGAGCCACTGGATGTGGGGCTGT	CACTGTACACCTTGCAGTGGAACTC	GCGT	gapfill	BC001
SPEN c.2439dup	TGCTTGTCAGTTTTGTCCTTTTCCA	TTTCCTTCCGTATTAAGCGTCTCTC	CTT	gapfill	BC001
MDC1 c.419T>C	TTCTACTGTCAGAGGGCCCCGGGAG	GGGCAGAGAGACATCCAGGCGATGG	ACAAA	gapfill	BC001
NOTCH1 c.2108G>A	TGGGGTCGTGGTAGCCCTCGGGGCA	GCAGGTGAAGCCATTGATGCCGTCC	GCG	gapfill	BC001
TRAF2 c.382C>T	ACATTCGGTCAGCATGAGCGGGCAG	CCTTCGTGGCAGCTCTCGTATTCTT	CGG	gapfill	BC001
MTOR c.1856G>A	GGGAGCAGGTGCGGGCAGCCTCCAT	GATCTCCTTGTGCTCACTGTTCAGG	GCG	gapfill	BC001
PIK3CA c.113G>A	GCTTTATGGTTATTAATGTAGCCTC	AGGCATTCTAAAGTCACTATCATTC	ACGG	gapfill	BC001
KDM6A c.2800G>A	ACTAGGTGTAGGTGGATTCAACTTG	TTGGCAAGGGAGGGTATGGTGAAGA	TCCT	gapfill	BC001
NOTCH1 c.5015G>A	CAATCTCCAGGTAGACGATGGAGCC	ACGTCCATGGGGTCCAGCTCCCTCC	GCGG	gapfill	BC001
MAP3K13 c.2659G>A	AATCTCTGGCGTCTGGGACAGCAGG	CTAGCTTCTCTGCCAAGCGGTCTTC	TCGT	gapfill	BC001
MAP3K13 c.1549C>T	ATGGATGATAGGACGAACAGGGTGT	GTAGGTCCCAGGATACTTCTTTTCC	CGTTT	gapfill	BC001
PTPRT c.721C>T	TGAGAAGCGCCTGTGGTTGACCACA	GACCATCAGGGCCGTGTCCCTGCCA	CGGGT	gapfill	BC001
ICOSLG c.387G>T	GAAGTTTGCTGCCACATGCAGTGTA	CAACGCTCAAAACCTCCTGGAATCC	ACCT	gapfill	BC001
RAC2 c.277G>A	CACTTCTGGGAACCACTTGGCGCGG	TTCTCATAAGAGGCTGGGCTGACGA	ACG	gapfill	BC001
EPHA3 c.872C>T	ACCATCTTCCTGAGTAGAACTGTGA	GCACTTAGCACACTTCATATTACCA	GGCGG	gapfill	BC001
PPARG c.1153C>T	GCTCCATAAAGTCACCAAAAGGCTT	AGGCTCTTTAGAAACTCCCTTGTCA	TCGC	gapfill	BC001
CTNNB1 c.634C>T	GTTATGCAAGGTCCCAGCGGTACAA	TGTTTCTACATCATTTGTATTCTGC	CGAGC	gapfill	BC001
CTNNB1 c.1089G>A	TCTGTCAGGTGAAGTCCTAAAGCTT	TTCCACCAGCTTCTACAATAGCCGG	GCA	gapfill	BC001
SETD2 c.6362G>A	AGCCACCTCTTGCTCAAACAACTTC	CCTCTGTAGAAAGTTTATTGCGGTC	CGGCGTT	gapfill	BC001
SETD2 c.4930G>A	GGTAAAAAACCCAACCCTCAGTTGT	TCACAGTCCATTTTTGGGTTTCACA	CCGT	gapfill	BC001
SETD2 c.1712dup	CATTTAATTCTGTACAACAGAAAGA	TTAAATTTATCAGACTTGGGTATAG	ATTT	gapfill	BC001
BAP1 c.1721C>T	AGGAACCCTTCCCACCCTCTGTCAG	AGGGGACTCAGCACCCCATCCTCAG	CGCC	gapfill	BC001
EPHB1 c.1404G>T	TTGTGTTCCTTCTCATAGTACCGGA	ATAGTCCAGGATGATGCCATTGGGC	TCTC	gapfill	BC001
EPHB1 c.2072G>A	TGAACTCTGTGATGATCATGACAGG	TCTTGGTGACCACACCCTCCAGGCG	CCGAC	gapfill	BC001
PIK3CB c.882A>C	GCAGCCTCTATGGCAATCATTTCTT	CATACATTTTCTTGATCTTGCAGCA	GTT	gapfill	BC001
ATRX c.4744dup	GCATCCTGAACCTGGAGATTTCTTT	TTTTCACAGACTCACAGCAGCAATC	GTTT	gapfill	BC001
PIK3CA c.1496C>T	GCTAAATCCTGCTTCTCGGGATACA	TTGGCATGCTCTTCAATCACTGACA	GACCAA	gapfill	BC001
SPEN c.1475C>T	GATATTCCCCATCCATCTTCTTAAT	TTACAAACGCTAGCAATATCACAGT	AGCT	gapfill	BC001
RUNX1 c.703G>A	TGGGTGGTGTGGGCTGACCCTCATG	GTGCGCCGCAGCTGCTCCAGTTCAC	GCT	gapfill	BC001
ERRFI1 c.976T>G	ACTCGGTGTGCGCGAGTTACTCGGT	TCTCTTGGCGGTACTTTGGGAGGCC	GACAAAGGT	gapfill	BC001
MED12 c.641dup	GCAAGGGCCCTATCGTGGAACCACA	ACTTCCTGCAGGCCCTGGCCGGTAG	GCCCCC	gapfill	BC001
XPO1 c.1658G>A	GAAATTTCCAGTGAGCTCTCAAAAA	GGGTATTGACCTACTATGTACATGA	ACGT	gapfill	BC001
NF1_1 c.7037_7040del	GACTCTTGTCATTGAATATACGGAG	GTATGCAGGTTTTGTTCAAGAAGTG	ACTATCTAAA	gapfill	BC001
FBXW7 c.1394G>A	CTCTTTTTTCATGAAGATGCATACA	ACAGTGGAAGTATGCCCATATAAGG	ACGC	gapfill	BC001
INPP4A c.2656C>T	GCTGGTGAACCGGACCCCATTAAGG	GGCAGATCTCAGCAGCTTGCCAGAG	CGGC	gapfill	BC001
ERBB4 c.916C>T	TACTTCCATCTTGGAACTAGGGCAG	ACACAAGAACTGGAATCTACCACAA	GCACGC	gapfill	BC001
FGFR3 c.1948A>G	CACGGGCAGCCGGCCGTTGGTCGTC	AGTCGAGGTTGTGCACGTCCCGGGC	TTCTTGTAGT	gapfill	BC001
IRS1 c.1478G>A	TGCCCAAGCCTGTTCCTGGGGTGCA	GTGGCCATTGCCACCCCGAGACAAA	GCG	gapfill	BC001
BARD1 c.1973G>A	GCTGTTCTCTGTTGAGCCTGCTTCT	GGACCTTCAGGAATTTCATACTTTT	GCGT	gapfill	BC001
PIK3CB c.1408G>A	CAGTTCCCATTGGATTCAACATTTC	AGTTCATCAGGAAATGAAGACCAGC	TTCG	gapfill	BC001
JAK1 c.715C>T	GAAATCCTTGAAAACATTATTTATC	TCCTGGTGAGAAGGTTCCTCTGTCT	CGCA	gapfill	BC001
ATM c.1914dup	TCTGAGAATGAAAGTTCTTCTTTAT	TTTGGTGGTGTTCACATTCTGGCAC	CTT	gapfill	BC001
MTOR c.479G>A	CAGCTGCATGTCTCCGGCCCTCATT	CAGCACCCAGCCATTCCAGGGCTCG	GCGGT	gapfill	BC001
KMT2C c.6196C>T	CCTTTCATAAGGGTCAACAGACAAT	TTGATGCCTGTGACACTGATCCATA	CGCC	gapfill	BC001
PIK3CB c.3151G>A	CCAGTTCACTTTAGTAGTCCAGCTT	TGAGCGCCTCATCAAATTTTTGCTT	TCCC	gapfill	BC001
CUL3 c.362A>G	ACACACGGTCCATGTACATTAGTAT	CTAATCATCACCATAGCTGTTTGAT	GTCT	gapfill	BC001
SYK c.845C>T	GAGATTATTCCACCCGCTGACCAAG	AGGATGGGAACCTGGAAGTTGTGGA	TCGC	gapfill	BC001
SYK c.131G>T	ACAGGGCGAAGCCACCCAGGTAGTT	CTGGCGCAGCAAATAAAGCCCATCA	GCGGCT	gapfill	BC001
MAP3K1 c.3590C>T	GAACTATGGGGAGGGCATCCTGAGA	GACATTGCCATGGCAATTGCTAAAG	CGCT	gapfill	BC001
MTOR c.6178C>T	ATGTTTCCTTCAGAGTCTGGGGGCC	CCATCATAGCATGCAAGGGCTCCAG	CCGTT	gapfill	BC001
MTOR c.4445G>A	CCCATTCCCCCAAGGCCTCGAGGCA	TGCGGCCCAGCATCAGCTCTGGGTC	GCGCA	gapfill	BC001
BCOR c.4982G>A	GGACATCCGAAAGCAGTAGCCAGTT	GGCCCCTGAGCCACAGATACTTGGA	TCGT	gapfill	BC001
SESN2 c.1385C>T	CGTACAGCAGAGCGGCTTGCATGCG	CCAGGAGCAGCAAGTTCACGTGGAC	CGCCT	gapfill	BC001
FAT1 c.2956G>A	CTTCTTCTCAAAGTCCAACTGCTGG	CCTAACTGCTCCACTGAGTTTATCC	ACGAT	gapfill	BC001
FH c.1431_1433dup	TAGCAGTTTCCTTTAAGGTTGATCC	TGTGTGCTGTCTTAGCAATCTTTGC	ATTTT	gapfill	BC001
SDHA c.1643A>G	ACCATTCCCCGGTCGAACGTCTTCA	CTTTAGGTCTCCATAGAGCTTGCTG	GGTG	gapfill	BC001
DROSHA c.1618G>A	CCTAATTCCTGTGCGTCTTGCCTTT	CTGCATTTGCAGAGTGGTCCATCAT	GCG	gapfill	BC001
RICTOR c.1453C>T	TAAATGAAGACTATAAGGCTTAGGT	TTCTTCATTTCATGGAAGCGTTTTA	CCTCGT	gapfill	BC001
PIK3R1 c.1685G>A	TAAGGTCTGGTTTAATGCTGTTCAT	TTGTCAATTTCTCGATACTCAGCTG	ACGT	gapfill	BC001
RASA1 c.2719C>T	TATTGAACATCCGTGGATTCAGGAT	AGATGAGTCGAAGAAAAACAAAACC	GGCAGGAC	gapfill	BC001
APC c.596C>T	GGCAGGTACCTAGTTGTTCTTCCAT	TCTGATTTGCCTTGCTTCATATTCC	CGCAAC	gapfill	BC001
FGFR4 c.1660G>A	CAGGAACTCCCGCAGGTTTCCCTTG	ACTCCACGATCACGTACAGGGGCCC	GCGGCGC	gapfill	BC001
BCOR c.1016C>T	GGGTGGGAAGGTGGACTCGGGGTGA	CGAGGCGAGGGGGGCAACAGGAGAG	CGGC	gapfill	BC001
MAPKAP1 c.1000G>A	CTCCAAAGTGCTGTCCAGGTCAACG	ATTGGGCTCGCTCTGCTTCTCCAGG	GCGAC	gapfill	BC001
AMER1 c.3104A>G	ATGCTCTGGGAGGCCTGTGGCTGGA	AGCAAGGGCCCATGGGCAGGTGTAG	GGTTAT	gapfill	BC001
RUNX1 c.986C>T	CGGGGAACTGGCGCGGGTCGCTGAA	GTCAGGTCGGGTGCCGTTGAGAGTC	CGCT	gapfill	BC001
INPP4A c.1657C>T	ACATCCTCACAGCCCTCGCCATGCA	CCTTCTGCAGCAGCTTGTCCACACG	GCCGCT	gapfill	BC001
NCOA3 c.637G>A	ATATCTCTGGCGCATTTCAGGACTG	ATGTCTTCCAGAATATCATGTGGTG	GCGTTT	gapfill	BC001
BMPR1A c.850C>T	TATGAAACCAAGTATGTTTTCATGG	TTAGCACAGTTTGGTAGATTTCTGT	CGCA	gapfill	BC001
KMT2A c.3190C>T	TCTGCAGACATGTTTAATCCGGGGT	ACAGAGGTCTCTGATGAGTCACTTT	CCTCGC	gapfill	BC001
FGFR2 c.751C>T	TTGGAGGATGGGCCGGTGAGGCGAT	CCACAACATCCAGGTGGTACGTGTG	CGCT	gapfill	BC001
FGFR2 c.569G>A	AAACTCCTTCCCGTTTTTCAGCCAC	ATGGTTGGCATTGGGTTCCCCCCGG	CGC	gapfill	BC001
IGF2 c.647C>A	CGTGGGCGGGGTCTTGGGTGGGTAG	CAGGGGACGGTGACGTTTGGCCTCC	AGCAAT	gapfill	BC001
IGF2 c.223G>A	GCGGTAAGCAGCAATGCAGCACGAG	GGCCAAGAAGGTGAGAAGCACCAGC	GCGAA	gapfill	BC001
RPS6KB2 c.668G>A	ATGGTGCCGCAGAAGGTGTGAGTGA	CATGGATAGACTCCTTGCAGAGTCC	CGGCGCCCT	gapfill	BC001
RPS6KB2 c.1175C>T	CCTCCTTGATGCTGTCCAGGACAGA	ACGTATGTGAAGCCCAGGAAGGCCT	CGGCGCC	gapfill	BC001
MRE11A c.1318G>A	CAGTGAGAGCTGCACATTCTTCTCT	GAAAGTACTGTTTTACAAGATCTTC	GCGGTTT	gapfill	BC001
POLE c.4555C>T	GCCAAGGCTGGGCATCTGGTTGCTG	AGTGTCCAGCACAAAGACGGATGCC	CGCAC	gapfill	BC001
CHEK1 c.878A>G	GAGAGAAGTCCAAATTGGATTGAAT	TTAGAAAATCCACTGGGAGACTCTG	GTGC	gapfill	BC001
PIK3C2G c.1775C>A	TCTGTAATGTCATGCTGAACAGCAT	CCCGAGAATGGATTTTTCTTTTGGA	AGA	gapfill	BC001
PIK3C2G c.4106T>G	TACGAACTTCACTGGGATATGGTAA	TAAAATTCAACATGTGCACTGGGCG	AAGA	gapfill	BC001
PMS2 c.2533del	GATGTGTCTCATGGTTGGCCTTCCA	ACAGTTCCAGGGGTGGTCCATCTCC	TGGGG	gapfill	BC001
ARID2 c.368C>A	TGTAGGAAGATGGAATTGCACCAAT	AAGCTGTGGCTTTGGATTGCCTGGT	AGG	gapfill	BC001
ERBB3 c.2035C>T	TATGCTCTCACCCCGTTCCAAGTAT	TAGCCCTTTTATTCTGAATCCGGCG	CGCCTCA	gapfill	BC001
IL10 c.320C>T	AGGTTCTCCCCCAGGGAGTTCACAT	TGATGTCTGGGTCTTGGTTCTCAGC	GCGCCT	gapfill	BC001
TET1 c.184dup	GACTGGCACGGGTGGTTTAGGTTCT	TTTTTCTTAACATCTCTTTCTTGAA	GTT	gapfill	BC001
GLI1 c.1138C>T	GACCATGCACTGTCTTGACATGTTT	AGCGAGCTAGGATCTGTATAGCGTT	TCGC	gapfill	BC001
ARID5B c.1010C>T	AACCTAAATAGGGTATTCGTTCTAT	TCCTTTCTTTCATGTATTTATAAAG	CGGCGTTT	gapfill	BC001
NF1_1 c.7817A>G	ATCTTCGGATCAGTAAGTACTTCTT	AAGAGAACATTTGATTCAGACACTG	CATCC	gapfill	BC001
KMT2A c.478C>T	TTTAACTGAAGGAGACCTTGTGGGA	ACTCTGACTTCTTCATCTGAGCCAA	CTTCGC	gapfill	BC001
RPTOR c.1105C>T	ATGGCGTGCATGTACGTGGGCGGCA	GGGCTGCTGACGGGAGTGCAGTTAT	GACGC	gapfill	BC001
SDHC c.197C>T	CAGTGCCACGGTGGCAGATGGACAT	ATGGGAAGAGACCAACTGTAGATAG	CGCC	gapfill	BC001
NCOA3 c.949C>T	CATTAAGATAAGCTTCTTGATAGTG	TTCTGGGACCATGACTGCCCATCAT	ACGT	gapfill	BC001
BCOR c.409G>A	GAAGCCATTTGGGGGTTTTCCAGAG	AGAAGCCTCCACTGTCTCGGGTGTA	ACGGC	gapfill	BC001
INHA c.595C>T	GGCTGAGCAGGTACAGAGGGGACAG	AGCAGCAGCACCAGGACGGGGTGGG	CGC	gapfill	BC001
PTPRS c.4676G>A	GGAAGGGCGTTGGGTATTCGGGCAC	TGGTCCGGCCACGCCGTAAACTGGA	GCCA	gapfill	BC001
CDH1 c.1273G>A	ATCGTTGTTCACTGGATTTGTGGTG	CAAATTGTCCACCATCATCATTCAA	ACGA	gapfill	BC001
CTCF c.443C>T	TGTGGCATATCATGGGTTCACTTTC	AAGGCCCTCTTTAGACACTTCATTT	CGC	gapfill	BC001
PDGFRA c.2525A>T	GACACATAGTTCGAATCATGCATGA	TCTGGCCAGGCCAAAGTCACAGATC	TGTC	gapfill	BC001
NF1_1 c.2446C>T	TCCTCCTCCACTCACATGGGACATT	TCTTAACAATGGTCTTGTGAAGGCT	CGCC	gapfill	BC001
NTRK1 c.2035G>A	TGGTGCGGCCTCCCACACGGTAATA	GCTGTAGATATCCCTGCTCATGCCA	GTCGGT	gapfill	BC001
PIK3CA c.1357G>A	AACACCAATAGGGTTCAGCAAATCT	AATCCATGAGGTACTGGCCAAAGAT	TCT	gapfill	BC001
CDK12 c.2230G>T	TAGTTCTCCTGTGTCTTTGTCCTTG	TATACTTGGCCATAGGTTCCTTCTC	GCTTTA	gapfill	BC001
RAD51D c.478C>T	GGTGTCCAGGAGAATCCGAGTGCTG	ACAAAGCTCCAGGAGCGTCCGAGGG	GGC	gapfill	BC001
STAT5B c.1102dup	CTCACTGATGATGGTGGCCTTCACC	GGGGGGTTCATGTGCACGTTCAGCT	TGG	gapfill	BC001
STAT5A c.1888G>A	CGTTCCGGGGAGTCAAACTTCCAGG	GGTGATGCCCCCGATTTCTGAGTCA	CGAT	gapfill	BC001
NOTCH1 c.1070_1072del	TGTGCGGCCATGGGGACACTCGCAG	AGGCCACACGGTCATGGCAGGTGGC	TAGAAGG	gapfill	BC001
RFWD2 c.1069C>T	TCAAAATGAGCAGTAAGTCGTTTTC	TGATGCTAACGTGCTATTATACCAA	GTCT	gapfill	BC001
PTEN c.697C>T_1	AAAGTACATGAACTTGTCTTCCCGT	GTGGGTCCTGAATTGGAGGAATATA	CGT	gapfill	BC001
SH2B3 c.1064C>T	AGGGGTAGCAGGACAGGAAATGGTC	TTCTGGCAGGCCGGGTCCAGCAGCC	CGTC	gapfill	BC001
SH2B3 c.239G>A	TAGTCGCGGCCCGGCGCCCGTCCGT	CACCTCGCGGCAGAAGTAGCGCTGG	CGCG	gapfill	BC001
UPF1 c.1804G>A	TGCGTTCATCAGCAGCTCTCTCTCT	GCGCTTCAAGGCCCGGTACCGCTTC	GCGGT	gapfill	BC001
UPF1 c.2968C>T	AAAATAGCCAGGCGGTGGCATGGGT	GACCAGGTTGAAGGGGATGGGAATG	GGCAT	gapfill	BC001
CCNE1 c.718C>T	GGACACAATAGTCAGGGGACTTAAA	ACTTAAGGGCCTTCATAATCATTAA	CGCC	gapfill	BC001
AKT2 c.97G>A	CCTCTCCTTGTACCCAATGAAGGAG	CGCTCTTCAGCAGGAAGTACCGTGG	CCGT	gapfill	BC001
UPF1 c.494G>A	CGTCCTTGTGCAGGGTCACCTCTTT	TTTTGCCCTCACAAGGTGATTTACA	GCA	gapfill	BC001
BRD4 c.3908C>T	CCTGTGGGGTGGCGGCGGCAGCCAC	AGCTGCTTGCTGTTGCTGCTGCTGC	CGC	gapfill	BC001
INSR c.2461G>A	GGTGTCCTGGTTGCAAGCCTGCAGC	GCGATAGCCCGTGAAGTGTCGCAAG	TCGAT	gapfill	BC001
PTPRT c.1237G>A	GTTGTAGCTATGGCAGCGGGTCACC	AGCCGAAGGGCTCCCACTGCAGGGT	GCGT	gapfill	BC001
ASXL1 c.1907C>T	ACCCCCCCCTCCGATGGCAGTGGTG	CTATGGCAGTGGTGACCTCTCGCCC	GCCGCCTCT	gapfill	BC001
PIK3R3 c.826C>T	TTGATTCTTCAAATCCTGCTCTAGA	ATTTTGCTATCATGAATCTCACCCA	CGC	gapfill	BC001
RAD54L c.605G>A	ATTTCTGGCTTGCACTCTGGACTCT	AAAAGTGTCCACATCAATGTGATGC	GGCGT	gapfill	BC001
DNMT3A c.1463G>A	AGGAGATGCAGATGTCCTCAATGTT	ACTTCTGCCGCACCTCGTACACCAG	CCGGC	gapfill	BC001
EPHA3 c.340G>T	CAGGTTGAATGTCTCCTTGCAAGTT	ACCAATGGAATGCTATTGCAGTCTC	CCTAAA	gapfill	BC001
SMARCA4 c.1652C>T	ACTCGTCTGTCTGCTGCAAGAGGTA	AGGCGCTTGTCCTTCTTCTGGTCGA	GGCC	gapfill	BC001
MITF c.677T>C	GATTCTAGGCTAATGATGTCATCGA	ATCATCCATCTGCATACAGGACGCT	TTAC	gapfill	BC001
PTEN c.328C>T	ATGATTGTCATCTTCACTTAGCCAT	CAAGATCTTCACAAAAGGGTTTGAT	TGGT	gapfill	BC001
MSH6 c.3261dup	TGGCGTGATCCTTTAAGCTCTAAGA	GGGGGGTATCTTCCGGCAACAGAAT	AGG	gapfill	BC001
FOXP1 c.1234G>A	GCCTTGGGTGACGGGAGTCAGGGGG	GGGGTCGTTGGAGTATGAGGTAAGC	GCGGTT	gapfill	BC001
STK40 c.250C>T	GGTGTGCAGCAGCATCTTGCCCTGC	CCTGGCTCTCTATGCCTTGGTCCCC	CGCTCTT	gapfill	BC001
AXL c.2629G>A	TGGGGAGCCCCTATCAGCAGGCTGA	GGCTAGGGGTTGTGGAAGGGCAGAG	GCGG	gapfill	BC001
CIC c.3041C>T	ACGCAGGGCTGGTACCCAGGGGCAG	GTGCCCGCCCGCTGACTGCACATAG	CGC	gapfill	BC001
ERG c.1153C>T	GTGGAAGTCGAACTTGTAGGCGTAG	CCCATGGACCTTGGTCATGATGTTC	CGCTT	gapfill	BC001
CIC c.1343G>A	CATCGTCAGCAATGACATCATCATC	TCCTCCTCACAGATGACCATGCGCT	CCCT	gapfill	BC001
NF1_0 c.1381C>T	CTTTAAATGTAAGACTCGGTGCCAT	ATTGCTGGGTGTGCTCCACAACCTT	TCGT	gapfill	BC001
PPP2R1A c.1187G>A	GCAGGGACTGGGACAGCTGCCGGAT	AATCACCTCGTTCACACAGTCCAGG	GCC	gapfill	BC001
IRS1 c.928G>A	GCCCACCATGCTGGCCGGGGAGGTG	GATGCTCTCAGTGCGTGATCGGCGG	GCGGT	gapfill	BC001
FUBP1 c.1624G>A	CTGTGCTTGCTGTTGATAATAGTGA	AATAAGCAGCCCAAGCTGCTGAATT	GCGT	gapfill	BC001
PIK3R1 c.581del	AAACGGCTGCTGGAATGACAGGATT	AGTCCAGGAGATAGCGTTTGAAAGC	TGGTA	gapfill	BC001
PBRM1 c.2534T>C	TCCTTCTTGCTCGTTCCAATACTTC	GCTCTTGAAATAAATCAAGCCGACG	AAACATAT	gapfill	BC001
FGFR4_0bp	CAGGTCCTTGTCAGAGGCGTTGTCT	TTGAGCATCTTGACGGCCACAGTGC		control_0bp	BC001
FAT1_0bp	GAGTGCTCATGCTGCAGCTCTCGAT	CCAGAGGGCGTGCGATGTTAACAAC		control_0bp	BC001
FGF3_0bp	AGCCCACTCTGTAGCTGCCGCACCA	TCTCGTGGTCCCTGTGGTCCAGCAC		control_0bp	BC001
FGF4_0bp	CAGCAGGTAGTCGCCGGCGCCGCTC	TGGACGGCCGCCTCCTTGGGCTGCG		control_0bp	BC001
ETV1_0bp	TCTGGCGTTGGTACATAGGACGTCC	TTCCCTTGGCATCGTCGGCAAAGGA		control_0bp	BC001
FH_0bp	CAGGCAGTAGTGTTCATGGCTCCAC	TGAGCTCAACCAGAGCGTCATGAGC		control_0bp	BC001
INPP4A_0bp	CACACACTCTGGCTGCATCTTCCTC	TAGTAGGAGCTTCACGAACTGCCGG		control_0bp	BC001
GATA2_0bp	TCTTCATGGTCAGTGGCCTGTTAAC	ATTGTGCAGCTTGTAGTAGAGGCCA		control_0bp	BC001
GRIN2A_0bp	GTGTGGTCTGGCAAGAGAGACTTGC	TCCTCTTGCTGTCCTCCAGACCTTG		control_0bp	BC001
HIST1H3D_0bp	CGGACTAGACGCTGGAATGGCAGTT	TGCGAATCAGCAGCTCGGTCGACTT		control_0bp	BC001
IDH2_0bp	GTCATGGCTCCACTCTCCACCGTCT	CCACGCACACCTTCTCCAGCATCTG		control_0bp	BC001
INPPL1_0bp	GCTCGTCCTGCTTGGAGTGCTTGTT	CTTCATGAGCTGCAACAGCTGGCAG		control_0bp	BC001
KDR_0bp	TCGTTGGCGCACTCTTCCTCCAACT	GCCAATACCAGTGGATGTGATGCGG		control_0bp	BC001
ERRFI1_0bp	GGAGAAGCTCTGTGTATACAACAGT	TGGATATCCTTATGGCTGGCTTGTT		control_0bp	BC001
FLT4_0bp	CTGCCTGTGTCGTTGGCATGTACCT	CGTGCAGCAGCAACACCTTGCAGTA		control_0bp	BC001
EPHB1_0bp	GCTGTGGCCATGACAAGGTGATGCT	CCTCATAGTGGCACTGACTTGGTGC		control_0bp	BC001
TSHR_0bp	TTGTAGAAGGAGTGTGATTCCAGCT	GCTGCAGAGTCACATCTATAGATAC		control_0bp	BC001
DICER1_0bp	CACATGGCTGAGAAGTATACCTGTC	TAAGACCACCAGGTCAGTTGCAGTT		control_0bp	BC001
NTRK2_0bp	CCTCCACGCAGACGCCATAGAACTT	GACGATGTGCTCATGCTGGAGGTTG		control_0bp	BC001
NTRK3_0bp	CAGTTCTCTATGTGTATGGAAGTGA	TATTCCTTGAGATGTCCGTGATGTT		control_0bp	BC001
PMS2_0bp	CCGTGACTGGAACTCACTGCCTCTT	TCTGAGGTCTCAGGACGCCTTTGTC		control_0bp	BC001
RECQL4_0bp	GCACACGGCCATAGAGGAAGTCACA	TATCTGGTCCTTCTCCTCAGCGGTC		control_0bp	BC001
KLF4_0bp	AGCAGCGCGTCGCTGACAGCCATGT	CAGACTCGCCAGGTGGCTGCCTCAT		control_0bp	BC001
WT1_0bp	CCAGGCACACGTCGCACATCCTGAA	TGCCTCTGAAGACACCGTGCGTGTG		control_0bp	BC001
AGO2_0bp	TGGAGAACCTGCTGGAACTGGCCTT	CAGAGACACCGTCGCGGTAGAAGAT		control_0bp	BC001
DNMT1_0bp	CTGTGAAGCGGTTCAAGTTGAGGCC	AGAAGGAGGAACCGTGGTCTCGATC		control_0bp	BC001
ALK_0bp	TCCACGGACTCAGGATGGTGTGCTT	GGAGTCAGCTGAGGTGTTGAGAAGG		control_0bp	BC001
ARID1B_0bp	GGCGACATGGATGGTCCTGTCTGTT	GAGGTCCATACTGAGCCATCTGAGG		control_0bp	BC001
ATRX_0bp	CATTGTTCATCCATTCCATCTGAGT	CACGGCTAATATCATCACTCATGTA		control_0bp	BC001
AURKA_0bp	TACACTGGTTGCCTGCAATTGCTTC	TGCTTCTGATTCTGAACCGGCTTGT		control_0bp	BC001
BRAF_0bp	TACTCTTGAGGTCTCTGTGGATGAT	TGACTTGGCGTGTAAGTAATCCATG		control_0bp	BC001
BRIP1_0bp	GCTTGCTGTTTAATCCTCTGAGAAT	AGAATTCATCATAGCAAGCTGTGAC		control_0bp	BC001
CDH1_0bp	GGCTGTGACCTCCATCACAGAGGTT	CCTGGAAGAGCACCTTCCATGACAG		control_0bp	BC001
CSF1R_0bp	CCTCATCACACCTATCAGTGTGGCC	ACTGCACTGCAGCCATGTCACGTTG		control_0bp	BC001
AR_0bp	GGATACTGCTTCCTGCTGCTGTTGC	TGAAGGAGTTGCATGGTGCTGGCCT		control_0bp	BC001
KMT2B_0bp	TTGTCACAGCTGCTTCTGCCACCAC	TACTGCTTGCTGCTTCCTCCTGCAG		control_0bp	BC001
PIK3CA_0bp	GGCAATTCTGGTGAAGATTCTACAT	TTGGAGGATAGACATACATTGCTCT		control_0bp	BC001
MDM4_0bp	TGATCCTGTGCGAGAGCGAGAGTCT	GAGCAGCATCTGTAGTAGCAGTGGC		control_0bp	BC001
RRAS_0bp	ATGGCGAACACCAGCAGGAAGCCGT	GGCCAGCACGCATGTACTGCTCTCT		control_0bp	BC001
SCG5_0bp	CAATGCCCAATTGCTCCATAACACC	ATGAAGCAGCCTCTGGATATCTGCT		control_0bp	BC001
SERPINB4_0bp	CTGTTGGAACAGATCGAACATGAAC	TTGGTGTTGGCTTCACTGAGTGAAT		control_0bp	BC001
SETDB1_0bp	TGCTCTTCTTGTTGACAGCATCCAT	GAACTTCTGAACATCTTGAGCTGAC		control_0bp	BC001
SH2D1A_0bp	CTCAACTGGATACTGCAGAGGTATT	ACAATGCCTTGATCTGGCTTCTGAA		control_0bp	BC001
SLX4_0bp	CAGGAAGTGGTGGCGTGCTAGACAA	TTCCACTTCCTCAGAGAGGAGCAGG		control_0bp	BC001
SMARCA4_0bp	ATCTTGGCGAGGATGTGCTTGTCTT	TGATGATGTACTCGTACGTCGTCAG		control_0bp	BC001
RPTOR_0bp	ACGCAGTGCCTTCCTCGATGATCGT	CGGCAGCTGAGACAGACAGATGTCA		control_0bp	BC001
SOS1_0bp	CTTCAACATACTGAAGAGCATCATC	ATTAGACTCGAGAGTAGGATGAACT		control_0bp	BC001
STAG2_0bp	ACCAGCCATGGTAAGTGGATAATCT	CCACTATCCTCATCGAATTCTTCAG		control_0bp	BC001
STAT3_0bp	TAGAGCTGATGGAGCTGCTCCAGGT	ACCGTGTGTCAAGCTGCTGTAGCTG		control_0bp	BC001
TBX3_0bp	GCCGCTAACCAACCGCTGGATGCTC	TGCAGTTCGCTGGTGGCCGCCTCTT		control_0bp	BC001
TET1_0bp	GGAACCACTGGTATCATTCAATGTC	TCTTCAGAGAATAGTCCTTCACCAC		control_0bp	BC001
TET2_0bp	GGTGGTGCTGTGTGCATACAGGCAT	GTGGCTTGCATCCAGGTTCCACCTT		control_0bp	BC001
YAP1_0bp	CATCTGCAGTTGCTGCAGTCGCATC	TGTTGCTGCTGGTTGGAGTTGCTGC		control_0bp	BC001
XRCC2_0bp	GCTTCTCTAAGCACTGAGAACAT	TTCCTCAGAGTAGACTCCTGTAAGT		control_0bp	BC001
SOX9_0bp	CGTCTTGCTGAGCTCGGCGTTGTGC	AAGTGCGGGTACTGGTCCGCGAGCT		control_0bp	BC001
KMT2D_0bp	CCATCACGCCATTCAGGTTCTTGGC	TGCAGCAGCAGAGACTGTGAGCATG		control_0bp	BC001
RET_0bp	GTGTCCTCCTGGATGCAGATCCAGT	TGTTCTCATGCAGCCGTGTGCGGTA		control_0bp	BC001
PTPRS_0bp	GTCCATTGCTGGCACTAGGATCCAC	AGGCAGGAAGTCCTTGAACCAGGTG		control_0bp	BC001
MYCN_0bp	ATGACCACCTTGGCGGCCTTCTCAT	TCTTTACCAACTCCGGCACGTGGTC		control_0bp	BC001
NCOR1_0bp	ACATTCTCTGCCTCTCTGGCTCTCC	ATCCACATCCTCATCAGCGCTGCAC		control_0bp	BC001
NKX3-1_0bp	CGACAGGTACTTCTGATGGCTGAAC	TTCCTCTCCAACTCGATCACCTGAG		control_0bp	BC001
NOTCH1_0bp	ATCAGCTGGCACTCGTCCACATCCT	CGGTACAGTACTGACCTGTCCACTC		control_0bp	BC001
NSD1_0bp	CAGGACTCCGGTAAGAGACCAGGTT	TTGAGCAGTCATCAACCGCTGCTCC		control_0bp	BC001
NTHL1_0bp	CAGCCTGTTGGCGATTCTGTGCACA	TGCGTGTCCACTGCAATGCCTGACA		control_0bp	BC001
NTRK1_0bp	GCTGCAGATGCTGCTGGTTCTCGAT	GTAGAGCTCAGTCAGGTTCTCTGCG		control_0bp	BC001
RAC1_0bp	CAGCACCAATCTCCTTAGCCATGGC	TAGACCCTGCGGATAGGTGATGGGA		control_0bp	BC001
NUP93_0bp	CAAGAATCATATCGAACTCTCGGCT	TTCAATCACAAGCTCACTCACACAG		control_0bp	BC001
PGBD5_0bp	CGAGGCTGCGGTTGCTGTAGAAGCC	TCCGCTCCAGATGCTGAGGACGGAC		control_0bp	BC001
PIK3C3_0bp	TCCTATCTTAAGCTGGACGTTGATA	TCCAGGTCACAACTATAGATGTAGT		control_0bp	BC001
MTOR_0bp	GATGAGCACATCATAGCGCTGATGA	TTGATTCGGTGTCGCACCAGAACTT		control_0bp	BC001
PREX2_0bp	CACCACATTGCACTTGATGCCAGCT	GTGCTGTCGTACTCATACACGACAC		control_0bp	BC001
PRKD1_0bp	CGGAAGCTGACAAGACCACTTCAAT	AAGATCGCCTTCCTGGATATCACTG		control_0bp	BC001
PRKN_0bp	ACCACCTCCTTGAGCTGGAAGATGC	TGGTGTCAGAATCGACCTCCACTGG		control_0bp	BC001
PTEN_0bp	GATCAGGTTCATTGTCACTAACATC	TGGTGTTACAGAAGTTGAACTGCTA		control_0bp	BC001
PARP1_0bp	CAGGACATGCGCAGAGTGTTCCAGT	CCAGAATCAGGATCCACAGCTGCTC		control_0bp	BC001
JAK3_0bp	GATGCCGGTACGACACTTGGCTCAT	CAAGCTCGCTGCTTCCAGGAATGAC		control_0bp	BC001
TGFBR1_0bp	TCCAGCAATGACAGCTGCCAGTTCC	ACAGGACCAAGGCCAGGTGATGACT		control_0bp	BC001
ERG_0bp	CGGCTACTTGTTGGTCCAAGAATCT	GATAAGGATCTAACTGAGGACGCTG		control_0bp	BC001
PTPRT_0bp	GATGAACATGAGGAGGCCAGCGATC	ACGCCAGCCATCTTCACGGTGTTGT		control_0bp	BC001
STK40_0bp	GAAGTCATGAGCACAGAGGCAGTCC	AGGACGAGGCAGATGCGCTTCTTCA		control_0bp	BC001
ARAF_0bp	CATGTCGAAGCGTGTGTCGGCCACA	TGCAGGTGATGGTAGAGGCTGGAGC		control_0bp	BC001
CCNE1_0bp	ATTCAAGGCAGTCAACATCCAGGAC	ACAGAGATCCAACAGCTCTGCAATC		control_0bp	BC001
EPHA5_0bp	CACAGCCACATTCGCAGCAACTTCC	ACTGAGGAGGACGCCGATAACCACT		control_0bp	BC001
MYD88_0bp	AATAGACCAGACACAGGTGCCAGGC	AGGACATCGCGGTCAGACACACACA		control_0bp	BC001
PIK3C2G_0bp	CACTTGAATAAGCTGCAGAACAAGC	ATATCCTGACGAAGATCATCTCCAG		control_0bp	BC001
TP53_0bp	TTCCCAGCCTGGGCATCCTTGAGTT	CCAAGGCCTCATTCAGCTCTCGGAA		control_0bp	BC001
PTPRD_0bp	TGCCAGGACAGGTGGTTGCCAAGAT	AACTGGACGGAGGTTGAAGTGGTGC		control_0bp	BC001
TGFBR2_0bp	AGCGGTCATCTTCCAGGATGATGGC	ACAGTGCTCGCTGAACTCCATGAGC		control_0bp	BC001
U2AF1_0bp	CATCTCATACTGACGGCAGCAGGCT	TCTCTGAAGTCCGTCACGGGTGACA		control_0bp	BC001
AMER1_0bp	AGGATGGCTCTGAGGTTGGTCCTTC	TGTCGCCTCAGCTGCCTTGTTCTTG		control_0bp	BC001
BCOR_0bp	GAGGTGGAGATCCTGGCATAGTGCT	TGTGGAACTCCGAGTAGGTGTCTGC		control_0bp	BC001
BTK_0bp	TCCATGGCTTCACAGACATCCTTGC	ACATCTCTAGCAGCTGCTGAGTCTG		control_0bp	BC001
CTNNB1_0bp	TGCTTCTTGGTGTCGGCTGGTCAGA	TGACGAAGAGCACAGATGGCAGGCT		control_0bp	BC001
DROSHA_0bp	CGAATCCACACAGGCTTAAGAAGTT	CTTCTTCTTCCTCCTCATTCTTGTC		control_0bp	BC001
SPOP_0bp	CCACAGTCCTCCTAACTCATCTGCC	AGCCGGCACTCAGGAACCTTTACCA		control_0bp	BC001
EGFR_0bp	CGCAGCGTGCGCTTCCGAACGATGT	GGCGCCTTCGCATGAAGAGGCCGAT		control_0bp	BC001
STK11_0bp	TCCGGAACCAGCTGTGCTGCCGGAT	CTGCCGGATGGAGAACCTCTTGGCC		control_0bp	BC001
INPP4B_0bp	CCTTATGTTCTGGTAGGACACTGGT	TCGAACGGTGTCATGAGACTTATCC		control_0bp	BC001
TP53_0bp	GTTCAATATCGTCCGGGGACAGCAT	CAAATCATCCATTGCTTGGGACGGC		control_0bp	BC001
PTEN_0bp	TTTTTATGCTTTGAATCCAAAAACC	TTACTACATCATCAATATTGTTCCT		control_0bp	BC001
EGFR_0bp	CCACTGTGTTGAGGGCAATGAGGAC	ATAACCAGCCACCTCCTGGATGGTC		control_0bp	BC001
PIK3CA_0bp	GGCATCAAGTGGATGCCCCACAGTT	CACCTGATGATGGTCGTGGAGGCAT		control_0bp	BC001
PTPN11_0bp	CTTGTCAACAGTAGGTTTTCTGCCT	CCACACCAGTGATATTTGGGTGAAA		control_0bp	BC001
PIK3R1_0bp	AAGTCAATATCTTCTTCTCTTTCCT	TTTTATAATCATACAGCGCTCTGTA		control_0bp	BC001
SPEN_0bp	CTTCTCTTCCCGCACGTTCTCGGGT	AAGTTGCCCACCCAGAGATGCCTGG		control_0bp	BC001
SMO_0bp	CGCACTGGCCTGAACTGTTGAACTT	GATGTTCTGCACCTCATTCGTGCAG		control_0bp	BC001
NF1_0bp	GGTATGTGTGTTCTGCTGTCCTGTT	TTTATTGGAAGCTGCTCGTCGAAGC		control_0bp	BC001
FAT1_0bp	GACGTTGTACTCGAGGTGTGTAAAC	TGCAGAGGAGTCTGTTCAAGTCGTT		control_0bp	BC001
KRAS_0bp	CTCCATCAATTACTACTTGCTTCCT	GTAGGAATCCTCTATTGTTGGATCA		control_0bp	BC001
ATM_0bp	CTACTTCCTATATGACTTATCTCAT	TCACTAGCAGATCATATAAGTTGTA		control_0bp	BC001
CARD11_0bp	CATCTGCTGCTGCAGCTTGATGACC	TCGTTCATCAGGAAGTGCGTGAGGC		control_0bp	BC001
CDKN2A_0bp	CCGGTGCAGCACCACCAGCGTGTCC	AGGAAGCCCTCCCGGGCAGCGTCGT		control_0bp	BC001
COP1_0bp	CGCTTCCTGCTGCCGCTGCCTAGGC	TGGAGCTGCTGCCTCCTACGCCGGC		control_0bp	BC001
HGF_0bp	CACTGAGGAATGTCACAGACTTCGT	AGCGTACCTCTGGATTGCTTGTGAA		control_0bp	BC001
ATRX_0bp	GTCATGAAGCTTCTGCACCAATGTA	TTCAACTTGCTTTCACTCATGGGCT		control_0bp	BC001
EPHA3_0bp	GTTGACAGGACCTACTTCTCTAATC	TCAGTGTTGAGCTTCAGAATACGGT		control_0bp	BC001
FANCC_0bp	GAAGGTGCCTGATCAGCTGTTGTGC	AGGAGCTCTGAGGTCTGTGTCTGTG		control_0bp	BC001
FGFR1_0bp	TGCCAGGTCTCGGTGTATGCACTTC	TTGGAGGCCAGATACTCCATGCCTC		control_0bp	BC001
RARA_0bp	GGCCTCCGCTTCCGCACGTAGACCT	TTAGCGCCTCCAGCAGCGGCTCCTG		control_0bp	BC001
RB1_0bp	AGATACATATCTGCTGCAGTGTGAT	TATTCTGGAGAGGAAGATTAAGAGG		control_0bp	BC001
RBM10_0bp	GATGTCATCCTCAGTGGCTGCCTGT	GGCAGCATCCTCAGCATGACGATGT		control_0bp	BC001
SDHC_0bp	TACAGAGCTGAGGGCTAAAGTGGGC	TCGGAGGCAATGACGACCAACGTGT		control_0bp	BC001
SHOC2_0bp	AGTTCTGTTAATTGAGTCAACTCTT	TGATTGATGATGGCAATATGTGTAT		control_0bp	BC001
ABL1_0bp	CTCCATGGTGTCCTCCTTCAAGGTC	TTCACGGCCACCGTCAGGCTGTATT		control_0bp	BC001
AKT3_0bp	TCTCTTCCTCTCCTATATTATCAAT	TTGTGAAGTTGGACTACAATTCATT		control_0bp	BC001
POLE_0bp	GAAGATGATGTTGGCGTGGAAGGCC	TGCACCATCAGCAAGGCCTCACACA		control_0bp	BC001
ARID1A_0bp	GACTGGAGCTGTGGTGGTTGAGACT	GTGGCTGCTGCTGATACGAAGGTTG		control_0bp	BC001
ATR_0bp	CCGGTCAATGAATTGACACAGAATT	TGTCTTGGCTTCTGTACAACTGTAT		control_0bp	BC001
BAP1_0bp	CTGACGGTTCACCTTCAGCACATGC	AGCCTGGCCTCATACTTGATCCTGC		control_0bp	BC001
BCL2_0bp	GTGAAGGGCGTCAGGTGCAGCTGGC	TGGACATCTCGGCGAAGTCGCGGCG		control_0bp	BC001
BRCA1_0bp	CTCAGAGTTCTCACAGTTCCAAGGT	TAGAGAGTTGGACACTGAGACTGGT		control_0bp	BC001
CDK12_0bp	GGCTGGTGTGTAACGTTCCTCTCCT	AGCAGTAGTTCTGGAGGTCGGTACC		control_0bp	BC001
CHEK1_0bp	CATATCTACAATCTTCACTGCGACT	GCTTCTTCAGTTACTCTATTCACAG		control_0bp	BC001
ERBB4_0bp	TACTTGCGCAAGGCTCGGTACTGCT	GTTCCAGGTCAGAGAGAGAGCTCAG		control_0bp	BC001
ARID2_0bp	CTACAGTGCTTGGATCTGCTCCTGC	TGGCACAGCAACCATTGTTGCGCTG		control_0bp	BC001
PLCG2_0bp	CTGGTCACCTGTAAGGTACGTGTTA	TGTGACGAGGAGATCCAGTAATGAG		control_0bp	BC001
PIK3CG_0bp	ACTCCAGCTCATCGTCGTGCACGTT	GCTGACGTCAGTGACGTCATAGCCA		control_0bp	BC001
PIK3CB_0bp	TGATACCTCTGAGCTTACGATGGTT	TTACACAGGAGCTCAGTACCATGAA		control_0bp	BC001
FOXP1_0bp	TGGAAGCGGTAGTGTATAGAGGTAT	ACTATTCTCAGCCATTGAAGCCTGT		control_0bp	BC001
GSK3B_0bp	GGAGTTGCCACCACTGTTGTCACCT	TGCTGCCGTCCTTGTCTCTGCTAAC		control_0bp	BC001
HOXB13_0bp	GCGCCTCTTGTCCTTGGTGATGAAC	TTGTTAGCCGCATACTCCCGCTCCA		control_0bp	BC001
IKBKE_0bp	GGAGAAGACATGGACGACAACTCGC	TGCAGGATGTCACTGGTCTCCGCAA		control_0bp	BC001
INHBA_0bp	CCGCATGCGGTAGTGGTTGATGACT	GTTGAGTGGAAGGACAGTGAGGACC		control_0bp	BC001
KEAP1_0bp	CGCTGTCGATCTGGTACATGACAGC	ACCGTTCATGACGTGGAGGACACAC		control_0bp	BC001
KMT2C_0bp	GAGGCACAAGGAAGCGCTCTTGACT	CGGCATGGTACCATGACTACCTCCT		control_0bp	BC001
MDC1_0bp	CTCTTCATCACTCTCTGGAACTATC	ACAGAGGAAGATGTGGTCCTTGATT		control_0bp	BC001
MGA_0bp	CATGGAGGAAGATGCAGCTGCAGTC	ACCACGACTAAGGAGGTGGAAGCAG		control_0bp	BC001
MYC_0bp	CTCCAAGACGTTGTGTGTTCGCCTC	TTGACATTCTCCTCGGTGTCCGAGG		control_0bp	BC001
NCOA3_0bp	CTGCTCGGCATCTGTAAGCCTTGGT	TTGGCGACATACTCATGCCGCCTAC		control_0bp	BC001
NF1_0bp	GACATTGCAAGGACCGTACAGTGCC	TCAGTGATGCCAGCCTCCGAGACAT		control_0bp	BC001
NFE2L2_0bp	ATCACTGAGGCCAAGTAGTGTGTCT	CCATAGCTGGAAGATTCCACTGAGT		control_0bp	BC001
NOTCH2_0bp	GGCTGCAGCAGGCATTCATCCACAT	CCTCTGTGCAGAACTGTCCTGTCCA		control_0bp	BC001
PAK5_0bp	AAGGTAGGAGAGAGCTCTCAGAACT	GACAGGCAGACAGTAGCTATCTGTT		control_0bp	BC001
PBRM1_0bp	GTGTGAAGGACCTGTCAGTCTGGCT	GCAGCCAAGTTGGATGGAGTCCTCA		control_0bp	BC001
PHOX2B_0bp	AACTTGGCGCGGCGGTTCTGGAACC	ACACCTGGACTCGCGCCTCTGTGAG		control_0bp	BC001
IGF2_0bp	GCCAGGTCACAGCTGCGGAAACAGC	ACTCCTCAACGATGCCACGGCTGCG		control_0bp	BC001
KMT2A_0bp	GAGGCATAAGCCAAGGTGTGTGGTC	AGAGATACTGGAGGCTGGCTGCAGT		control_0bp	BC001

## Sheet: e
dual probes LHS (experiment 1)
name	lhs_probe	rhs_probe	target_type	LHS_barcode	RHS_barcode	BC	probe_type
BCR-ABL_ref	ATCCACCTCCAGGGTGCAGTACAGA	TTTGAACTCTGCTTAAATCCAGTGG	variant	TGC	CAC	BC002	dual_lhs
KIF20B c.4945A>G_alt	TCCTCTTCCGAGCCTTGGGAATCTC	AACTGTCACTGGTGTGGTACAACCA	variant	TAG	CAC	BC002	dual_lhs
SETD5 c.4131C>T_alt	GTCTGATGGCAATGACGACCTAGAA	TTCTGAGGAAAGGAGGTGGAACTCA	variant	CAC	AGA	BC002	dual_lhs
TAF1B c.1386G>T_alt	TTTTTTTCCAGCAGTTGCTGTTGAA	TCGACCAGTGTGCTAAATTGTTTCT	variant	CAC	TAG	BC002	dual_lhs
MKI67 c.8158A>C_alt	CACGTGTCCTGAGATGCCTCTTTGG	GCTTGCTGTGGTGTCTACCACTTCT	variant	AGA	TAG	BC002	dual_lhs
SLC23A2 c.1417G>A_alt	ACGCAAAGAGGGCGCTGAACTTCCT	GATCATGCCCAGAGCGAGCATGAGG	variant	AGA	TAG	BC002	dual_lhs
MFSD12 c.1202G>T_alt	CTCATGGAGCCGTACACGAACGCTA	CGCTGTTCGTGTGGGGACCGATGAG	variant	CAC	TAG	BC002	dual_lhs
ZKSCAN5 c.1566A>G_alt	CATCCTCTTTGAAGATGGTTGTCCC	AGTATCTCTTTCATGGGAATTCCCT	variant	CAC	TAG	BC002	dual_lhs
SACS c.7497C>T_alt	TTCTAAGGCTTTGTGTCGCTTTGGA	ACTGCTCCTAGTTTTACTGCTACTT	variant	AGA	CAC	BC002	dual_lhs
LATS1 c.1591C>T_alt	TTGAAGCGGTTCCCTCAGGAAAAGA	ACTGGGTTGAACAGTTTGAATTGGC	variant	TAG	CAC	BC002	dual_lhs
MGA c.3808T>C_alt	TATGGTTCTCAGGGCTAGAATGACG	TGAAGTTTGCTGCTGAAATGATGGA	variant	TAG	CAC	BC002	dual_lhs
ARFGEF2 c.1294A>G_alt	AGGCCACACAGAGATATTGCTTGAC	TGCATTGATGAACATCTCGTGAGTC	variant	TAG	CAC	BC002	dual_lhs
ARFGEF2 c.1294A>G_ref	AGGCCACACAGAGATATTGCTTGAT	TGCATTGATGAACATCTCGTGAGTC	variant	TGC	CAC	BC002	dual_lhs
MGA c.3808T>C_ref	TATGGTTCTCAGGGCTAGAATGACA	TGAAGTTTGCTGCTGAAATGATGGA	variant	GTA	CAC	BC002	dual_lhs
TTF2 c.382G>A_ref	CTGGTTCTTGATTCTTGTCAAGTAC	CTTGAATGGATTTCTCAGCCAGTTG	variant	CTG	AGA	BC002	dual_lhs
LATS1 c.1591C>T_ref	TTGAAGCGGTTCCCTCAGGAAAAGG	ACTGGGTTGAACAGTTTGAATTGGC	variant	CTG	CAC	BC002	dual_lhs
ZKSCAN5 c.1566A>G_ref	CATCCTCTTTGAAGATGGTTGTCCT	AGTATCTCTTTCATGGGAATTCCCT	variant	GTA	TAG	BC002	dual_lhs
TTF2 c.382G>A_alt	CTGGTTCTTGATTCTTGTCAAGTAT	CTTGAATGGATTTCTCAGCCAGTTG	variant	AGA	AGA	BC002	dual_lhs
MFSD12 c.1202G>T_ref	CTCATGGAGCCGTACACGAACGCTC	CGCTGTTCGTGTGGGGACCGATGAG	variant	CTG	TAG	BC002	dual_lhs
SLC39A11 c.168T>C_alt	AACTGCTGGGGCCAGAAGAGACCAG	TAGGAAGCTGCCAACATGACCCCTG	variant	CAC	TAG	BC002	dual_lhs
AKAP9 c.1389G>T_alt	CATTTCTCCCTTATGCCGTGTTTTA	ATTTCCTCCATCTGTGCCATGTGTT	variant	TAG	AGA	BC002	dual_lhs
TP53 c.742C>T_ref	TGATGATGGTGAGGATGGGCCTCCG	GTTCATGCCGCCCATGCAGGAACTG	variant	GTA	CAC	BC002	dual_lhs
BCR-ABL_alt	AGATGCTACTGGCCGCTGAAGGGCT	TTTGAACTCTGCTTAAATCCAGTGG	variant	AGA	CAC	BC002	dual_lhs
JAK2 c.1849G>T_alt	CCAGAATATTCTCGTCTCCACAGAA	ACATACTCCATAATTTAAAACCAAATGCTTGTG	variant	CAC	TAG	BC002	dual_lhs
MON1A c.501T>C_alt	CTCAGACCCATAGCGGGAGTACACG	GGCTTCCCTGCCTCACTCAGCACAA	variant	CAC	AGA	BC002	dual_lhs
TP53 c.405insC_ref	CACAGGGCAGGTCTTGGCCAGTTGG	CAAAACATCTTGTTGAGGGCAGGGG	variant	TGC	TAG	BC002	dual_lhs
QSOX2 c.376A>G_alt	AGTCATGGCACACGGCCTGGTTCTC	CTCTTCCATGCAGTCCAGAGCTGCG	variant	CAC	TAG	BC002	dual_lhs
MADD c.1440T>C_alt	TGCAACATCCACAGAATCCACATCG	TTGCCATAGATGAGTGGGTTGAATT	variant	CAC	CAC	BC002	dual_lhs
ZNF609 c.2601C>T_alt	AGCCCCTTCTTTAACCAACTGTTCA	GCGTCCTTTGATTTGACACTGTCTA	variant	CAC	CAC	BC002	dual_lhs
CEP350 c.4336A>G_alt	CACAGATTTGACGTGCTGCGTCTGC	GGTGAGGCGAGCAGTTTCTGACTGC	variant	CAC	TAG	BC002	dual_lhs
SPN c.879C>T_alt	GTCCACCACCCCGTTACGCTTGCCA	CCTCTGCTCAGCACGAGGGCCCCAG	variant	TAG	TAG	BC002	dual_lhs
NCBP1 c.1428G>A_alt	AATGCAGGTTGGGTTTGCAGGACAT	AGAGCTGAGAAGGTAGGAGGAACAA	variant	CAC	AGA	BC002	dual_lhs
LMTK2 c.3852A>G_alt	GTCGCTGTTTTCGTCCTCCTCGTCC	GCATCCATCCCGTCCTCTGAGAGGT	variant	AGA	AGA	BC002	dual_lhs
GLB1 c.1824G>C_alt	GATGGTGTTTGGGGCCGAGGTCATG	AGGATGTGCTGGGGCACAAACAAGG	variant	TAG	AGA	BC002	dual_lhs
PARP9 c.1444A>G_alt	CCACGTTGAATCCCATCAGATTGAC	GGCAGGAGATCTAGCTTCAAGCCCA	variant	AGA	CAC	BC002	dual_lhs
ANO10 c.799A>G_alt	GTGTCCCCCACCTGTAGGTCATGTC	GGCACAGCCACGCTTCCACAGTTCC	variant	CAC	AGA	BC002	dual_lhs
SBNO1 c.627G>A_alt	CATGGTTGGGGAAAAACTCCTCATT	TTCATGTCGTTTATCCACATTCTAG	variant	TAG	TAG	BC002	dual_lhs
HTT c.8157G>A_alt	CAGTTCTGTCAGCGTCACATACATT	AGCTCAAACTGGTTGCGCTCGGTGA	variant	TAG	AGA	BC002	dual_lhs
SLC23A2 c.1417G>A_ref	ACGCAAAGAGGGCGCTGAACTTCCC	GATCATGCCCAGAGCGAGCATGAGG	variant	CTG	TAG	BC002	dual_lhs
JAK2 c.1849G>T_ref	CCAGAATATTCTCGTCTCCACAGAC	ACATACTCCATAATTTAAAACCAAATGCTTGTG	variant	CTG	TAG	BC002	dual_lhs
TAF1B c.1386G>T_ref	TTTTTTTCCAGCAGTTGCTGTTGAC	TCGACCAGTGTGCTAAATTGTTTCT	variant	TGC	TAG	BC002	dual_lhs
GLB1 c.1824G>C_ref	GATGGTGTTTGGGGCCGAGGTCATC	AGGATGTGCTGGGGCACAAACAAGG	variant	TGC	AGA	BC002	dual_lhs
QSOX2 c.376A>G_ref	AGTCATGGCACACGGCCTGGTTCTT	CTCTTCCATGCAGTCCAGAGCTGCG	variant	TGC	TAG	BC002	dual_lhs
ANO10 c.799A>G_ref	GTGTCCCCCACCTGTAGGTCATGTT	GGCACAGCCACGCTTCCACAGTTCC	variant	TGC	AGA	BC002	dual_lhs
LMTK2 c.3852A>G_ref	GTCGCTGTTTTCGTCCTCCTCGTCT	GCATCCATCCCGTCCTCTGAGAGGT	variant	CTG	AGA	BC002	dual_lhs
SBNO1 c.627G>A_ref	CATGGTTGGGGAAAAACTCCTCATC	TTCATGTCGTTTATCCACATTCTAG	variant	CTG	TAG	BC002	dual_lhs
NCBP1 c.1428G>A_ref	AATGCAGGTTGGGTTTGCAGGACAC	AGAGCTGAGAAGGTAGGAGGAACAA	variant	GTA	AGA	BC002	dual_lhs
SPN c.879C>T_ref	GTCCACCACCCCGTTACGCTTGCCG	CCTCTGCTCAGCACGAGGGCCCCAG	variant	TGC	TAG	BC002	dual_lhs
HTT c.8157G>A_ref	CAGTTCTGTCAGCGTCACATACATC	AGCTCAAACTGGTTGCGCTCGGTGA	variant	CTG	AGA	BC002	dual_lhs
AKAP9 c.1389G>T_ref	CATTTCTCCCTTATGCCGTGTTTTC	ATTTCCTCCATCTGTGCCATGTGTT	variant	TGC	AGA	BC002	dual_lhs
CEP350 c.4336A>G_ref	CACAGATTTGACGTGCTGCGTCTGT	GGTGAGGCGAGCAGTTTCTGACTGC	variant	CTG	TAG	BC002	dual_lhs
MON1A c.501T>C_ref	CTCAGACCCATAGCGGGAGTACACA	GGCTTCCCTGCCTCACTCAGCACAA	variant	GTA	AGA	BC002	dual_lhs
TP53 c.742C>T_alt	TGATGATGGTGAGGATGGGCCTCCA	GTTCATGCCGCCCATGCAGGAACTG	variant	AGA	CAC	BC002	dual_lhs
PARP9 c.1444A>G_ref	CCACGTTGAATCCCATCAGATTGAT	GGCAGGAGATCTAGCTTCAAGCCCA	variant	CTG	CAC	BC002	dual_lhs
MKI67 c.8158A>C_ref	CACGTGTCCTGAGATGCCTCTTTGT	GCTTGCTGTGGTGTCTACCACTTCT	variant	GTA	TAG	BC002	dual_lhs
ZNF609 c.2601C>T_ref	AGCCCCTTCTTTAACCAACTGTTCG	GCGTCCTTTGATTTGACACTGTCTA	variant	TGC	CAC	BC002	dual_lhs
TP53 c.405insC_alt	ACAGGGCAGGTCTTGGCCAGTTGGG	CAAAACATCTTGTTGAGGGCAGGGG	variant	CAC	TAG	BC002	dual_lhs
SLC39A11 c.168T>C_ref	AACTGCTGGGGCCAGAAGAGACCAA	TAGGAAGCTGCCAACATGACCCCTG	variant	GTA	TAG	BC002	dual_lhs
MADD c.1440T>C_ref	TGCAACATCCACAGAATCCACATCA	TTGCCATAGATGAGTGGGTTGAATT	variant	TGC	CAC	BC002	dual_lhs
SACS c.7497C>T_ref	TTCTAAGGCTTTGTGTCGCTTTGGG	ACTGCTCCTAGTTTTACTGCTACTT	variant	TGC	CAC	BC002	dual_lhs
KIF20B c.4945A>G_ref	TCCTCTTCCGAGCCTTGGGAATCTT	AACTGTCACTGGTGTGGTACAACCA	variant	GTA	CAC	BC002	dual_lhs
SETD5 c.4131C>T_ref	GTCTGATGGCAATGACGACCTAGAG	TTCTGAGGAAAGGAGGTGGAACTCA	variant	CTG	AGA	BC002	dual_lhs
FMR1 c.414G>A_ref	TGCCGCCTCTTTGGCACACATTTGC	CGTAAGTCTTCTGGCACATCCAGCT	non_variant	CTG	AGA	BC002	dual_lhs
PIK3CA c.263G>A_ref	TGAAAAAGCCGAAGGTCACAAAGTC	GTCTTGTTTCATCAAAAAATTCTTC	non_variant	GTA	TAG	BC002	dual_lhs
FBXW7 c.1393C>T_ref	TTTTTTCATGAAGATGCATACAACG	CACAGTGGAAGTATGCCCATATAAG	non_variant	TGC	CAC	BC002	dual_lhs
PTEN c.388C>*_ref	ATGCACATATCATTACACCAGTTCG	TCCCTTTCCAGCTTTACAGTGAATT	non_variant	TGC	TAG	BC002	dual_lhs
C15orf39 c.355G>C_ref	GTGGTGGGCCTGGGTAGGAGTGAGC	CTGGGGACTGAAGGGCAGGAGCTCA	non_variant	TGC	TAG	BC002	dual_lhs
CTNNB1 c.122C>T_ref	TTACCACTCAGAGAAGGAGCTGTGG	TAGTGGCACCAGAATGGATTCCAGA	non_variant	TGC	CAC	BC002	dual_lhs
GNAS c.602G>A_ref	TCAAAGATTCCAGAAGTCAGGACAC	GGCAGCGAAGCAGGTCCTGATCGCT	non_variant	CTG	AGA	BC002	dual_lhs
CDKN2A c.238C>T_ref	GGCGCAGTTGGGCTCCGCGCCGTGG	AGCAGCAGCAGCTCCGCCACTCGGG	non_variant	CTG	CAC	BC002	dual_lhs
FGFR3 c.746C>G_ref	GCCTGCAGGATGGGCCGGTGCGGGG	AGCGCTCCAGCACGTCCAGCGTGTA	non_variant	GTA	AGA	BC002	dual_lhs
MYD88 c.794T>C_ref	ATTGCCTTGTACTTGATGGGGATCA	GTCGCTTCTGATGGGCACCTGGAGA	non_variant	GTA	AGA	BC002	dual_lhs
INPPL1 c.209G>A_ref	AAATCTTCTCCATCAGGCAGAATGC	GATACGTGTGCACATGCTTCTGATA	non_variant	CTG	CAC	BC002	dual_lhs
PIK3CA c.2908G>A_ref	CAAATTCTCTTGTCTTTGTGCATTC	TTGGGCTCCTTTACTAATCACTATT	non_variant	GTA	TAG	BC002	dual_lhs
MSH6 c.1168G>A_ref	CATAGAGTGTAGATGCATCAAAATC	GGGGTGATCAGGCCTCCTCCTGTGC	non_variant	CTG	TAG	BC002	dual_lhs
KRAS c.34G>T_ref	TCAAGGCACTCTTGCCTACGCCACC	AGCTCCAACTACCACAAGTTTATAT	non_variant	CTG	TAG	BC002	dual_lhs
PIK3CA c.3141T>A_ref	CATTTTTGTTGTCCAGCCACCATGA	TGTGCATCATTCATTTGTTTCATGA	non_variant	GTA	CAC	BC002	dual_lhs
BRAF c.1799T>A_ref	TGGGACCCACTCCATCGAGATTTCA	CTGTAGCTAGACCAAAATCACCTAT	non_variant	GTA	AGA	BC002	dual_lhs
TP53 c.817C>*_ref	CTCTCCCAGGACAGGCACAAACACG	CACCTCAAAGCTGTTCCGTCCCAGT	non_variant	CTG	TAG	BC002	dual_lhs
SF3B1 c.2098A>G_ref	CCAAAGCACTGATGGTCCGAACTTT	CTGCTGCTCATCCACAAGACCATGT	non_variant	GTA	AGA	BC002	dual_lhs
EGFR c.2573T>G_ref	TCTTCCGCACCCAGCAGTTTGGCCA	GCCCAAAATCTGTGATCTTGACATG	non_variant	GTA	TAG	BC002	dual_lhs
NRAS c.181C>A_ref	CTCTCATGGCACTGTACTCTTCTTG	TCCAGCTGTATCCAGTATGTCCAAC	non_variant	TGC	CAC	BC002	dual_lhs
U2AF1 c.101C>*_ref	AACGTCGGTTTATTGTGCAACCGAG	AGCACCTGTCTCCATGACGACATGC	non_variant	TGC	CAC	BC002	dual_lhs
TP53 c.1024C>T_ref	GTTCCAAGGCCTCATTCAGCTCTCG	GAACATCTCGAAGCGCTCACGCCCA	non_variant	GTA	CAC	BC002	dual_lhs
NRAS c.34G>T_ref	TCAGTGCGCTTTTCCCAACACCACC	TGCTCCAACCACCACCAGTTTGTAC	non_variant	GTA	TAG	BC002	dual_lhs
AR c.2105T>A_ref	TCTCCCAGTTCATTGAGGCTAGAGA	GCAAGGCTGCAAAGGAGTCGGGCTG	non_variant	GTA	CAC	BC002	dual_lhs
KRAS c.183A>C_ref	GTCCCTCATTGCACTGTACTCCTCT	TGACCTGCTGTGTCGAGAATATCCA	non_variant	TGC	AGA	BC002	dual_lhs
TP53 c.916C>T_ref	AGCTGGTGTTGTTGGGCAGTGCTCG	CTTAGTGCTCCCTGGGGGCAGCTCG	non_variant	GTA	CAC	BC002	dual_lhs
APC c.4348C>T_ref	GTGCTTTATTTTTAGGTACTTCTCG	CTTGGTTTGAGCTGTTTGAGGAGGT	non_variant	TGC	AGA	BC002	dual_lhs
PIK3CA c.1035T>A_ref	CTTATCAATGTCTCGAATATTTACA	TTCACGTAGGTTGCACAAAGAATTT	non_variant	CTG	AGA	BC002	dual_lhs
APC c.2626C>T_ref	CAGTGGTGGAGATCTGCAAACCTCG	CTTTGAAGAAGTTCCTGGATTTTCT	non_variant	TGC	CAC	BC002	dual_lhs
USP24 c.4029A>G_ref	ACTCCCAACAAGATCAAGCCGTCCT	GCAGCCGCAGCCCATGACAATCTCA	non_variant	CTG	AGA	BC002	dual_lhs
TRAPPC11 c.2370C>T_ref	ATCCTGTCCTGGTTTTAAGCCAGCG	GTGAGCTTCACATCTCTGATTTGGG	non_variant	GTA	AGA	BC002	dual_lhs
PLCB3 c.707A>G_ref	TCCAGCGTCAGGTATGGCTTGCCCT	TGGCGCCTATCTCCAGCAGGATCTT	non_variant	TGC	CAC	BC002	dual_lhs
COX10 c.682C>T_ref	CTAGCAATGGGCTGATCTGTCCACG	AACCAGCGGTCTGTTCTTTGTCCTA	non_variant	TGC	CAC	BC002	dual_lhs
TP53 c.328C>T_ref	TCCCAGAATGCAAGAAGCCCAGACG	GAAACCGTAGCTGCCCTGGTAGGTT	non_variant	CTG	TAG	BC002	dual_lhs
MDN1 c.2603C>T_ref	TCAGGATGCCGAACCAGTGGCTCTG	TGTCTCCTCGATCCAGCAACACCAG	non_variant	TGC	TAG	BC002	dual_lhs
RNF216 c.1896G>A_ref	ATACAGGATGGTCTGGGGGAGCACC	TTCTCCAGCTCACTGGTTGGGAACG	non_variant	GTA	AGA	BC002	dual_lhs
BRD9 c.66G>A_ref	TAGCTTTAGAGGCTTCTCCAGGGGC	TTGTCGGCATAATCCTCGTAGGACG	non_variant	GTA	AGA	BC002	dual_lhs
TBC1D13 c.66A>G_ref	GCTGAGTTCCCGCAGCTTTTCCAAT	GCAATTGAGGGCTCCTTCAGGACAT	non_variant	CTG	CAC	BC002	dual_lhs
TTC19 c.573G>A_ref	AACAGCAAATTCCTGTCTGTTCTGC	GCAGCATAGATACTGGCCAGCTTTA	non_variant	TGC	AGA	BC002	dual_lhs
CCDC88C c.3372G>A_ref	GAGCGCTGCGCTCTGGGAACTCAGC	GTGGAGTTCTCCACCTGCAGCTTGG	non_variant	GTA	CAC	BC002	dual_lhs
ARID4A c.2760A>G_ref	TTCACTAGTCAGTTGTTGGATGCAT	TGGTTTGACTCTGCTATCAATGATG	non_variant	CTG	CAC	BC002	dual_lhs
COPG1 c.663T>C_ref	GTAGGCAAAGGGAGACTTAAGGCCA	TGCCGTGTGACCTTGCTGATCATCT	non_variant	GTA	AGA	BC002	dual_lhs
KMT2C c.8685G>A_ref	TTGAGCAGGTAGTTGAGTGGATGCC	TGAATGACATTTGCACTGGGGCCAG	non_variant	TGC	CAC	BC002	dual_lhs
ERBB2 c.2264T>C_ref	GCTTTGGGGGATGTGTTTTCCCTCA	ACACTTTGATGGCCACTGGAATTTT	non_variant	CTG	TAG	BC002	dual_lhs
PIK3CA c.1636C>A_ref	GACTCCATAGAAAATCTTTCTCCTG	CTCAGTGATTTCAGAGAGAGGATCT	non_variant	TGC	AGA	BC002	dual_lhs
PIK3CA c.1357G>*_ref	CACCAATAGGGTTCAGCAAATCTTC	TAATCCATGAGGTACTGGCCAAAGA	non_variant	GTA	TAG	BC002	dual_lhs
PIK3CA c.353G>A_ref	CACACTGGCATGCCGATAGCAAAAC	CAATTTCTCGATTGAGGATCTTTTC	non_variant	CTG	AGA	BC002	dual_lhs
ERBB2 c.2033G>A_ref	GTGTACTTCCGGATCTTCTGCTGCC	GTCGCTTGATGAGGATCCCAAAGAC	non_variant	CTG	CAC	BC002	dual_lhs
FGFR3 c.1118A>G_ref	ACCCCGTAGCTGAGGATGCCTGCAT	ACACACTGCCCGCCTCGTCAGCCTC	non_variant	CTG	CAC	BC002	dual_lhs
XPO1 c.1711G>A_ref	CATCATGGGTCTCATGCATGAATTC	GAACAGCTTGTTAACTACAGTCTTC	non_variant	TGC	AGA	BC002	dual_lhs
SF3B1 c.1873C>T_ref	CAAAAGCTCTAGCTGTTGTGTTACG	GACATACTCATCCATGTTATCTATA	non_variant	CTG	CAC	BC002	dual_lhs
APC c.3340C>T_ref	TAATTCCATGATTAGAACCCACTCG	ATTTGTTTCTGAACCATTGGCTCCC	non_variant	GTA	CAC	BC002	dual_lhs
EGFR c.2369C>T_ref	AGGCAGCCGAAGGGCATGAGCTGCG	TGATGAGCTGCACGGTGGAGGTGAG	non_variant	CTG	TAG	BC002	dual_lhs
APC c.646C>T_ref	TTTGCTGAATTCTGGCTATTCTTCG	CTGTGCTCGTTTTTCCATATCCTGG	non_variant	CTG	AGA	BC002	dual_lhs
MCM10 c.2003A>G_ref	TTTGTTTTTGTAAGAACCTGGCCTT	TTGCCCTTAATTTGGTGATAGCAGC	non_variant	TGC	TAG	BC002	dual_lhs
PIK3CA c.2176G>A_ref	ACTTCATCTGTACCTTTTGTGTTTC	ATCCTTCTTCTCCTGTTTGAGAATG	non_variant	CTG	CAC	BC002	dual_lhs
SF3B1 c.1998G>T_ref	AAGAATAGCTATCTGTTGTACAATC	TTAATACCAGTGTGTCTCGCTTGCC	non_variant	GTA	CAC	BC002	dual_lhs
IDH2 c.515G>A_ref	TTGTACTGGTCGCCATGGGCGTGCC	TGCCAATGGTGATGGGCTTGGTCCA	non_variant	TGC	CAC	BC002	dual_lhs
ERAP1 c.1540G>A_ref	TCATCATGGTTTTCACATCCACCCC	TTCCTGATGCCAATGTGAGGATGAA	non_variant	GTA	AGA	BC002	dual_lhs
PIK3CA c.1258T>C_ref	TTATATTTCCCCATGCCAATGGACA	GTGTTCCTCTTTAGCACCCTTTCGG	non_variant	CTG	CAC	BC002	dual_lhs
SMAD4 c.1082G>A_ref	TTGGAGAGTTGACCCAAACAAAAGC	GATCTCCTCCAGAAGGGTCCACGTA	non_variant	GTA	TAG	BC002	dual_lhs
PTEN c.697C>T_ref	AGTACATGAACTTGTCTTCCCGTCG	TGTGGGTCCTGAATTGGAGGAATAT	non_variant	TGC	AGA	BC002	dual_lhs
PIK3CA c.1636C>A_alt	GACTCCATAGAAAATCTTTCTCCTT	CTCAGTGATTTCAGAGAGAGGATCT	non_variant	AGA	AGA	BC002	dual_lhs
SF3B1 c.1998G>T_alt	AAGAATAGCTATCTGTTGTACAATA	TTAATACCAGTGTGTCTCGCTTGCC	non_variant	AGA	CAC	BC002	dual_lhs
PIK3CA c.2176G>A_alt	ACTTCATCTGTACCTTTTGTGTTTT	ATCCTTCTTCTCCTGTTTGAGAATG	non_variant	TAG	CAC	BC002	dual_lhs
APC c.646C>T_alt	TTTGCTGAATTCTGGCTATTCTTCA	CTGTGCTCGTTTTTCCATATCCTGG	non_variant	CAC	AGA	BC002	dual_lhs
EGFR c.2369C>T_alt	AGGCAGCCGAAGGGCATGAGCTGCA	TGATGAGCTGCACGGTGGAGGTGAG	non_variant	AGA	TAG	BC002	dual_lhs
APC c.3340C>T_alt	TAATTCCATGATTAGAACCCACTCA	ATTTGTTTCTGAACCATTGGCTCCC	non_variant	CAC	CAC	BC002	dual_lhs
SF3B1 c.1873C>T_alt	CAAAAGCTCTAGCTGTTGTGTTACA	GACATACTCATCCATGTTATCTATA	non_variant	AGA	CAC	BC002	dual_lhs
XPO1 c.1711G>A_alt	CATCATGGGTCTCATGCATGAATTT	GAACAGCTTGTTAACTACAGTCTTC	non_variant	TAG	AGA	BC002	dual_lhs
FGFR3 c.1118A>G_alt	ACCCCGTAGCTGAGGATGCCTGCAC	ACACACTGCCCGCCTCGTCAGCCTC	non_variant	TAG	CAC	BC002	dual_lhs
ERBB2 c.2033G>A_alt	GTGTACTTCCGGATCTTCTGCTGCT	GTCGCTTGATGAGGATCCCAAAGAC	non_variant	CAC	CAC	BC002	dual_lhs
PIK3CA c.353G>A_alt	CACACTGGCATGCCGATAGCAAAAT	CAATTTCTCGATTGAGGATCTTTTC	non_variant	AGA	AGA	BC002	dual_lhs
PIK3CA c.1357G>*_alt	ACACCAATAGGGTTCAGCAAATCTT	TAATCCATGAGGTACTGGCCAAAGA	non_variant	TAG	TAG	BC002	dual_lhs
PTEN c.697C>T_alt	AGTACATGAACTTGTCTTCCCGTCA	TGTGGGTCCTGAATTGGAGGAATAT	non_variant	AGA	AGA	BC002	dual_lhs
ERBB2 c.2264T>C_alt	GCTTTGGGGGATGTGTTTTCCCTCG	ACACTTTGATGGCCACTGGAATTTT	non_variant	CAC	TAG	BC002	dual_lhs
TP53 c.328C>T_alt	TCCCAGAATGCAAGAAGCCCAGACA	GAAACCGTAGCTGCCCTGGTAGGTT	non_variant	AGA	TAG	BC002	dual_lhs
C15orf39 c.355G>C_alt	GTGGTGGGCCTGGGTAGGAGTGAGG	CTGGGGACTGAAGGGCAGGAGCTCA	non_variant	TAG	TAG	BC002	dual_lhs
PLCB3 c.707A>G_alt	TCCAGCGTCAGGTATGGCTTGCCCC	TGGCGCCTATCTCCAGCAGGATCTT	non_variant	CAC	CAC	BC002	dual_lhs
MDN1 c.2603C>T_alt	TCAGGATGCCGAACCAGTGGCTCTA	TGTCTCCTCGATCCAGCAACACCAG	non_variant	CAC	TAG	BC002	dual_lhs
RNF216 c.1896G>A_alt	ATACAGGATGGTCTGGGGGAGCACT	TTCTCCAGCTCACTGGTTGGGAACG	non_variant	TAG	AGA	BC002	dual_lhs
BRD9 c.66G>A_alt	TAGCTTTAGAGGCTTCTCCAGGGGT	TTGTCGGCATAATCCTCGTAGGACG	non_variant	CAC	AGA	BC002	dual_lhs
TBC1D13 c.66A>G_alt	GCTGAGTTCCCGCAGCTTTTCCAAC	GCAATTGAGGGCTCCTTCAGGACAT	non_variant	CAC	CAC	BC002	dual_lhs
TTC19 c.573G>A_alt	AACAGCAAATTCCTGTCTGTTCTGT	GCAGCATAGATACTGGCCAGCTTTA	non_variant	AGA	AGA	BC002	dual_lhs
CCDC88C c.3372G>A_alt	GAGCGCTGCGCTCTGGGAACTCAGT	GTGGAGTTCTCCACCTGCAGCTTGG	non_variant	TAG	CAC	BC002	dual_lhs
ARID4A c.2760A>G_alt	TTCACTAGTCAGTTGTTGGATGCAC	TGGTTTGACTCTGCTATCAATGATG	non_variant	TAG	CAC	BC002	dual_lhs
COPG1 c.663T>C_alt	GTAGGCAAAGGGAGACTTAAGGCCG	TGCCGTGTGACCTTGCTGATCATCT	non_variant	CAC	AGA	BC002	dual_lhs
KMT2C c.8685G>A_alt	TTGAGCAGGTAGTTGAGTGGATGCT	TGAATGACATTTGCACTGGGGCCAG	non_variant	CAC	CAC	BC002	dual_lhs
USP24 c.4029A>G_alt	ACTCCCAACAAGATCAAGCCGTCCC	GCAGCCGCAGCCCATGACAATCTCA	non_variant	AGA	AGA	BC002	dual_lhs
MCM10 c.2003A>G_alt	TTTGTTTTTGTAAGAACCTGGCCTC	TTGCCCTTAATTTGGTGATAGCAGC	non_variant	TAG	TAG	BC002	dual_lhs
ERAP1 c.1540G>A_alt	TCATCATGGTTTTCACATCCACCCT	TTCCTGATGCCAATGTGAGGATGAA	non_variant	CAC	AGA	BC002	dual_lhs
TRAPPC11 c.2370C>T_alt	ATCCTGTCCTGGTTTTAAGCCAGCA	GTGAGCTTCACATCTCTGATTTGGG	non_variant	CAC	AGA	BC002	dual_lhs
COX10 c.682C>T_alt	CTAGCAATGGGCTGATCTGTCCACA	AACCAGCGGTCTGTTCTTTGTCCTA	non_variant	TAG	CAC	BC002	dual_lhs
PIK3CA c.1258T>C_alt	TTATATTTCCCCATGCCAATGGACG	GTGTTCCTCTTTAGCACCCTTTCGG	non_variant	TAG	CAC	BC002	dual_lhs
IDH2 c.515G>A_alt	TTGTACTGGTCGCCATGGGCGTGCT	TGCCAATGGTGATGGGCTTGGTCCA	non_variant	CAC	CAC	BC002	dual_lhs
SMAD4 c.1082G>A_alt	TTGGAGAGTTGACCCAAACAAAAGT	GATCTCCTCCAGAAGGGTCCACGTA	non_variant	CAC	TAG	BC002	dual_lhs
INPPL1 c.209G>A_alt	AAATCTTCTCCATCAGGCAGAATGT	GATACGTGTGCACATGCTTCTGATA	non_variant	CAC	CAC	BC002	dual_lhs
PIK3CA c.2908G>A_alt	CAAATTCTCTTGTCTTTGTGCATTT	TTGGGCTCCTTTACTAATCACTATT	non_variant	AGA	TAG	BC002	dual_lhs
MSH6 c.1168G>A_alt	CATAGAGTGTAGATGCATCAAAATT	GGGGTGATCAGGCCTCCTCCTGTGC	non_variant	TAG	TAG	BC002	dual_lhs
KRAS c.34G>T_alt	TCAAGGCACTCTTGCCTACGCCACA	AGCTCCAACTACCACAAGTTTATAT	non_variant	AGA	TAG	BC002	dual_lhs
PIK3CA c.3141T>A_alt	CATTTTTGTTGTCCAGCCACCATGT	TGTGCATCATTCATTTGTTTCATGA	non_variant	TAG	CAC	BC002	dual_lhs
BRAF c.1799T>A_alt	TGGGACCCACTCCATCGAGATTTCT	CTGTAGCTAGACCAAAATCACCTAT	non_variant	TAG	AGA	BC002	dual_lhs
TP53 c.817C>*_alt	TCTCTCCCAGGACAGGCACAAACAC	CACCTCAAAGCTGTTCCGTCCCAGT	non_variant	TAG	TAG	BC002	dual_lhs
SF3B1 c.2098A>G_alt	CCAAAGCACTGATGGTCCGAACTTC	CTGCTGCTCATCCACAAGACCATGT	non_variant	CAC	AGA	BC002	dual_lhs
EGFR c.2573T>G_alt	TCTTCCGCACCCAGCAGTTTGGCCC	GCCCAAAATCTGTGATCTTGACATG	non_variant	TAG	TAG	BC002	dual_lhs
NRAS c.181C>A_alt	CTCTCATGGCACTGTACTCTTCTTT	TCCAGCTGTATCCAGTATGTCCAAC	non_variant	AGA	CAC	BC002	dual_lhs
U2AF1 c.101C>*_alt	AAACGTCGGTTTATTGTGCAACCGA	AGCACCTGTCTCCATGACGACATGC	non_variant	TAG	CAC	BC002	dual_lhs
TP53 c.1024C>T_alt	GTTCCAAGGCCTCATTCAGCTCTCA	GAACATCTCGAAGCGCTCACGCCCA	non_variant	AGA	CAC	BC002	dual_lhs
AR c.2105T>A_alt	TCTCCCAGTTCATTGAGGCTAGAGT	GCAAGGCTGCAAAGGAGTCGGGCTG	non_variant	TAG	CAC	BC002	dual_lhs
NRAS c.34G>T_alt	TCAGTGCGCTTTTCCCAACACCACA	TGCTCCAACCACCACCAGTTTGTAC	non_variant	TAG	TAG	BC002	dual_lhs
KRAS c.183A>C_alt	GTCCCTCATTGCACTGTACTCCTCG	TGACCTGCTGTGTCGAGAATATCCA	non_variant	AGA	AGA	BC002	dual_lhs
APC c.2626C>T_alt	CAGTGGTGGAGATCTGCAAACCTCA	CTTTGAAGAAGTTCCTGGATTTTCT	non_variant	AGA	CAC	BC002	dual_lhs
PTEN c.388C>*_alt	TATGCACATATCATTACACCAGTTC	TCCCTTTCCAGCTTTACAGTGAATT	non_variant	AGA	TAG	BC002	dual_lhs
FBXW7 c.1393C>T_alt	TTTTTTCATGAAGATGCATACAACA	CACAGTGGAAGTATGCCCATATAAG	non_variant	AGA	CAC	BC002	dual_lhs
PIK3CA c.263G>A_alt	TGAAAAAGCCGAAGGTCACAAAGTT	GTCTTGTTTCATCAAAAAATTCTTC	non_variant	TAG	TAG	BC002	dual_lhs
FGFR3 c.746C>G_alt	GCCTGCAGGATGGGCCGGTGCGGGC	AGCGCTCCAGCACGTCCAGCGTGTA	non_variant	CAC	AGA	BC002	dual_lhs
CTNNB1 c.122C>T_alt	TTACCACTCAGAGAAGGAGCTGTGA	TAGTGGCACCAGAATGGATTCCAGA	non_variant	CAC	CAC	BC002	dual_lhs
GNAS c.602G>A_alt	TCAAAGATTCCAGAAGTCAGGACAT	GGCAGCGAAGCAGGTCCTGATCGCT	non_variant	AGA	AGA	BC002	dual_lhs
PIK3CA c.1035T>A_alt	CTTATCAATGTCTCGAATATTTACT	TTCACGTAGGTTGCACAAAGAATTT	non_variant	CAC	AGA	BC002	dual_lhs
MYD88 c.794T>C_alt	ATTGCCTTGTACTTGATGGGGATCG	GTCGCTTCTGATGGGCACCTGGAGA	non_variant	TAG	AGA	BC002	dual_lhs
APC c.4348C>T_alt	GTGCTTTATTTTTAGGTACTTCTCA	CTTGGTTTGAGCTGTTTGAGGAGGT	non_variant	TAG	AGA	BC002	dual_lhs
TP53 c.916C>T_alt	AGCTGGTGTTGTTGGGCAGTGCTCA	CTTAGTGCTCCCTGGGGGCAGCTCG	non_variant	CAC	CAC	BC002	dual_lhs
CDKN2A c.238C>T_alt	GGCGCAGTTGGGCTCCGCGCCGTGA	AGCAGCAGCAGCTCCGCCACTCGGG	non_variant	AGA	CAC	BC002	dual_lhs
FMR1 c.414G>A_alt	TGCCGCCTCTTTGGCACACATTTGT	CGTAAGTCTTCTGGCACATCCAGCT	non_variant	AGA	AGA	BC002	dual_lhs
CDKN2A c.172C>T_alt	GACCTGGTCTTCTAGGAAGCGGCTA	CTGCCCTAGACGCTGGCTCCTCAGT	bulk_not_covered	AGA	TAG	BC002	dual_lhs
INSR c.1650G>A_ref	CACCGTCCAACTGTTGGAACCACAC	GCATCCTGCCCGTCGAACTCCGTCA	bulk_not_covered	CTG	AGA	BC002	dual_lhs
INSR c.1650G>A_alt	CACCGTCCAACTGTTGGAACCACAT	GCATCCTGCCCGTCGAACTCCGTCA	bulk_not_covered	TAG	AGA	BC002	dual_lhs
CDKN2A c.172C>T_ref	GACCTGGTCTTCTAGGAAGCGGCTG	CTGCCCTAGACGCTGGCTCCTCAGT	bulk_not_covered	TGC	TAG	BC002	dual_lhs
MFSD12 0bp	TGGCCACCACGGTGAACGCATACCT	GAGTGCCGTGAGCTCCACCTTCTCA	control_0bp			BC002	control_0bp
KRAS 0bp	CTCCATCAATTACTACTTGCTTCCT	GTAGGAATCCTCTATTGTTGGATCA	control_0bp			BC002	control_0bp
MYD88 0bp	AATAGACCAGACACAGGTGCCAGGC	AGGACATCGCGGTCAGACACACACA	control_0bp			BC002	control_0bp
FBXW7 0bp	TAGCCATTCCTGGAGGCCTGTAGGT	GGCTGGACAGATGTAATTCGGCGTC	control_0bp			BC002	control_0bp
USP24 0bp	TACGGTCACAGTATTGTGCTTGGTC	TATGTTGCCTTCCAGTGCAATCGAC	control_0bp			BC002	control_0bp
CEP350 0bp	GAGTTCCTTGGATTTGGTAAAGGCA	CCTCTTTTGATTTGCTGCTCCTCAT	control_0bp			BC002	control_0bp
HTT 0bp	CAGCAGAGTGGAGTGTTCATCCTCG	ACAGGAACGAGTAAGCCTAAGAGCA	control_0bp			BC002	control_0bp
SPN 0bp	GAGAGCTAGCTGCCGTGGTAACAGG	GGCTCCACTGGTCCTACTGGAGGTT	control_0bp			BC002	control_0bp
NCBP1 0bp	ACACAGGATGCTGTCAAAGGCAAGA	TAAGGTCTTAGGATGTGCCGTTCCT	control_0bp			BC002	control_0bp
LMTK2 0bp	CTCCAGGAGGCTGTCCTGACTGGTT	GAGTCCGAGGAGAGGGCAGACACCA	control_0bp			BC002	control_0bp
GLB1 0bp	TGTCCACAGCTGCCAGGTAATCTGG	GTCGGAGGAGCGGAGAAGAATAGAC	control_0bp			BC002	control_0bp
PARP9 0bp	CATTGGCTGCATTCACCACAGCATC	AACAGCATGTGTGGTGAGGTCATCT	control_0bp			BC002	control_0bp
ANO10 0bp	TTCAGGTTCTCGGTCACGAGCTTCA	TTTGCTGCTGCTTGAGTGCCTCCAA	control_0bp			BC002	control_0bp
SBNO1 0bp	ACATACTCAGGAGCAGTAACTTGGT	TTGATCTATGAGTACGTCCGAACTG	control_0bp			BC002	control_0bp
KMT2C 0bp	TGGTCGTTATCCATGCGGAACATGT	ACACACCACGGTTCTGAGACTCATA	control_0bp			BC002	control_0bp
AKAP9 0bp	TTCTCAGACACTGTATCACTGCCTT	CAAGGTACCACATTCCTCTTTCAGT	control_0bp			BC002	control_0bp
COPG1 0bp	ATGATGTCTACTGGCAGCTCCTCCA	AACTTCTGGCTGTCACCTGCATTGT	control_0bp			BC002	control_0bp
ARID4A 0bp	AGTTGTCCCTCTCTTCAGGATCAAG	TTCTTCCTCAGGCACCTCTTCTTCT	control_0bp			BC002	control_0bp
MCM10 0bp	GTATAGGCGCACGTCTTGCATGTCA	CGACACGGCACTTCACTTCTCTGAT	control_0bp			BC002	control_0bp
CCDC88C 0bp	ACCAGCGGGCTCTGCAGGAAGAGCT	CCAGGAGCTCCGAGACTGTCACGTC	control_0bp			BC002	control_0bp
TBC1D13 0bp	TGGGCAGCACCTCATACTCATTTAG	GGATGATGGCACAGAGTTCTTGTGT	control_0bp			BC002	control_0bp
BRD9 0bp	CTTCCTTCTTTCCTCATCGTCCAGA	TGCTTCTCCTTCTCGGACTTCTTCT	control_0bp			BC002	control_0bp
RNF216 0bp	TCATCTTCAGTGGGATCGGTCCAGA	GAGAGCATCTTGAACACTCCTGGCA	control_0bp			BC002	control_0bp
ZNF609 0bp	TTGGGAGCAATAGCAGCAACCAGGC	CTCCAGCATTGGCACCATCTCCTGA	control_0bp			BC002	control_0bp
MDN1 0bp	TCAGGAGACACCTTCTGATGATGCA	GCAAGGACCACAGATCTCGAAGCTC	control_0bp			BC002	control_0bp
SLC39A11 0bp	AGCCAAGACTTCCATCTAAGATCCG	CCTCTGTCCACTAGAGAATACGAAC	control_0bp			BC002	control_0bp
COX10 0bp	AACAGTCTCCGCGAGCTCCTGCGGT	CTGCGTCCACGTAGAAGCGGAAGCC	control_0bp			BC002	control_0bp
PLCB3 0bp	CAGCTGTTGCAGGACCTGCTGCTGC	CCAGCCACAAGACGGTCATGCCGCT	control_0bp			BC002	control_0bp
SACS 0bp	CCTTCCTCACAGGTGTTGTGCCAGA	GGCAGCTGTGAGCTGAACAGCAGCA	control_0bp			BC002	control_0bp
LATS1 0bp	CCAATCACACAACTGTGTGTATCCT	GTTCGTAGCAACACTTCAGGTGCAA	control_0bp			BC002	control_0bp
SETD5 0bp	TAGAATGTAGGTGTTGTTCAAGCGC	GTTCTGTACATCTGCACTGTACTGA	control_0bp			BC002	control_0bp
TAF1B 0bp	GTCCATGGAAACACGTTCTATCAGT	GTCCTCTTCAGTCCAGTTGAACTGA	control_0bp			BC002	control_0bp
MKI67 0bp	GCTTGTTGGAGTGTCCACTGATTCT	GGTGGTGGAGATTTGCAGGCTATTT	control_0bp			BC002	control_0bp
SLC23A2 0bp	CTGGCGACCACGGCACTGAGCATGC	CGATGACACCGGCCGCAGACACGGT	control_0bp			BC002	control_0bp
TTC19 0bp	TGCTCCTCCTCCTCTGCCGCAGCGG	GCCTCGAGAACCAGGCGAGCGCTGC	control_0bp			BC002	control_0bp
ERAP1 0bp	TGACTATGCAGGATGATGGTGCTGG	TGGGCTGACTGGCTGTGATTTCTAC	control_0bp			BC002	control_0bp
MADD 0bp	GTCAATCTCCACCTCGCTGGCATCC	CCCAGTGCTGCATGTGTCAGAGGGT	control_0bp			BC002	control_0bp
TRAPPC11 0bp	AGTCTCCAACAGGAATGTCAGTGAG	TAAAGCCGGGTAGGATTCATCACAC	control_0bp			BC002	control_0bp
BCR 0bp	GCAAGTCATGGAGGACCAGCGTGCT	CCTCGTCACACGGTCCACAGGCTTG	control_0bp			BC002	control_0bp
ABL1 0bp	TCTTCCCGTGGACTGCAAGTCCCGA	GGCAGCGTGACTGACCTCCACTCCG	control_0bp			BC002	control_0bp
MSH6 0bp	CGACTATAGTTAGCCAGGCACAGTA	AAACATCCAACACTGCGATACACTC	control_0bp			BC002	control_0bp
PIK3CA 0bp	TCACATTGTCACATAAGGGTTCTCC	TCCATGGTAGATACCTGTTCGAACA	control_0bp			BC002	control_0bp
INPPL1 0bp	GAGCTGCAACAGCTGGCAGAAGGCC	TCCCGCTTCCGGGCACTGACAAAGA	control_0bp			BC002	control_0bp
BRAF 0bp	AACCTGTGGTTGATCCTCTGAACAC	TGGGCCAGGCTCAAAATCAAACACT	control_0bp			BC002	control_0bp
TP53 0bp	CTCTGGCATTCTGGGAGCTTCATCT	GGACCTGGGTCTTCAGTGAACCATT	control_0bp			BC002	control_0bp
SF3B1 0bp	TTCAGTTGCAGCAATTGATGTCACG	TATCCAGCAAATCTGCTGTCACTTC	control_0bp			BC002	control_0bp
EGFR 0bp	AAGGAATTCGCTCCACTGTGTTGAG	GGCAATGAGGACATAACCAGCCACC	control_0bp			BC002	control_0bp
NRAS 0bp	CCTCTATGGTGGGATCATATTCATC	TACAAAGTGGTTCTGGATTAGCTGG	control_0bp			BC002	control_0bp
U2AF1 0bp	CCGGGATCGGGATCTTGATCTATGC	TTCTTGCGACGGCGGCCATACAGCT	control_0bp			BC002	control_0bp
AR 0bp	ACCACACGGTCCATACAACTGGCCT	TCTTCGGCTGTGAAGAGAGTGTGCC	control_0bp			BC002	control_0bp
FGFR3 0bp	TCTCCATCTCAGACACCAGGTCCGA	CAGGTCCTTGTCAGTGGCATCGTCT	control_0bp			BC002	control_0bp
APC 0bp	TGGAATCTGAATCAGACGAAGCTTG	TCTAGATAAACATGCAGCAGCAGCA	control_0bp			BC002	control_0bp
CDKN2A 0bp	GTGTCCAGGAAGCCCTCCCGGGCAG	CGTCGTGCACGGGTCGGGTGAGAGT	control_0bp			BC002	control_0bp
CTNNB1 0bp	GCATGGTACGTACAATAGCAGACAC	CATCTGAGGAGAACGCATGATAGCG	control_0bp			BC002	control_0bp
GNAS 0bp	AAGTCAGGCACGTTCATCACACTCA	GGATGTAGTCCACTCTGAACTGGTT	control_0bp			BC002	control_0bp
QSOX2 0bp	TTGTCGCGGCCATAGTGCTGCTTCA	AGAATGTGAGCACGTGGCCTTCATC	control_0bp			BC002	control_0bp
C15orf39 0bp	AAGGCCACAGAGCTGTGGAAGTTGG	TCCTTGGCATGGCATCTGTGGTCAC	control_0bp			BC002	control_0bp
FMR1 0bp	CTGGTTACGATCTTTACCCGTGCGC	AGCCGACTACCTTCACTGGAGGTAT	control_0bp			BC002	control_0bp
INSR 0bp	GTGAAGTGTCGCAAGCCGGAGATGA	CCAGCGACTCCTTGTTCACCACCTT	control_0bp			BC002	control_0bp
MON1A 0bp	TGAGAATGAAGAGGCGGTCTTCCTC	TTTGCGGATCCAGCGCATCAGCTTA	control_0bp			BC002	control_0bp
JAK2 0bp	ATAGAAGAGGTGGATGTTCCCTCCA	TTTCTGTCATCGTAAGGCAGGCCAT	control_0bp			BC002	control_0bp
ZKSCAN5 0bp	GTCTCAAACGTTGGCGGGTTGTACT	CCTGCATCCAGGTGCAGTCTTCTTC	control_0bp			BC002	control_0bp
TTF2 0bp	TTGACAGAGCCATCGATGGTGGCAT	AAGTCAGTCCATGCTTCTTCAGGTG	control_0bp			BC002	control_0bp
ARFGEF2 0bp	TGTCGGCTAGGATCTTCTCCAGGGC	CCGGGACACGAACATGCTCTTGGTC	control_0bp			BC002	control_0bp
PTEN 0bp	TGGCGGGGCTTCTTCTGCAGGATGG	AAATGGCTCTGGACTTGGCGGTAGC	control_0bp			BC002	control_0bp
ERBB2 0bp	CAGGTTTCCCTGCACCACCTGGCAG	CCCTGGTAGAGGTGGCGGAGCATGT	control_0bp			BC002	control_0bp
XPO1 0bp	GGCCATAGTACTAAGCACTTCTGGT	TCTCTAGCAGCTGGGACATTTCTCT	control_0bp			BC002	control_0bp
IDH2 0bp	TTGGTCATGGCTCCACTCTCCACCG	TCTCCACGCACACCTTCTCCAGCAT	control_0bp			BC002	control_0bp
SMAD4 0bp	TTATGAACAGCATCTCCAGGTGCAC	GCCCAGCTTCTCTGTCTAAGTAGTA	control_0bp			BC002	control_0bp
MGA 0bp	GTACTCTTAGTGGGAAGCTGGTACA	CCACAGGAGATGTGGGAGCATTAGA	control_0bp			BC002	control_0bp
KIF20B 0bp	AAAACTGAATTTCTGTGCCATCTGC	CCTGAGCTTTTTTCACTTAACCGAC	control_0bp			BC002	control_0bp

## Sheet: f
dual probes RHS (experiment 1)
name	lhs_probe	rhs_probe	target_type	LHS_barcode	RHS_barcode	BC	probe_type
SACS c.7497C>T_alt	TTTCTAAGGCTTTGTGTCGCTTTGG	AACTGCTCCTAGTTTTACTGCTACT	variant	AGA	CAC	BC003	dual_rhs
MON1A c.501T>C_alt	CCTCAGACCCATAGCGGGAGTACAC	GGGCTTCCCTGCCTCACTCAGCACA	variant	CAC	AGA	BC003	dual_rhs
QSOX2 c.376A>G_alt	TAGTCATGGCACACGGCCTGGTTCT	CCTCTTCCATGCAGTCCAGAGCTGC	variant	CAC	TAG	BC003	dual_rhs
MADD c.1440T>C_alt	TTGCAACATCCACAGAATCCACATC	GTTGCCATAGATGAGTGGGTTGAAT	variant	CAC	CAC	BC003	dual_rhs
CEP350 c.4336A>G_alt	TCACAGATTTGACGTGCTGCGTCTG	CGGTGAGGCGAGCAGTTTCTGACTG	variant	CAC	TAG	BC003	dual_rhs
HTT c.8157G>A_alt	GCAGTTCTGTCAGCGTCACATACAT	TAGCTCAAACTGGTTGCGCTCGGTG	variant	TAG	AGA	BC003	dual_rhs
SPN c.879C>T_alt	CGTCCACCACCCCGTTACGCTTGCC	ACCTCTGCTCAGCACGAGGGCCCCA	variant	TAG	TAG	BC003	dual_rhs
NCBP1 c.1428G>A_alt	AAATGCAGGTTGGGTTTGCAGGACA	TAGAGCTGAGAAGGTAGGAGGAACA	variant	CAC	AGA	BC003	dual_rhs
LMTK2 c.3852A>G_alt	CGTCGCTGTTTTCGTCCTCCTCGTC	CGCATCCATCCCGTCCTCTGAGAGG	variant	AGA	AGA	BC003	dual_rhs
GLB1 c.1824G>C_alt	TGATGGTGTTTGGGGCCGAGGTCAT	GAGGATGTGCTGGGGCACAAACAAG	variant	TAG	AGA	BC003	dual_rhs
PARP9 c.1444A>G_alt	TCCACGTTGAATCCCATCAGATTGA	CGGCAGGAGATCTAGCTTCAAGCCC	variant	AGA	CAC	BC003	dual_rhs
ANO10 c.799A>G_alt	AGTGTCCCCCACCTGTAGGTCATGT	CGGCACAGCCACGCTTCCACAGTTC	variant	CAC	AGA	BC003	dual_rhs
SBNO1 c.627G>A_alt	TCATGGTTGGGGAAAAACTCCTCAT	TTTCATGTCGTTTATCCACATTCTA	variant	TAG	TAG	BC003	dual_rhs
AKAP9 c.1389G>T_alt	CCATTTCTCCCTTATGCCGTGTTTT	AATTTCCTCCATCTGTGCCATGTGT	variant	TAG	AGA	BC003	dual_rhs
ZNF609 c.2601C>T_alt	TAGCCCCTTCTTTAACCAACTGTTC	AGCGTCCTTTGATTTGACACTGTCT	variant	CAC	CAC	BC003	dual_rhs
SLC39A11 c.168T>C_alt	CAACTGCTGGGGCCAGAAGAGACCA	GTAGGAAGCTGCCAACATGACCCCT	variant	CAC	TAG	BC003	dual_rhs
JAK2 c.1849G>T_ref	ACCAGAATATTCTCGTCTCCACAGA	CACATACTCCATAATTTAAAACCAAATGCTTGT	variant	CAC	GTA	BC003	dual_rhs
KIF20B c.4945A>G_alt	TTCCTCTTCCGAGCCTTGGGAATCT	CAACTGTCACTGGTGTGGTACAACC	variant	TAG	CAC	BC003	dual_rhs
SETD5 c.4131C>T_alt	AGTCTGATGGCAATGACGACCTAGA	ATTCTGAGGAAAGGAGGTGGAACTC	variant	CAC	AGA	BC003	dual_rhs
TAF1B c.1386G>T_alt	TTTTTTTTCCAGCAGTTGCTGTTGA	ATCGACCAGTGTGCTAAATTGTTTC	variant	CAC	TAG	BC003	dual_rhs
MKI67 c.8158A>C_alt	ACACGTGTCCTGAGATGCCTCTTTG	GGCTTGCTGTGGTGTCTACCACTTC	variant	AGA	TAG	BC003	dual_rhs
SLC23A2 c.1417G>A_alt	GACGCAAAGAGGGCGCTGAACTTCC	TGATCATGCCCAGAGCGAGCATGAG	variant	AGA	TAG	BC003	dual_rhs
MFSD12 c.1202G>T_alt	GCTCATGGAGCCGTACACGAACGCT	ACGCTGTTCGTGTGGGGACCGATGA	variant	CAC	TAG	BC003	dual_rhs
ZKSCAN5 c.1566A>G_alt	TCATCCTCTTTGAAGATGGTTGTCC	CAGTATCTCTTTCATGGGAATTCCC	variant	CAC	TAG	BC003	dual_rhs
LATS1 c.1591C>T_alt	TTTGAAGCGGTTCCCTCAGGAAAAG	AACTGGGTTGAACAGTTTGAATTGG	variant	TAG	CAC	BC003	dual_rhs
TTF2 c.382G>A_alt	GCTGGTTCTTGATTCTTGTCAAGTA	TCTTGAATGGATTTCTCAGCCAGTT	variant	AGA	AGA	BC003	dual_rhs
MGA c.3808T>C_alt	TTATGGTTCTCAGGGCTAGAATGAC	GTGAAGTTTGCTGCTGAAATGATGG	variant	TAG	CAC	BC003	dual_rhs
ARFGEF2 c.1294A>G_alt	AAGGCCACACAGAGATATTGCTTGA	CTGCATTGATGAACATCTCGTGAGT	variant	TAG	CAC	BC003	dual_rhs
JAK2 c.1849G>T_alt	ACCAGAATATTCTCGTCTCCACAGA	AACATACTCCATAATTTAAAACCAAATGCTTGT	variant	CAC	TAG	BC003	dual_rhs
TP53 c.405insC_alt	TGCACAGGGCAGGTCTTGGCCAGTT	GGGCAAAACATCTTGTTGAGGGCAG	variant	CAC	TAG	BC003	dual_rhs
BCR-ABL_alt	GATGCTACTGGCCGCTGAAGGGCTT	TTGAACTCTGCTTAAATCCAGTGGC	variant	AGA	CAC	BC003	dual_rhs
TP53 c.405insC_ref	TGCACAGGGCAGGTCTTGGCCAGTT	GGCAAAACATCTTGTTGAGGGCAGG	variant	CAC	CTG	BC003	dual_rhs
MON1A c.501T>C_ref	CCTCAGACCCATAGCGGGAGTACAC	AGGCTTCCCTGCCTCACTCAGCACA	variant	CAC	TGC	BC003	dual_rhs
QSOX2 c.376A>G_ref	TAGTCATGGCACACGGCCTGGTTCT	TCTCTTCCATGCAGTCCAGAGCTGC	variant	CAC	TGC	BC003	dual_rhs
MADD c.1440T>C_ref	TTGCAACATCCACAGAATCCACATC	ATTGCCATAGATGAGTGGGTTGAAT	variant	CAC	TGC	BC003	dual_rhs
CEP350 c.4336A>G_ref	TCACAGATTTGACGTGCTGCGTCTG	TGGTGAGGCGAGCAGTTTCTGACTG	variant	CAC	TGC	BC003	dual_rhs
HTT c.8157G>A_ref	GCAGTTCTGTCAGCGTCACATACAT	CAGCTCAAACTGGTTGCGCTCGGTG	variant	TAG	CTG	BC003	dual_rhs
SPN c.879C>T_ref	CGTCCACCACCCCGTTACGCTTGCC	GCCTCTGCTCAGCACGAGGGCCCCA	variant	TAG	CTG	BC003	dual_rhs
NCBP1 c.1428G>A_ref	AAATGCAGGTTGGGTTTGCAGGACA	CAGAGCTGAGAAGGTAGGAGGAACA	variant	CAC	GTA	BC003	dual_rhs
LMTK2 c.3852A>G_ref	CGTCGCTGTTTTCGTCCTCCTCGTC	TGCATCCATCCCGTCCTCTGAGAGG	variant	AGA	GTA	BC003	dual_rhs
GLB1 c.1824G>C_ref	TGATGGTGTTTGGGGCCGAGGTCAT	CAGGATGTGCTGGGGCACAAACAAG	variant	TAG	GTA	BC003	dual_rhs
PARP9 c.1444A>G_ref	TCCACGTTGAATCCCATCAGATTGA	TGGCAGGAGATCTAGCTTCAAGCCC	variant	AGA	TGC	BC003	dual_rhs
ANO10 c.799A>G_ref	AGTGTCCCCCACCTGTAGGTCATGT	TGGCACAGCCACGCTTCCACAGTTC	variant	CAC	CTG	BC003	dual_rhs
SBNO1 c.627G>A_ref	TCATGGTTGGGGAAAAACTCCTCAT	CTTCATGTCGTTTATCCACATTCTA	variant	TAG	TGC	BC003	dual_rhs
AKAP9 c.1389G>T_ref	CCATTTCTCCCTTATGCCGTGTTTT	CATTTCCTCCATCTGTGCCATGTGT	variant	TAG	CTG	BC003	dual_rhs
ZNF609 c.2601C>T_ref	TAGCCCCTTCTTTAACCAACTGTTC	GGCGTCCTTTGATTTGACACTGTCT	variant	CAC	TGC	BC003	dual_rhs
SLC39A11 c.168T>C_ref	CAACTGCTGGGGCCAGAAGAGACCA	ATAGGAAGCTGCCAACATGACCCCT	variant	CAC	TGC	BC003	dual_rhs
SACS c.7497C>T_ref	TTTCTAAGGCTTTGTGTCGCTTTGG	GACTGCTCCTAGTTTTACTGCTACT	variant	AGA	GTA	BC003	dual_rhs
KIF20B c.4945A>G_ref	TTCCTCTTCCGAGCCTTGGGAATCT	TAACTGTCACTGGTGTGGTACAACC	variant	TAG	TGC	BC003	dual_rhs
SETD5 c.4131C>T_ref	AGTCTGATGGCAATGACGACCTAGA	GTTCTGAGGAAAGGAGGTGGAACTC	variant	CAC	CTG	BC003	dual_rhs
TAF1B c.1386G>T_ref	TTTTTTTTCCAGCAGTTGCTGTTGA	CTCGACCAGTGTGCTAAATTGTTTC	variant	CAC	CTG	BC003	dual_rhs
MKI67 c.8158A>C_ref	ACACGTGTCCTGAGATGCCTCTTTG	TGCTTGCTGTGGTGTCTACCACTTC	variant	AGA	TGC	BC003	dual_rhs
SLC23A2 c.1417G>A_ref	GACGCAAAGAGGGCGCTGAACTTCC	CGATCATGCCCAGAGCGAGCATGAG	variant	AGA	GTA	BC003	dual_rhs
MFSD12 c.1202G>T_ref	GCTCATGGAGCCGTACACGAACGCT	CCGCTGTTCGTGTGGGGACCGATGA	variant	CAC	CTG	BC003	dual_rhs
ZKSCAN5 c.1566A>G_ref	TCATCCTCTTTGAAGATGGTTGTCC	TAGTATCTCTTTCATGGGAATTCCC	variant	CAC	CTG	BC003	dual_rhs
LATS1 c.1591C>T_ref	TTTGAAGCGGTTCCCTCAGGAAAAG	GACTGGGTTGAACAGTTTGAATTGG	variant	TAG	TGC	BC003	dual_rhs
TTF2 c.382G>A_ref	GCTGGTTCTTGATTCTTGTCAAGTA	CCTTGAATGGATTTCTCAGCCAGTT	variant	AGA	GTA	BC003	dual_rhs
MGA c.3808T>C_ref	TTATGGTTCTCAGGGCTAGAATGAC	ATGAAGTTTGCTGCTGAAATGATGG	variant	TAG	TGC	BC003	dual_rhs
ARFGEF2 c.1294A>G_ref	AAGGCCACACAGAGATATTGCTTGA	TTGCATTGATGAACATCTCGTGAGT	variant	TAG	GTA	BC003	dual_rhs
TP53 c.742C>T_ref	GTGATGATGGTGAGGATGGGCCTCC	GGTTCATGCCGCCCATGCAGGAACT	variant	AGA	GTA	BC003	dual_rhs
TP53 c.742C>T_alt	GTGATGATGGTGAGGATGGGCCTCC	AGTTCATGCCGCCCATGCAGGAACT	variant	AGA	CAC	BC003	dual_rhs
BCR-ABL_ref	GATGCTACTGGCCGCTGAAGGGCTT	CTTCCAGATAACAGCTGGAGGACGA	variant	AGA	TGC	BC003	dual_rhs
FMR1 c.414G>A_alt	GTGCCGCCTCTTTGGCACACATTTG	TCGTAAGTCTTCTGGCACATCCAGC	non_variant	AGA	AGA	BC003	dual_rhs
U2AF1 c.101C>*_ref	AAACGTCGGTTTATTGTGCAACCGA	GAGCACCTGTCTCCATGACGACATG	non_variant	TAG	TGC	BC003	dual_rhs
TP53 c.1024C>T_ref	AGTTCCAAGGCCTCATTCAGCTCTC	GGAACATCTCGAAGCGCTCACGCCC	non_variant	AGA	TGC	BC003	dual_rhs
NRAS c.34G>T_ref	GTCAGTGCGCTTTTCCCAACACCAC	CTGCTCCAACCACCACCAGTTTGTA	non_variant	TAG	TGC	BC003	dual_rhs
AR c.2105T>A_ref	CTCTCCCAGTTCATTGAGGCTAGAG	AGCAAGGCTGCAAAGGAGTCGGGCT	non_variant	TAG	GTA	BC003	dual_rhs
FGFR3 c.746C>G_ref	CGCCTGCAGGATGGGCCGGTGCGGG	GAGCGCTCCAGCACGTCCAGCGTGT	non_variant	CAC	CTG	BC003	dual_rhs
KRAS c.183A>C_ref	GGTCCCTCATTGCACTGTACTCCTC	TTGACCTGCTGTGTCGAGAATATCC	non_variant	AGA	TGC	BC003	dual_rhs
TP53 c.916C>T_ref	GAGCTGGTGTTGTTGGGCAGTGCTC	GCTTAGTGCTCCCTGGGGGCAGCTC	non_variant	CAC	GTA	BC003	dual_rhs
APC c.4348C>T_ref	GGTGCTTTATTTTTAGGTACTTCTC	GCTTGGTTTGAGCTGTTTGAGGAGG	non_variant	TAG	GTA	BC003	dual_rhs
MYD88 c.794T>C_ref	CATTGCCTTGTACTTGATGGGGATC	AGTCGCTTCTGATGGGCACCTGGAG	non_variant	TAG	TGC	BC003	dual_rhs
PIK3CA c.1035T>A_ref	TCTTATCAATGTCTCGAATATTTAC	ATTCACGTAGGTTGCACAAAGAATT	non_variant	CAC	GTA	BC003	dual_rhs
CDKN2A c.238C>T_ref	CGGCGCAGTTGGGCTCCGCGCCGTG	GAGCAGCAGCAGCTCCGCCACTCGG	non_variant	AGA	CTG	BC003	dual_rhs
CTNNB1 c.122C>T_ref	TTTACCACTCAGAGAAGGAGCTGTG	GTAGTGGCACCAGAATGGATTCCAG	non_variant	CAC	TGC	BC003	dual_rhs
GNAS c.602G>A_ref	CTCAAAGATTCCAGAAGTCAGGACA	CGGCAGCGAAGCAGGTCCTGATCGC	non_variant	AGA	GTA	BC003	dual_rhs
PIK3CA c.263G>A_ref	TTGAAAAAGCCGAAGGTCACAAAGT	CGTCTTGTTTCATCAAAAAATTCTT	non_variant	TAG	CTG	BC003	dual_rhs
FBXW7 c.1393C>T_ref	CTTTTTTCATGAAGATGCATACAAC	GCACAGTGGAAGTATGCCCATATAA	non_variant	AGA	GTA	BC003	dual_rhs
NRAS c.181C>A_ref	TCTCTCATGGCACTGTACTCTTCTT	GTCCAGCTGTATCCAGTATGTCCAA	non_variant	AGA	GTA	BC003	dual_rhs
PTEN c.388C>*_ref	TATGCACATATCATTACACCAGTTC	GTCCCTTTCCAGCTTTACAGTGAAT	non_variant	AGA	CTG	BC003	dual_rhs
EGFR c.2573T>G_ref	CTCTTCCGCACCCAGCAGTTTGGCC	AGCCCAAAATCTGTGATCTTGACAT	non_variant	TAG	CTG	BC003	dual_rhs
TP53 c.817C>*_ref	TCTCTCCCAGGACAGGCACAAACAC	GCACCTCAAAGCTGTTCCGTCCCAG	non_variant	TAG	TGC	BC003	dual_rhs
ARID4A c.2760A>G_alt	TTTCACTAGTCAGTTGTTGGATGCA	CTGGTTTGACTCTGCTATCAATGAT	non_variant	TAG	CAC	BC003	dual_rhs
COPG1 c.663T>C_alt	AGTAGGCAAAGGGAGACTTAAGGCC	GTGCCGTGTGACCTTGCTGATCATC	non_variant	CAC	AGA	BC003	dual_rhs
KMT2C c.8685G>A_alt	CTTGAGCAGGTAGTTGAGTGGATGC	TTGAATGACATTTGCACTGGGGCCA	non_variant	CAC	CAC	BC003	dual_rhs
USP24 c.4029A>G_alt	TACTCCCAACAAGATCAAGCCGTCC	CGCAGCCGCAGCCCATGACAATCTC	non_variant	AGA	AGA	BC003	dual_rhs
MCM10 c.2003A>G_alt	GTTTGTTTTTGTAAGAACCTGGCCT	CTTGCCCTTAATTTGGTGATAGCAG	non_variant	TAG	TAG	BC003	dual_rhs
ERAP1 c.1540G>A_alt	TTCATCATGGTTTTCACATCCACCC	TTTCCTGATGCCAATGTGAGGATGA	non_variant	CAC	AGA	BC003	dual_rhs
TRAPPC11 c.2370C>T_alt	CATCCTGTCCTGGTTTTAAGCCAGC	AGTGAGCTTCACATCTCTGATTTGG	non_variant	CAC	AGA	BC003	dual_rhs
C15orf39 c.355G>C_alt	AGTGGTGGGCCTGGGTAGGAGTGAG	GCTGGGGACTGAAGGGCAGGAGCTC	non_variant	TAG	TAG	BC003	dual_rhs
PIK3CA c.1636C>A_ref	TGACTCCATAGAAAATCTTTCTCCT	GCTCAGTGATTTCAGAGAGAGGATC	non_variant	AGA	GTA	BC003	dual_rhs
INPPL1 c.209G>A_ref	GAAATCTTCTCCATCAGGCAGAATG	CGATACGTGTGCACATGCTTCTGAT	non_variant	CAC	TGC	BC003	dual_rhs
PIK3CA c.2908G>A_ref	TCAAATTCTCTTGTCTTTGTGCATT	CTTGGGCTCCTTTACTAATCACTAT	non_variant	AGA	CTG	BC003	dual_rhs
MSH6 c.1168G>A_ref	ACATAGAGTGTAGATGCATCAAAAT	CGGGGTGATCAGGCCTCCTCCTGTG	non_variant	TAG	GTA	BC003	dual_rhs
KRAS c.34G>T_ref	GTCAAGGCACTCTTGCCTACGCCAC	CAGCTCCAACTACCACAAGTTTATA	non_variant	AGA	GTA	BC003	dual_rhs
PIK3CA c.3141T>A_ref	CCATTTTTGTTGTCCAGCCACCATG	ATGTGCATCATTCATTTGTTTCATG	non_variant	TAG	CTG	BC003	dual_rhs
BRAF c.1799T>A_ref	ATGGGACCCACTCCATCGAGATTTC	ACTGTAGCTAGACCAAAATCACCTA	non_variant	TAG	GTA	BC003	dual_rhs
SF3B1 c.2098A>G_ref	GCCAAAGCACTGATGGTCCGAACTT	TCTGCTGCTCATCCACAAGACCATG	non_variant	CAC	GTA	BC003	dual_rhs
APC c.2626C>T_ref	GCAGTGGTGGAGATCTGCAAACCTC	GCTTTGAAGAAGTTCCTGGATTTTC	non_variant	AGA	CTG	BC003	dual_rhs
SMAD4 c.1082G>A_ref	ATTGGAGAGTTGACCCAAACAAAAG	CGATCTCCTCCAGAAGGGTCCACGT	non_variant	CAC	GTA	BC003	dual_rhs
PIK3CA c.1258T>C_ref	TTTATATTTCCCCATGCCAATGGAC	AGTGTTCCTCTTTAGCACCCTTTCG	non_variant	TAG	TGC	BC003	dual_rhs
TBC1D13 c.66A>G_ref	AGCTGAGTTCCCGCAGCTTTTCCAA	TGCAATTGAGGGCTCCTTCAGGACA	non_variant	CAC	TGC	BC003	dual_rhs
TTC19 c.573G>A_ref	CAACAGCAAATTCCTGTCTGTTCTG	CGCAGCATAGATACTGGCCAGCTTT	non_variant	AGA	CTG	BC003	dual_rhs
CCDC88C c.3372G>A_ref	TGAGCGCTGCGCTCTGGGAACTCAG	CGTGGAGTTCTCCACCTGCAGCTTG	non_variant	TAG	CTG	BC003	dual_rhs
ARID4A c.2760A>G_ref	TTTCACTAGTCAGTTGTTGGATGCA	TTGGTTTGACTCTGCTATCAATGAT	non_variant	TAG	GTA	BC003	dual_rhs
COPG1 c.663T>C_ref	AGTAGGCAAAGGGAGACTTAAGGCC	ATGCCGTGTGACCTTGCTGATCATC	non_variant	CAC	TGC	BC003	dual_rhs
KMT2C c.8685G>A_ref	CTTGAGCAGGTAGTTGAGTGGATGC	CTGAATGACATTTGCACTGGGGCCA	non_variant	CAC	CTG	BC003	dual_rhs
USP24 c.4029A>G_ref	TACTCCCAACAAGATCAAGCCGTCC	TGCAGCCGCAGCCCATGACAATCTC	non_variant	AGA	GTA	BC003	dual_rhs
MCM10 c.2003A>G_ref	GTTTGTTTTTGTAAGAACCTGGCCT	TTTGCCCTTAATTTGGTGATAGCAG	non_variant	TAG	GTA	BC003	dual_rhs
ERAP1 c.1540G>A_ref	TTCATCATGGTTTTCACATCCACCC	CTTCCTGATGCCAATGTGAGGATGA	non_variant	CAC	TGC	BC003	dual_rhs
PIK3CA c.1357G>*_alt	ACACCAATAGGGTTCAGCAAATCTT	TAATCCATGAGGTACTGGCCAAAGA	non_variant	TAG	TAG	BC003	dual_rhs
TRAPPC11 c.2370C>T_ref	CATCCTGTCCTGGTTTTAAGCCAGC	GGTGAGCTTCACATCTCTGATTTGG	non_variant	CAC	GTA	BC003	dual_rhs
PTEN c.388C>*_alt	TATGCACATATCATTACACCAGTTC	TCCCTTTCCAGCTTTACAGTGAATT	non_variant	AGA	TAG	BC003	dual_rhs
C15orf39 c.355G>C_ref	AGTGGTGGGCCTGGGTAGGAGTGAG	CCTGGGGACTGAAGGGCAGGAGCTC	non_variant	TAG	CTG	BC003	dual_rhs
FMR1 c.414G>A_ref	GTGCCGCCTCTTTGGCACACATTTG	CCGTAAGTCTTCTGGCACATCCAGC	non_variant	AGA	CTG	BC003	dual_rhs
U2AF1 c.101C>*_alt	AAACGTCGGTTTATTGTGCAACCGA	AGCACCTGTCTCCATGACGACATGC	non_variant	TAG	CAC	BC003	dual_rhs
BRD9 c.66G>A_ref	CTAGCTTTAGAGGCTTCTCCAGGGG	CTTGTCGGCATAATCCTCGTAGGAC	non_variant	CAC	GTA	BC003	dual_rhs
RNF216 c.1896G>A_ref	TATACAGGATGGTCTGGGGGAGCAC	CTTCTCCAGCTCACTGGTTGGGAAC	non_variant	TAG	TGC	BC003	dual_rhs
MDN1 c.2603C>T_ref	GTCAGGATGCCGAACCAGTGGCTCT	GTGTCTCCTCGATCCAGCAACACCA	non_variant	CAC	GTA	BC003	dual_rhs
COX10 c.682C>T_ref	GCTAGCAATGGGCTGATCTGTCCAC	GAACCAGCGGTCTGTTCTTTGTCCT	non_variant	TAG	GTA	BC003	dual_rhs
IDH2 c.515G>A_ref	CTTGTACTGGTCGCCATGGGCGTGC	CTGCCAATGGTGATGGGCTTGGTCC	non_variant	CAC	CTG	BC003	dual_rhs
SF3B1 c.1998G>T_ref	TAAGAATAGCTATCTGTTGTACAAT	CTTAATACCAGTGTGTCTCGCTTGC	non_variant	AGA	TGC	BC003	dual_rhs
PIK3CA c.2176G>A_ref	AACTTCATCTGTACCTTTTGTGTTT	CATCCTTCTTCTCCTGTTTGAGAAT	non_variant	TAG	TGC	BC003	dual_rhs
APC c.646C>T_ref	ATTTGCTGAATTCTGGCTATTCTTC	GCTGTGCTCGTTTTTCCATATCCTG	non_variant	CAC	TGC	BC003	dual_rhs
EGFR c.2369C>T_ref	GAGGCAGCCGAAGGGCATGAGCTGC	GTGATGAGCTGCACGGTGGAGGTGA	non_variant	AGA	TGC	BC003	dual_rhs
APC c.3340C>T_ref	TTAATTCCATGATTAGAACCCACTC	GATTTGTTTCTGAACCATTGGCTCC	non_variant	CAC	TGC	BC003	dual_rhs
SF3B1 c.1873C>T_ref	GCAAAAGCTCTAGCTGTTGTGTTAC	GGACATACTCATCCATGTTATCTAT	non_variant	AGA	CTG	BC003	dual_rhs
CCDC88C c.3372G>A_alt	TGAGCGCTGCGCTCTGGGAACTCAG	TGTGGAGTTCTCCACCTGCAGCTTG	non_variant	TAG	CAC	BC003	dual_rhs
XPO1 c.1711G>A_ref	CCATCATGGGTCTCATGCATGAATT	CGAACAGCTTGTTAACTACAGTCTT	non_variant	TAG	TGC	BC003	dual_rhs
ERBB2 c.2033G>A_ref	CGTGTACTTCCGGATCTTCTGCTGC	CGTCGCTTGATGAGGATCCCAAAGA	non_variant	CAC	GTA	BC003	dual_rhs
PIK3CA c.353G>A_ref	ACACACTGGCATGCCGATAGCAAAA	CCAATTTCTCGATTGAGGATCTTTT	non_variant	AGA	CTG	BC003	dual_rhs
PIK3CA c.1357G>*_ref	ACACCAATAGGGTTCAGCAAATCTT	CTAATCCATGAGGTACTGGCCAAAG	non_variant	TAG	CTG	BC003	dual_rhs
PTEN c.697C>T_ref	AAGTACATGAACTTGTCTTCCCGTC	GTGTGGGTCCTGAATTGGAGGAATA	non_variant	AGA	GTA	BC003	dual_rhs
ERBB2 c.2264T>C_ref	GGCTTTGGGGGATGTGTTTTCCCTC	AACACTTTGATGGCCACTGGAATTT	non_variant	CAC	GTA	BC003	dual_rhs
TP53 c.328C>T_ref	GTCCCAGAATGCAAGAAGCCCAGAC	GGAAACCGTAGCTGCCCTGGTAGGT	non_variant	AGA	GTA	BC003	dual_rhs
PLCB3 c.707A>G_ref	CTCCAGCGTCAGGTATGGCTTGCCC	TTGGCGCCTATCTCCAGCAGGATCT	non_variant	CAC	TGC	BC003	dual_rhs
FGFR3 c.1118A>G_ref	CACCCCGTAGCTGAGGATGCCTGCA	TACACACTGCCCGCCTCGTCAGCCT	non_variant	TAG	GTA	BC003	dual_rhs
TTC19 c.573G>A_alt	CAACAGCAAATTCCTGTCTGTTCTG	TGCAGCATAGATACTGGCCAGCTTT	non_variant	AGA	AGA	BC003	dual_rhs
TP53 c.817C>*_alt	TCTCTCCCAGGACAGGCACAAACAC	CACCTCAAAGCTGTTCCGTCCCAGT	non_variant	TAG	TAG	BC003	dual_rhs
BRD9 c.66G>A_alt	CTAGCTTTAGAGGCTTCTCCAGGGG	TTTGTCGGCATAATCCTCGTAGGAC	non_variant	CAC	AGA	BC003	dual_rhs
CTNNB1 c.122C>T_alt	TTTACCACTCAGAGAAGGAGCTGTG	ATAGTGGCACCAGAATGGATTCCAG	non_variant	CAC	CAC	BC003	dual_rhs
TBC1D13 c.66A>G_alt	AGCTGAGTTCCCGCAGCTTTTCCAA	CGCAATTGAGGGCTCCTTCAGGACA	non_variant	CAC	CAC	BC003	dual_rhs
PIK3CA c.263G>A_alt	TTGAAAAAGCCGAAGGTCACAAAGT	TGTCTTGTTTCATCAAAAAATTCTT	non_variant	TAG	TAG	BC003	dual_rhs
FBXW7 c.1393C>T_alt	CTTTTTTCATGAAGATGCATACAAC	ACACAGTGGAAGTATGCCCATATAA	non_variant	AGA	CAC	BC003	dual_rhs
APC c.2626C>T_alt	GCAGTGGTGGAGATCTGCAAACCTC	ACTTTGAAGAAGTTCCTGGATTTTC	non_variant	AGA	CAC	BC003	dual_rhs
SMAD4 c.1082G>A_alt	ATTGGAGAGTTGACCCAAACAAAAG	TGATCTCCTCCAGAAGGGTCCACGT	non_variant	CAC	TAG	BC003	dual_rhs
PIK3CA c.1258T>C_alt	TTTATATTTCCCCATGCCAATGGAC	GGTGTTCCTCTTTAGCACCCTTTCG	non_variant	TAG	CAC	BC003	dual_rhs
CDKN2A c.238C>T_alt	CGGCGCAGTTGGGCTCCGCGCCGTG	AAGCAGCAGCAGCTCCGCCACTCGG	non_variant	AGA	CAC	BC003	dual_rhs
IDH2 c.515G>A_alt	CTTGTACTGGTCGCCATGGGCGTGC	TTGCCAATGGTGATGGGCTTGGTCC	non_variant	CAC	CAC	BC003	dual_rhs
PIK3CA c.2176G>A_alt	AACTTCATCTGTACCTTTTGTGTTT	TATCCTTCTTCTCCTGTTTGAGAAT	non_variant	TAG	CAC	BC003	dual_rhs
APC c.646C>T_alt	ATTTGCTGAATTCTGGCTATTCTTC	ACTGTGCTCGTTTTTCCATATCCTG	non_variant	CAC	AGA	BC003	dual_rhs
EGFR c.2369C>T_alt	GAGGCAGCCGAAGGGCATGAGCTGC	ATGATGAGCTGCACGGTGGAGGTGA	non_variant	AGA	TAG	BC003	dual_rhs
APC c.3340C>T_alt	TTAATTCCATGATTAGAACCCACTC	AATTTGTTTCTGAACCATTGGCTCC	non_variant	CAC	CAC	BC003	dual_rhs
SF3B1 c.1873C>T_alt	GCAAAAGCTCTAGCTGTTGTGTTAC	AGACATACTCATCCATGTTATCTAT	non_variant	AGA	CAC	BC003	dual_rhs
XPO1 c.1711G>A_alt	CCATCATGGGTCTCATGCATGAATT	TGAACAGCTTGTTAACTACAGTCTT	non_variant	TAG	AGA	BC003	dual_rhs
FGFR3 c.1118A>G_alt	CACCCCGTAGCTGAGGATGCCTGCA	CACACACTGCCCGCCTCGTCAGCCT	non_variant	TAG	CAC	BC003	dual_rhs
SF3B1 c.1998G>T_alt	TAAGAATAGCTATCTGTTGTACAAT	ATTAATACCAGTGTGTCTCGCTTGC	non_variant	AGA	CAC	BC003	dual_rhs
ERBB2 c.2033G>A_alt	CGTGTACTTCCGGATCTTCTGCTGC	TGTCGCTTGATGAGGATCCCAAAGA	non_variant	CAC	CAC	BC003	dual_rhs
PIK3CA c.1035T>A_alt	TCTTATCAATGTCTCGAATATTTAC	TTTCACGTAGGTTGCACAAAGAATT	non_variant	CAC	AGA	BC003	dual_rhs
APC c.4348C>T_alt	GGTGCTTTATTTTTAGGTACTTCTC	ACTTGGTTTGAGCTGTTTGAGGAGG	non_variant	TAG	AGA	BC003	dual_rhs
PIK3CA c.1636C>A_alt	TGACTCCATAGAAAATCTTTCTCCT	TCTCAGTGATTTCAGAGAGAGGATC	non_variant	AGA	AGA	BC003	dual_rhs
INPPL1 c.209G>A_alt	GAAATCTTCTCCATCAGGCAGAATG	TGATACGTGTGCACATGCTTCTGAT	non_variant	CAC	CAC	BC003	dual_rhs
PIK3CA c.2908G>A_alt	TCAAATTCTCTTGTCTTTGTGCATT	TTTGGGCTCCTTTACTAATCACTAT	non_variant	AGA	TAG	BC003	dual_rhs
MSH6 c.1168G>A_alt	ACATAGAGTGTAGATGCATCAAAAT	TGGGGTGATCAGGCCTCCTCCTGTG	non_variant	TAG	TAG	BC003	dual_rhs
KRAS c.34G>T_alt	GTCAAGGCACTCTTGCCTACGCCAC	AAGCTCCAACTACCACAAGTTTATA	non_variant	AGA	TAG	BC003	dual_rhs
PIK3CA c.3141T>A_alt	CCATTTTTGTTGTCCAGCCACCATG	TTGTGCATCATTCATTTGTTTCATG	non_variant	TAG	CAC	BC003	dual_rhs
BRAF c.1799T>A_alt	ATGGGACCCACTCCATCGAGATTTC	TCTGTAGCTAGACCAAAATCACCTA	non_variant	TAG	AGA	BC003	dual_rhs
MYD88 c.794T>C_alt	CATTGCCTTGTACTTGATGGGGATC	GGTCGCTTCTGATGGGCACCTGGAG	non_variant	TAG	AGA	BC003	dual_rhs
SF3B1 c.2098A>G_alt	GCCAAAGCACTGATGGTCCGAACTT	CCTGCTGCTCATCCACAAGACCATG	non_variant	CAC	AGA	BC003	dual_rhs
NRAS c.181C>A_alt	TCTCTCATGGCACTGTACTCTTCTT	TTCCAGCTGTATCCAGTATGTCCAA	non_variant	AGA	CAC	BC003	dual_rhs
TP53 c.1024C>T_alt	AGTTCCAAGGCCTCATTCAGCTCTC	AGAACATCTCGAAGCGCTCACGCCC	non_variant	AGA	CAC	BC003	dual_rhs
NRAS c.34G>T_alt	GTCAGTGCGCTTTTCCCAACACCAC	ATGCTCCAACCACCACCAGTTTGTA	non_variant	TAG	TAG	BC003	dual_rhs
AR c.2105T>A_alt	CTCTCCCAGTTCATTGAGGCTAGAG	TGCAAGGCTGCAAAGGAGTCGGGCT	non_variant	TAG	CAC	BC003	dual_rhs
FGFR3 c.746C>G_alt	CGCCTGCAGGATGGGCCGGTGCGGG	CAGCGCTCCAGCACGTCCAGCGTGT	non_variant	CAC	AGA	BC003	dual_rhs
KRAS c.183A>C_alt	GGTCCCTCATTGCACTGTACTCCTC	GTGACCTGCTGTGTCGAGAATATCC	non_variant	AGA	AGA	BC003	dual_rhs
TP53 c.916C>T_alt	GAGCTGGTGTTGTTGGGCAGTGCTC	ACTTAGTGCTCCCTGGGGGCAGCTC	non_variant	CAC	CAC	BC003	dual_rhs
EGFR c.2573T>G_alt	CTCTTCCGCACCCAGCAGTTTGGCC	CGCCCAAAATCTGTGATCTTGACAT	non_variant	TAG	TAG	BC003	dual_rhs
PIK3CA c.353G>A_alt	ACACACTGGCATGCCGATAGCAAAA	TCAATTTCTCGATTGAGGATCTTTT	non_variant	AGA	AGA	BC003	dual_rhs
GNAS c.602G>A_alt	CTCAAAGATTCCAGAAGTCAGGACA	TGGCAGCGAAGCAGGTCCTGATCGC	non_variant	AGA	AGA	BC003	dual_rhs
ERBB2 c.2264T>C_alt	GGCTTTGGGGGATGTGTTTTCCCTC	GACACTTTGATGGCCACTGGAATTT	non_variant	CAC	TAG	BC003	dual_rhs
PLCB3 c.707A>G_alt	CTCCAGCGTCAGGTATGGCTTGCCC	CTGGCGCCTATCTCCAGCAGGATCT	non_variant	CAC	CAC	BC003	dual_rhs
TP53 c.328C>T_alt	GTCCCAGAATGCAAGAAGCCCAGAC	AGAAACCGTAGCTGCCCTGGTAGGT	non_variant	AGA	TAG	BC003	dual_rhs
PTEN c.697C>T_alt	AAGTACATGAACTTGTCTTCCCGTC	ATGTGGGTCCTGAATTGGAGGAATA	non_variant	AGA	AGA	BC003	dual_rhs
COX10 c.682C>T_alt	GCTAGCAATGGGCTGATCTGTCCAC	AAACCAGCGGTCTGTTCTTTGTCCT	non_variant	TAG	CAC	BC003	dual_rhs
RNF216 c.1896G>A_alt	TATACAGGATGGTCTGGGGGAGCAC	TTTCTCCAGCTCACTGGTTGGGAAC	non_variant	TAG	AGA	BC003	dual_rhs
MDN1 c.2603C>T_alt	GTCAGGATGCCGAACCAGTGGCTCT	ATGTCTCCTCGATCCAGCAACACCA	non_variant	CAC	TAG	BC003	dual_rhs
INSR c.1650G>A_ref	CCACCGTCCAACTGTTGGAACCACA	CGCATCCTGCCCGTCGAACTCCGTC	bulk_not_covered	TAG	TGC	BC003	dual_rhs
INSR c.1650G>A_alt	CCACCGTCCAACTGTTGGAACCACA	TGCATCCTGCCCGTCGAACTCCGTC	bulk_not_covered	TAG	AGA	BC003	dual_rhs
CDKN2A c.172C>T_ref	TGACCTGGTCTTCTAGGAAGCGGCT	GCTGCCCTAGACGCTGGCTCCTCAG	bulk_not_covered	AGA	TGC	BC003	dual_rhs
CDKN2A c.172C>T_alt	TGACCTGGTCTTCTAGGAAGCGGCT	ACTGCCCTAGACGCTGGCTCCTCAG	bulk_not_covered	AGA	TAG	BC003	dual_rhs
MON1A 0bp	TGAGAATGAAGAGGCGGTCTTCCTC	TTTGCGGATCCAGCGCATCAGCTTA	control_0bp			BC003	control_0bp
JAK2 0bp	ATAGAAGAGGTGGATGTTCCCTCCA	TTTCTGTCATCGTAAGGCAGGCCAT	control_0bp			BC003	control_0bp
ZNF609 0bp	TTGGGAGCAATAGCAGCAACCAGGC	CTCCAGCATTGGCACCATCTCCTGA	control_0bp			BC003	control_0bp
MDN1 0bp	TCAGGAGACACCTTCTGATGATGCA	GCAAGGACCACAGATCTCGAAGCTC	control_0bp			BC003	control_0bp
RNF216 0bp	TCATCTTCAGTGGGATCGGTCCAGA	GAGAGCATCTTGAACACTCCTGGCA	control_0bp			BC003	control_0bp
SF3B1 0bp	TTCAGTTGCAGCAATTGATGTCACG	TATCCAGCAAATCTGCTGTCACTTC	control_0bp			BC003	control_0bp
SLC39A11 0bp	AGCCAAGACTTCCATCTAAGATCCG	CCTCTGTCCACTAGAGAATACGAAC	control_0bp			BC003	control_0bp
EGFR 0bp	AAGGAATTCGCTCCACTGTGTTGAG	GGCAATGAGGACATAACCAGCCACC	control_0bp			BC003	control_0bp
COX10 0bp	AACAGTCTCCGCGAGCTCCTGCGGT	CTGCGTCCACGTAGAAGCGGAAGCC	control_0bp			BC003	control_0bp
PLCB3 0bp	CAGCTGTTGCAGGACCTGCTGCTGC	CCAGCCACAAGACGGTCATGCCGCT	control_0bp			BC003	control_0bp
NRAS 0bp	CCTCTATGGTGGGATCATATTCATC	TACAAAGTGGTTCTGGATTAGCTGG	control_0bp			BC003	control_0bp
TP53 0bp	CTCTGGCATTCTGGGAGCTTCATCT	GGACCTGGGTCTTCAGTGAACCATT	control_0bp			BC003	control_0bp
INSR 0bp	GTGAAGTGTCGCAAGCCGGAGATGA	CCAGCGACTCCTTGTTCACCACCTT	control_0bp			BC003	control_0bp
PIK3CA 0bp	TCACATTGTCACATAAGGGTTCTCC	TCCATGGTAGATACCTGTTCGAACA	control_0bp			BC003	control_0bp
INPPL1 0bp	GAGCTGCAACAGCTGGCAGAAGGCC	TCCCGCTTCCGGGCACTGACAAAGA	control_0bp			BC003	control_0bp
CEP350 0bp	GAGTTCCTTGGATTTGGTAAAGGCA	CCTCTTTTGATTTGCTGCTCCTCAT	control_0bp			BC003	control_0bp
USP24 0bp	TACGGTCACAGTATTGTGCTTGGTC	TATGTTGCCTTCCAGTGCAATCGAC	control_0bp			BC003	control_0bp
MCM10 0bp	GTATAGGCGCACGTCTTGCATGTCA	CGACACGGCACTTCACTTCTCTGAT	control_0bp			BC003	control_0bp
ERAP1 0bp	TGACTATGCAGGATGATGGTGCTGG	TGGGCTGACTGGCTGTGATTTCTAC	control_0bp			BC003	control_0bp
MADD 0bp	GTCAATCTCCACCTCGCTGGCATCC	CCCAGTGCTGCATGTGTCAGAGGGT	control_0bp			BC003	control_0bp
TRAPPC11 0bp	AGTCTCCAACAGGAATGTCAGTGAG	TAAAGCCGGGTAGGATTCATCACAC	control_0bp			BC003	control_0bp
QSOX2 0bp	TTGTCGCGGCCATAGTGCTGCTTCA	AGAATGTGAGCACGTGGCCTTCATC	control_0bp			BC003	control_0bp
BRAF 0bp	AACCTGTGGTTGATCCTCTGAACAC	TGGGCCAGGCTCAAAATCAAACACT	control_0bp			BC003	control_0bp
C15orf39 0bp	AAGGCCACAGAGCTGTGGAAGTTGG	TCCTTGGCATGGCATCTGTGGTCAC	control_0bp			BC003	control_0bp
KRAS 0bp	CTCCATCAATTACTACTTGCTTCCT	GTAGGAATCCTCTATTGTTGGATCA	control_0bp			BC003	control_0bp
MYD88 0bp	AATAGACCAGACACAGGTGCCAGGC	AGGACATCGCGGTCAGACACACACA	control_0bp			BC003	control_0bp
FBXW7 0bp	TAGCCATTCCTGGAGGCCTGTAGGT	GGCTGGACAGATGTAATTCGGCGTC	control_0bp			BC003	control_0bp
BCR 0bp	GCAAGTCATGGAGGACCAGCGTGCT	CCTCGTCACACGGTCCACAGGCTTG	control_0bp			BC003	control_0bp
ABL1 0bp	TCTTCCCGTGGACTGCAAGTCCCGA	GGCAGCGTGACTGACCTCCACTCCG	control_0bp			BC003	control_0bp
MSH6 0bp	CGACTATAGTTAGCCAGGCACAGTA	AAACATCCAACACTGCGATACACTC	control_0bp			BC003	control_0bp
U2AF1 0bp	CCGGGATCGGGATCTTGATCTATGC	TTCTTGCGACGGCGGCCATACAGCT	control_0bp			BC003	control_0bp
FMR1 0bp	CTGGTTACGATCTTTACCCGTGCGC	AGCCGACTACCTTCACTGGAGGTAT	control_0bp			BC003	control_0bp
AR 0bp	ACCACACGGTCCATACAACTGGCCT	TCTTCGGCTGTGAAGAGAGTGTGCC	control_0bp			BC003	control_0bp
CTNNB1 0bp	GCATGGTACGTACAATAGCAGACAC	CATCTGAGGAGAACGCATGATAGCG	control_0bp			BC003	control_0bp
APC 0bp	TGGAATCTGAATCAGACGAAGCTTG	TCTAGATAAACATGCAGCAGCAGCA	control_0bp			BC003	control_0bp
PTEN 0bp	TGGCGGGGCTTCTTCTGCAGGATGG	AAATGGCTCTGGACTTGGCGGTAGC	control_0bp			BC003	control_0bp
LATS1 0bp	CCAATCACACAACTGTGTGTATCCT	GTTCGTAGCAACACTTCAGGTGCAA	control_0bp			BC003	control_0bp
TTF2 0bp	TTGACAGAGCCATCGATGGTGGCAT	AAGTCAGTCCATGCTTCTTCAGGTG	control_0bp			BC003	control_0bp
MGA 0bp	GTACTCTTAGTGGGAAGCTGGTACA	CCACAGGAGATGTGGGAGCATTAGA	control_0bp			BC003	control_0bp
LMTK2 0bp	CTCCAGGAGGCTGTCCTGACTGGTT	GAGTCCGAGGAGAGGGCAGACACCA	control_0bp			BC003	control_0bp
CCDC88C 0bp	ACCAGCGGGCTCTGCAGGAAGAGCT	CCAGGAGCTCCGAGACTGTCACGTC	control_0bp			BC003	control_0bp
ARID4A 0bp	AGTTGTCCCTCTCTTCAGGATCAAG	TTCTTCCTCAGGCACCTCTTCTTCT	control_0bp			BC003	control_0bp
COPG1 0bp	ATGATGTCTACTGGCAGCTCCTCCA	AACTTCTGGCTGTCACCTGCATTGT	control_0bp			BC003	control_0bp
AKAP9 0bp	TTCTCAGACACTGTATCACTGCCTT	CAAGGTACCACATTCCTCTTTCAGT	control_0bp			BC003	control_0bp
KMT2C 0bp	TGGTCGTTATCCATGCGGAACATGT	ACACACCACGGTTCTGAGACTCATA	control_0bp			BC003	control_0bp
SBNO1 0bp	ACATACTCAGGAGCAGTAACTTGGT	TTGATCTATGAGTACGTCCGAACTG	control_0bp			BC003	control_0bp
ANO10 0bp	TTCAGGTTCTCGGTCACGAGCTTCA	TTTGCTGCTGCTTGAGTGCCTCCAA	control_0bp			BC003	control_0bp
PARP9 0bp	CATTGGCTGCATTCACCACAGCATC	AACAGCATGTGTGGTGAGGTCATCT	control_0bp			BC003	control_0bp
GLB1 0bp	TGTCCACAGCTGCCAGGTAATCTGG	GTCGGAGGAGCGGAGAAGAATAGAC	control_0bp			BC003	control_0bp
ARFGEF2 0bp	TGTCGGCTAGGATCTTCTCCAGGGC	CCGGGACACGAACATGCTCTTGGTC	control_0bp			BC003	control_0bp
SPN 0bp	GAGAGCTAGCTGCCGTGGTAACAGG	GGCTCCACTGGTCCTACTGGAGGTT	control_0bp			BC003	control_0bp
FGFR3 0bp	TCTCCATCTCAGACACCAGGTCCGA	CAGGTCCTTGTCAGTGGCATCGTCT	control_0bp			BC003	control_0bp
TTC19 0bp	TGCTCCTCCTCCTCTGCCGCAGCGG	GCCTCGAGAACCAGGCGAGCGCTGC	control_0bp			BC003	control_0bp
TBC1D13 0bp	TGGGCAGCACCTCATACTCATTTAG	GGATGATGGCACAGAGTTCTTGTGT	control_0bp			BC003	control_0bp
CDKN2A 0bp	GTGTCCAGGAAGCCCTCCCGGGCAG	CGTCGTGCACGGGTCGGGTGAGAGT	control_0bp			BC003	control_0bp
GNAS 0bp	AAGTCAGGCACGTTCATCACACTCA	GGATGTAGTCCACTCTGAACTGGTT	control_0bp			BC003	control_0bp
SMAD4 0bp	TTATGAACAGCATCTCCAGGTGCAC	GCCCAGCTTCTCTGTCTAAGTAGTA	control_0bp			BC003	control_0bp
IDH2 0bp	TTGGTCATGGCTCCACTCTCCACCG	TCTCCACGCACACCTTCTCCAGCAT	control_0bp			BC003	control_0bp
XPO1 0bp	GGCCATAGTACTAAGCACTTCTGGT	TCTCTAGCAGCTGGGACATTTCTCT	control_0bp			BC003	control_0bp
ERBB2 0bp	CAGGTTTCCCTGCACCACCTGGCAG	CCCTGGTAGAGGTGGCGGAGCATGT	control_0bp			BC003	control_0bp
SACS 0bp	CCTTCCTCACAGGTGTTGTGCCAGA	GGCAGCTGTGAGCTGAACAGCAGCA	control_0bp			BC003	control_0bp
NCBP1 0bp	ACACAGGATGCTGTCAAAGGCAAGA	TAAGGTCTTAGGATGTGCCGTTCCT	control_0bp			BC003	control_0bp
KIF20B 0bp	AAAACTGAATTTCTGTGCCATCTGC	CCTGAGCTTTTTTCACTTAACCGAC	control_0bp			BC003	control_0bp
SETD5 0bp	TAGAATGTAGGTGTTGTTCAAGCGC	GTTCTGTACATCTGCACTGTACTGA	control_0bp			BC003	control_0bp
TAF1B 0bp	GTCCATGGAAACACGTTCTATCAGT	GTCCTCTTCAGTCCAGTTGAACTGA	control_0bp			BC003	control_0bp
MKI67 0bp	GCTTGTTGGAGTGTCCACTGATTCT	GGTGGTGGAGATTTGCAGGCTATTT	control_0bp			BC003	control_0bp
SLC23A2 0bp	CTGGCGACCACGGCACTGAGCATGC	CGATGACACCGGCCGCAGACACGGT	control_0bp			BC003	control_0bp
BRD9 0bp	CTTCCTTCTTTCCTCATCGTCCAGA	TGCTTCTCCTTCTCGGACTTCTTCT	control_0bp			BC003	control_0bp
MFSD12 0bp	TGGCCACCACGGTGAACGCATACCT	GAGTGCCGTGAGCTCCACCTTCTCA	control_0bp			BC003	control_0bp
ZKSCAN5 0bp	GTCTCAAACGTTGGCGGGTTGTACT	CCTGCATCCAGGTGCAGTCTTCTTC	control_0bp			BC003	control_0bp
HTT 0bp	CAGCAGAGTGGAGTGTTCATCCTCG	ACAGGAACGAGTAAGCCTAAGAGCA	control_0bp			BC003	control_0bp

## Sheet: g
gapfill vs dual vs single probe 3-plex
name	lhs_probe	rhs_probe	ref_gapfill	alt_gapfill	target_type	probe_type	BC
AKAP9 c.1389G>T_ref	CCATTTCTCCCTTATGCCGTGTTTT	CATTTCCTCCATCTGTGCCATGTGT			variant	single	BC001
GLB1 c.1824G>C_alt	TGATGGTGTTTGGGGCCGAGGTCAT	GAGGATGTGCTGGGGCACAAACAAG			variant	dual_rhs	BC001
HTT c.8157G>A_ref	GCAGTTCTGTCAGCGTCACATACAT	CAGCTCAAACTGGTTGCGCTCGGTG			variant	dual_rhs	BC001
HTT c.8157G>A_alt	GCAGTTCTGTCAGCGTCACATACAT	TAGCTCAAACTGGTTGCGCTCGGTG			variant	dual_rhs	BC001
LMTK2 c.3852A>G_ref	CGTCGCTGTTTTCGTCCTCCTCGTC	TGCATCCATCCCGTCCTCTGAGAGG			variant	dual_rhs	BC001
LMTK2 c.3852A>G_alt	CGTCGCTGTTTTCGTCCTCCTCGTC	CGCATCCATCCCGTCCTCTGAGAGG			variant	dual_rhs	BC001
MADD c.1440T>C_ref	TGCAACATCCACAGAATCCACATCA	TTGCCATAGATGAGTGGGTTGAATT			variant	dual_lhs	BC001
MADD c.1440T>C_alt	TGCAACATCCACAGAATCCACATCG	TTGCCATAGATGAGTGGGTTGAATT			variant	dual_lhs	BC001
GLB1 c.1824G>C_ref	TGATGGTGTTTGGGGCCGAGGTCAT	CAGGATGTGCTGGGGCACAAACAAG			variant	dual_rhs	BC001
NCBP1 c.1428G>A_ref	AATGCAGGTTGGGTTTGCAGGACAC	AGAGCTGAGAAGGTAGGAGGAACAA			variant	dual_lhs	BC001
PARP9 c.1444A>G_ref	TCCACGTTGAATCCCATCAGATTGA	TGGCAGGAGATCTAGCTTCAAGCCC			variant	dual_rhs	BC001
PARP9 c.1444A>G_alt	TCCACGTTGAATCCCATCAGATTGA	CGGCAGGAGATCTAGCTTCAAGCCC			variant	dual_rhs	BC001
SETD5 c.4131C>T_alt	GTCTGATGGCAATGACGACCTAGAA	TTCTGAGGAAAGGAGGTGGAACTCA			variant	dual_lhs	BC001
SPN c.879C>T_ref	CGTCCACCACCCCGTTACGCTTGCC	GCCTCTGCTCAGCACGAGGGCCCCA			variant	dual_rhs	BC001
SPN c.879C>T_alt	CGTCCACCACCCCGTTACGCTTGCC	ACCTCTGCTCAGCACGAGGGCCCCA			variant	dual_rhs	BC001
TTF2 c.382G>A_ref	GCTGGTTCTTGATTCTTGTCAAGTA	CCTTGAATGGATTTCTCAGCCAGTT			variant	dual_rhs	BC001
TTF2 c.382G>A_alt	GCTGGTTCTTGATTCTTGTCAAGTA	TCTTGAATGGATTTCTCAGCCAGTT			variant	dual_rhs	BC001
NCBP1 c.1428G>A_alt	AATGCAGGTTGGGTTTGCAGGACAT	AGAGCTGAGAAGGTAGGAGGAACAA			variant	dual_lhs	BC001
ZKSCAN5 c.1566A>G	TCATCCTCTTTGAAGATGGTTGTCC	GTATCTCTTTCATGGGAATTCCCTG	TA	CA	variant	gapfill	BC001
SETD5 c.4131C>T_ref	GTCTGATGGCAATGACGACCTAGAG	TTCTGAGGAAAGGAGGTGGAACTCA			variant	dual_lhs	BC001
SBNO1 c.627G>A	TCATGGTTGGGGAAAAACTCCTCAT	TGTCGTTTATCCACATTCTAGCTCC	CTTCA	TTTCA	variant	gapfill	BC001
SLC23A2 c.1417G>A	GACGCAAAGAGGGCGCTGAACTTCC	CATGCCCAGAGCGAGCATGAGGGCT	CGAT	TGAT	variant	gapfill	BC001
JAK2 c.1849G>T_ref	CCAGAATATTCTCGTCTCCACAGAC	ACATACTCCATAATTTAAAACCAAATGCTTGTG			variant	single	BC001
KIF20B c.4945A>G_ref	TTCCTCTTCCGAGCCTTGGGAATCT	TAACTGTCACTGGTGTGGTACAACC			variant	single	BC001
MKI67 c.8158A>C_ref	CACGTGTCCTGAGATGCCTCTTTGT	GCTTGCTGTGGTGTCTACCACTTCT			variant	single	BC001
MFSD12 c.1202G>T_alt	GCTCATGGAGCCGTACACGAACGCT	ACGCTGTTCGTGTGGGGACCGATGA			variant	single	BC001
SLC39A11 c.168T>C_alt	AACTGCTGGGGCCAGAAGAGACCAG	TAGGAAGCTGCCAACATGACCCCTG			variant	single	BC001
TAF1B c.1386G>T_alt	TTTTTTTCCAGCAGTTGCTGTTGAA	TCGACCAGTGTGCTAAATTGTTTCT			variant	single	BC001
TP53 c.405insC_alt	TGCACAGGGCAGGTCTTGGCCAGTT	GGGCAAAACATCTTGTTGAGGGCAG			variant	single	BC001
TP53 c.742C>T_alt	GTGATGATGGTGAGGATGGGCCTCC	AGTTCATGCCGCCCATGCAGGAACT			variant	single	BC001
ARFGEF2 c.1294A>G_alt	AGGCCACACAGAGATATTGCTTGAC	TGCATTGATGAACATCTCGTGAGTC			variant	single	BC001
ANO10 c.799A>G	AGTGTCCCCCACCTGTAGGTCATGT	ACAGCCACGCTTCCACAGTTCCAGA	TGGC	CGGC	variant	gapfill	BC001
CEP350 c.4336A>G	TCACAGATTTGACGTGCTGCGTCTG	GAGGCGAGCAGTTTCTGACTGCTGA	TGGT	CGGT	variant	gapfill	BC001
LATS1 c.1591C>T	TTTGAAGCGGTTCCCTCAGGAAAAG	CTGGGTTGAACAGTTTGAATTGGCT	GA	AA	variant	gapfill	BC001
MGA c.3808T>C	TTATGGTTCTCAGGGCTAGAATGAC	GAAGTTTGCTGCTGAAATGATGGAG	AT	GT	variant	gapfill	BC001
MON1A c.501T>C	CCTCAGACCCATAGCGGGAGTACAC	TCCCTGCCTCACTCAGCACAAAGAC	AGGCT	GGGCT	variant	gapfill	BC001
QSOX2 c.376A>G	TAGTCATGGCACACGGCCTGGTTCT	TCTTCCATGCAGTCCAGAGCTGCGA	TC	CC	variant	gapfill	BC001
ZNF609 c.2601C>T_alt	TAGCCCCTTCTTTAACCAACTGTTC	AGCGTCCTTTGATTTGACACTGTCT			variant	single	BC001
SACS c.7497C>T	TTTCTAAGGCTTTGTGTCGCTTTGG	CTGCTCCTAGTTTTACTGCTACTTC	GA	AA	variant	gapfill	BC001
INSR c.1650G>A_alt	CCACCGTCCAACTGTTGGAACCACA	TGCATCCTGCCCGTCGAACTCCGTC			bulk_not_covered	dual_rhs	BC001
INSR c.1650G>A_ref	CCACCGTCCAACTGTTGGAACCACA	CGCATCCTGCCCGTCGAACTCCGTC			bulk_not_covered	dual_rhs	BC001
NCBP1_0bp	ACACAGGATGCTGTCAAAGGCAAGA	TAAGGTCTTAGGATGTGCCGTTCCT			control_0bp	control_0bp	BC001
PARP9_0bp	CATTGGCTGCATTCACCACAGCATC	AACAGCATGTGTGGTGAGGTCATCT			control_0bp	control_0bp	BC001
QSOX2_0bp	TTGTCGCGGCCATAGTGCTGCTTCA	AGAATGTGAGCACGTGGCCTTCATC			control_0bp	control_0bp	BC001
SACS_0bp	CCTTCCTCACAGGTGTTGTGCCAGA	GGCAGCTGTGAGCTGAACAGCAGCA			control_0bp	control_0bp	BC001
SBNO1_0bp	ACATACTCAGGAGCAGTAACTTGGT	TTGATCTATGAGTACGTCCGAACTG			control_0bp	control_0bp	BC001
SETD5_0bp	TAGAATGTAGGTGTTGTTCAAGCGC	GTTCTGTACATCTGCACTGTACTGA			control_0bp	control_0bp	BC001
TAF1B_0bp	GTCCATGGAAACACGTTCTATCAGT	GTCCTCTTCAGTCCAGTTGAACTGA			control_0bp	control_0bp	BC001
SLC39A11_0bp	AGCCAAGACTTCCATCTAAGATCCG	CCTCTGTCCACTAGAGAATACGAAC			control_0bp	control_0bp	BC001
SPN_0bp	GAGAGCTAGCTGCCGTGGTAACAGG	GGCTCCACTGGTCCTACTGGAGGTT			control_0bp	control_0bp	BC001
TP53_0bp	CTCTGGCATTCTGGGAGCTTCATCT	GGACCTGGGTCTTCAGTGAACCATT			control_0bp	control_0bp	BC001
MON1A_0bp	TGAGAATGAAGAGGCGGTCTTCCTC	TTTGCGGATCCAGCGCATCAGCTTA			control_0bp	control_0bp	BC001
TTF2_0bp	TTGACAGAGCCATCGATGGTGGCAT	AAGTCAGTCCATGCTTCTTCAGGTG			control_0bp	control_0bp	BC001
SLC23A2_0bp	CTGGCGACCACGGCACTGAGCATGC	CGATGACACCGGCCGCAGACACGGT			control_0bp	control_0bp	BC001
MKI67_0bp	GCTTGTTGGAGTGTCCACTGATTCT	GGTGGTGGAGATTTGCAGGCTATTT			control_0bp	control_0bp	BC001
GLB1_0bp	TGTCCACAGCTGCCAGGTAATCTGG	GTCGGAGGAGCGGAGAAGAATAGAC			control_0bp	control_0bp	BC001
MFSD12_0bp	TGGCCACCACGGTGAACGCATACCT	GAGTGCCGTGAGCTCCACCTTCTCA			control_0bp	control_0bp	BC001
MADD_0bp	GTCAATCTCCACCTCGCTGGCATCC	CCCAGTGCTGCATGTGTCAGAGGGT			control_0bp	control_0bp	BC001
LMTK2_0bp	CTCCAGGAGGCTGTCCTGACTGGTT	GAGTCCGAGGAGAGGGCAGACACCA			control_0bp	control_0bp	BC001
LATS1_0bp	CCAATCACACAACTGTGTGTATCCT	GTTCGTAGCAACACTTCAGGTGCAA			control_0bp	control_0bp	BC001
KIF20B_0bp	AAAACTGAATTTCTGTGCCATCTGC	CCTGAGCTTTTTTCACTTAACCGAC			control_0bp	control_0bp	BC001
JAK2_0bp	ATAGAAGAGGTGGATGTTCCCTCCA	TTTCTGTCATCGTAAGGCAGGCCAT			control_0bp	control_0bp	BC001
INSR_0bp	GTGAAGTGTCGCAAGCCGGAGATGA	CCAGCGACTCCTTGTTCACCACCTT			control_0bp	control_0bp	BC001
HTT_0bp	CAGCAGAGTGGAGTGTTCATCCTCG	ACAGGAACGAGTAAGCCTAAGAGCA			control_0bp	control_0bp	BC001
CEP350_0bp	GAGTTCCTTGGATTTGGTAAAGGCA	CCTCTTTTGATTTGCTGCTCCTCAT			control_0bp	control_0bp	BC001
ARFGEF2_0bp	TGTCGGCTAGGATCTTCTCCAGGGC	CCGGGACACGAACATGCTCTTGGTC			control_0bp	control_0bp	BC001
ANO10_0bp	TTCAGGTTCTCGGTCACGAGCTTCA	TTTGCTGCTGCTTGAGTGCCTCCAA			control_0bp	control_0bp	BC001
AKAP9_0bp	TTCTCAGACACTGTATCACTGCCTT	CAAGGTACCACATTCCTCTTTCAGT			control_0bp	control_0bp	BC001
ZKSCAN5_0bp	GTCTCAAACGTTGGCGGGTTGTACT	CCTGCATCCAGGTGCAGTCTTCTTC			control_0bp	control_0bp	BC001
MGA_0bp	GTACTCTTAGTGGGAAGCTGGTACA	CCACAGGAGATGTGGGAGCATTAGA			control_0bp	control_0bp	BC001
ZNF609_0bp	TTGGGAGCAATAGCAGCAACCAGGC	CTCCAGCATTGGCACCATCTCCTGA			control_0bp	control_0bp	BC001
GLB1 c.1824G>C_ref	TGATGGTGTTTGGGGCCGAGGTCAT	CAGGATGTGCTGGGGCACAAACAAG			variant	single	BC002
CEP350 c.4336A>G_ref	CACAGATTTGACGTGCTGCGTCTGT	GGTGAGGCGAGCAGTTTCTGACTGC			variant	dual_lhs	BC002
CEP350 c.4336A>G_alt	CACAGATTTGACGTGCTGCGTCTGC	GGTGAGGCGAGCAGTTTCTGACTGC			variant	dual_lhs	BC002
LATS1 c.1591C>T_ref	TTGAAGCGGTTCCCTCAGGAAAAGG	ACTGGGTTGAACAGTTTGAATTGGC			variant	dual_lhs	BC002
LATS1 c.1591C>T_alt	TTGAAGCGGTTCCCTCAGGAAAAGA	ACTGGGTTGAACAGTTTGAATTGGC			variant	dual_lhs	BC002
MGA c.3808T>C_ref	TATGGTTCTCAGGGCTAGAATGACA	TGAAGTTTGCTGCTGAAATGATGGA			variant	dual_lhs	BC002
MGA c.3808T>C_alt	TATGGTTCTCAGGGCTAGAATGACG	TGAAGTTTGCTGCTGAAATGATGGA			variant	dual_lhs	BC002
MON1A c.501T>C_ref	CCTCAGACCCATAGCGGGAGTACAC	AGGCTTCCCTGCCTCACTCAGCACA			variant	dual_rhs	BC002
MON1A c.501T>C_alt	CCTCAGACCCATAGCGGGAGTACAC	GGGCTTCCCTGCCTCACTCAGCACA			variant	dual_rhs	BC002
QSOX2 c.376A>G_ref	TAGTCATGGCACACGGCCTGGTTCT	TCTCTTCCATGCAGTCCAGAGCTGC			variant	dual_rhs	BC002
QSOX2 c.376A>G_alt	TAGTCATGGCACACGGCCTGGTTCT	CCTCTTCCATGCAGTCCAGAGCTGC			variant	dual_rhs	BC002
SACS c.7497C>T_ref	TTCTAAGGCTTTGTGTCGCTTTGGG	ACTGCTCCTAGTTTTACTGCTACTT			variant	dual_lhs	BC002
SACS c.7497C>T_alt	TTCTAAGGCTTTGTGTCGCTTTGGA	ACTGCTCCTAGTTTTACTGCTACTT			variant	dual_lhs	BC002
SBNO1 c.627G>A_alt	TCATGGTTGGGGAAAAACTCCTCAT	TTTCATGTCGTTTATCCACATTCTA			variant	dual_rhs	BC002
SLC23A2 c.1417G>A_ref	ACGCAAAGAGGGCGCTGAACTTCCC	GATCATGCCCAGAGCGAGCATGAGG			variant	dual_lhs	BC002
SLC23A2 c.1417G>A_alt	ACGCAAAGAGGGCGCTGAACTTCCT	GATCATGCCCAGAGCGAGCATGAGG			variant	dual_lhs	BC002
ZKSCAN5 c.1566A>G_ref	CATCCTCTTTGAAGATGGTTGTCCT	AGTATCTCTTTCATGGGAATTCCCT			variant	dual_lhs	BC002
ZKSCAN5 c.1566A>G_alt	CATCCTCTTTGAAGATGGTTGTCCC	AGTATCTCTTTCATGGGAATTCCCT			variant	dual_lhs	BC002
ANO10 c.799A>G_alt	AGTGTCCCCCACCTGTAGGTCATGT	CGGCACAGCCACGCTTCCACAGTTC			variant	dual_rhs	BC002
ANO10 c.799A>G_ref	AGTGTCCCCCACCTGTAGGTCATGT	TGGCACAGCCACGCTTCCACAGTTC			variant	dual_rhs	BC002
SBNO1 c.627G>A_ref	TCATGGTTGGGGAAAAACTCCTCAT	CTTCATGTCGTTTATCCACATTCTA			variant	dual_rhs	BC002
TP53 c.742C>T	CTTCCAGTGTGATGATGGTGAGGAT	TTCATGCCGCCCATGCAGGAACTGT	GGGCCTCCGG	GGGCCTCCAG	variant	gapfill	BC002
ZNF609 c.2601C>T	TAGCCCCTTCTTTAACCAACTGTTC	GTCCTTTGATTTGACACTGTCTACC	GGC	AGC	variant	gapfill	BC002
HTT c.8157G>A_ref	GCAGTTCTGTCAGCGTCACATACAT	CAGCTCAAACTGGTTGCGCTCGGTG			variant	single	BC002
MADD c.1440T>C_ref	TGCAACATCCACAGAATCCACATCA	TTGCCATAGATGAGTGGGTTGAATT			variant	single	BC002
SETD5 c.4131C>T_ref	GTCTGATGGCAATGACGACCTAGAG	TTCTGAGGAAAGGAGGTGGAACTCA			variant	single	BC002
SPN c.879C>T_ref	CGTCCACCACCCCGTTACGCTTGCC	GCCTCTGCTCAGCACGAGGGCCCCA			variant	single	BC002
TTF2 c.382G>A_ref	GCTGGTTCTTGATTCTTGTCAAGTA	CCTTGAATGGATTTCTCAGCCAGTT			variant	single	BC002
LMTK2 c.3852A>G_alt	CGTCGCTGTTTTCGTCCTCCTCGTC	CGCATCCATCCCGTCCTCTGAGAGG			variant	single	BC002
NCBP1 c.1428G>A_alt	AATGCAGGTTGGGTTTGCAGGACAT	AGAGCTGAGAAGGTAGGAGGAACAA			variant	single	BC002
PARP9 c.1444A>G_ref	TCCACGTTGAATCCCATCAGATTGA	TGGCAGGAGATCTAGCTTCAAGCCC			variant	single	BC002
ARFGEF2 c.1294A>G	AAGGCCACACAGAGATATTGCTTGA	GCATTGATGAACATCTCGTGAGTCC	TT	CT	variant	gapfill	BC002
JAK2 c.1849G>T	TGAACCAGAATATTCTCGTCTCCACAGA	ATACTCCATAATTTAAAACCAAATGCTTGTGAGAAAGCTTGCTC	CAC	AAC	variant	gapfill	BC002
KIF20B c.4945A>G	TTCCTCTTCCGAGCCTTGGGAATCT	ACTGTCACTGGTGTGGTACAACCAG	TA	CA	variant	gapfill	BC002
MFSD12 c.1202G>T	AGCTCATGGAGCCGTACACGAACGC	GCTGTTCGTGTGGGGACCGATGAGG	TCC	TAC	variant	gapfill	BC002
MKI67 c.8158A>C	ACACGTGTCCTGAGATGCCTCTTTG	TTGCTGTGGTGTCTACCACTTCTAG	TGC	GGC	variant	gapfill	BC002
SLC39A11 c.168T>C	CAACTGCTGGGGCCAGAAGAGACCA	AGGAAGCTGCCAACATGACCCCTGC	AT	GT	variant	gapfill	BC002
TAF1B c.1386G>T	GGCTTTTTTTTCCAGCAGTTGCTGT	CGACCAGTGTGCTAAATTGTTTCTG	TGACT	TGAAT	variant	gapfill	BC002
AKAP9 c.1389G>T	CCATTTCTCCCTTATGCCGTGTTTT	TTCCTCCATCTGTGCCATGTGTTGT	CAT	AAT	variant	gapfill	BC002
TP53 c.405insC	CAGCTGCACAGGGCAGGTCTTGGCC	AAAACATCTTGTTGAGGGCAGGGGA	AGTTGGC	AGTTGGGC	variant	gapfill	BC002
INSR c.1650G>A_ref	CCACCGTCCAACTGTTGGAACCACA	CGCATCCTGCCCGTCGAACTCCGTC			bulk_not_covered	single	BC002
NCBP1_0bp	ACACAGGATGCTGTCAAAGGCAAGA	TAAGGTCTTAGGATGTGCCGTTCCT			control_0bp	control_0bp	BC002
PARP9_0bp	CATTGGCTGCATTCACCACAGCATC	AACAGCATGTGTGGTGAGGTCATCT			control_0bp	control_0bp	BC002
QSOX2_0bp	TTGTCGCGGCCATAGTGCTGCTTCA	AGAATGTGAGCACGTGGCCTTCATC			control_0bp	control_0bp	BC002
SACS_0bp	CCTTCCTCACAGGTGTTGTGCCAGA	GGCAGCTGTGAGCTGAACAGCAGCA			control_0bp	control_0bp	BC002
SBNO1_0bp	ACATACTCAGGAGCAGTAACTTGGT	TTGATCTATGAGTACGTCCGAACTG			control_0bp	control_0bp	BC002
SETD5_0bp	TAGAATGTAGGTGTTGTTCAAGCGC	GTTCTGTACATCTGCACTGTACTGA			control_0bp	control_0bp	BC002
TAF1B_0bp	GTCCATGGAAACACGTTCTATCAGT	GTCCTCTTCAGTCCAGTTGAACTGA			control_0bp	control_0bp	BC002
SLC39A11_0bp	AGCCAAGACTTCCATCTAAGATCCG	CCTCTGTCCACTAGAGAATACGAAC			control_0bp	control_0bp	BC002
SPN_0bp	GAGAGCTAGCTGCCGTGGTAACAGG	GGCTCCACTGGTCCTACTGGAGGTT			control_0bp	control_0bp	BC002
TP53_0bp	CTCTGGCATTCTGGGAGCTTCATCT	GGACCTGGGTCTTCAGTGAACCATT			control_0bp	control_0bp	BC002
MON1A_0bp	TGAGAATGAAGAGGCGGTCTTCCTC	TTTGCGGATCCAGCGCATCAGCTTA			control_0bp	control_0bp	BC002
TTF2_0bp	TTGACAGAGCCATCGATGGTGGCAT	AAGTCAGTCCATGCTTCTTCAGGTG			control_0bp	control_0bp	BC002
SLC23A2_0bp	CTGGCGACCACGGCACTGAGCATGC	CGATGACACCGGCCGCAGACACGGT			control_0bp	control_0bp	BC002
MKI67_0bp	GCTTGTTGGAGTGTCCACTGATTCT	GGTGGTGGAGATTTGCAGGCTATTT			control_0bp	control_0bp	BC002
GLB1_0bp	TGTCCACAGCTGCCAGGTAATCTGG	GTCGGAGGAGCGGAGAAGAATAGAC			control_0bp	control_0bp	BC002
MFSD12_0bp	TGGCCACCACGGTGAACGCATACCT	GAGTGCCGTGAGCTCCACCTTCTCA			control_0bp	control_0bp	BC002
MADD_0bp	GTCAATCTCCACCTCGCTGGCATCC	CCCAGTGCTGCATGTGTCAGAGGGT			control_0bp	control_0bp	BC002
LMTK2_0bp	CTCCAGGAGGCTGTCCTGACTGGTT	GAGTCCGAGGAGAGGGCAGACACCA			control_0bp	control_0bp	BC002
LATS1_0bp	CCAATCACACAACTGTGTGTATCCT	GTTCGTAGCAACACTTCAGGTGCAA			control_0bp	control_0bp	BC002
KIF20B_0bp	AAAACTGAATTTCTGTGCCATCTGC	CCTGAGCTTTTTTCACTTAACCGAC			control_0bp	control_0bp	BC002
JAK2_0bp	ATAGAAGAGGTGGATGTTCCCTCCA	TTTCTGTCATCGTAAGGCAGGCCAT			control_0bp	control_0bp	BC002
INSR_0bp	GTGAAGTGTCGCAAGCCGGAGATGA	CCAGCGACTCCTTGTTCACCACCTT			control_0bp	control_0bp	BC002
HTT_0bp	CAGCAGAGTGGAGTGTTCATCCTCG	ACAGGAACGAGTAAGCCTAAGAGCA			control_0bp	control_0bp	BC002
CEP350_0bp	GAGTTCCTTGGATTTGGTAAAGGCA	CCTCTTTTGATTTGCTGCTCCTCAT			control_0bp	control_0bp	BC002
ARFGEF2_0bp	TGTCGGCTAGGATCTTCTCCAGGGC	CCGGGACACGAACATGCTCTTGGTC			control_0bp	control_0bp	BC002
ANO10_0bp	TTCAGGTTCTCGGTCACGAGCTTCA	TTTGCTGCTGCTTGAGTGCCTCCAA			control_0bp	control_0bp	BC002
AKAP9_0bp	TTCTCAGACACTGTATCACTGCCTT	CAAGGTACCACATTCCTCTTTCAGT			control_0bp	control_0bp	BC002
ZKSCAN5_0bp	GTCTCAAACGTTGGCGGGTTGTACT	CCTGCATCCAGGTGCAGTCTTCTTC			control_0bp	control_0bp	BC002
MGA_0bp	GTACTCTTAGTGGGAAGCTGGTACA	CCACAGGAGATGTGGGAGCATTAGA			control_0bp	control_0bp	BC002
ZNF609_0bp	TTGGGAGCAATAGCAGCAACCAGGC	CTCCAGCATTGGCACCATCTCCTGA			control_0bp	control_0bp	BC002
ANO10 c.799A>G_ref	AGTGTCCCCCACCTGTAGGTCATGT	TGGCACAGCCACGCTTCCACAGTTC			variant	single	BC003
ARFGEF2 c.1294A>G_alt	AGGCCACACAGAGATATTGCTTGAC	TGCATTGATGAACATCTCGTGAGTC			variant	dual_lhs	BC003
JAK2 c.1849G>T_ref	CCAGAATATTCTCGTCTCCACAGAC	ACATACTCCATAATTTAAAACCAAATGCTTGTG			variant	dual_lhs	BC003
JAK2 c.1849G>T_alt	CCAGAATATTCTCGTCTCCACAGAA	ACATACTCCATAATTTAAAACCAAATGCTTGTG			variant	dual_lhs	BC003
KIF20B c.4945A>G_ref	TTCCTCTTCCGAGCCTTGGGAATCT	TAACTGTCACTGGTGTGGTACAACC			variant	dual_rhs	BC003
KIF20B c.4945A>G_alt	TTCCTCTTCCGAGCCTTGGGAATCT	CAACTGTCACTGGTGTGGTACAACC			variant	dual_rhs	BC003
MFSD12 c.1202G>T_ref	GCTCATGGAGCCGTACACGAACGCT	CCGCTGTTCGTGTGGGGACCGATGA			variant	dual_rhs	BC003
MFSD12 c.1202G>T_alt	GCTCATGGAGCCGTACACGAACGCT	ACGCTGTTCGTGTGGGGACCGATGA			variant	dual_rhs	BC003
MKI67 c.8158A>C_ref	CACGTGTCCTGAGATGCCTCTTTGT	GCTTGCTGTGGTGTCTACCACTTCT			variant	dual_lhs	BC003
ARFGEF2 c.1294A>G_ref	AGGCCACACAGAGATATTGCTTGAT	TGCATTGATGAACATCTCGTGAGTC			variant	dual_lhs	BC003
MKI67 c.8158A>C_alt	CACGTGTCCTGAGATGCCTCTTTGG	GCTTGCTGTGGTGTCTACCACTTCT			variant	dual_lhs	BC003
SLC39A11 c.168T>C_alt	AACTGCTGGGGCCAGAAGAGACCAG	TAGGAAGCTGCCAACATGACCCCTG			variant	dual_lhs	BC003
TAF1B c.1386G>T_ref	TTTTTTTCCAGCAGTTGCTGTTGAC	TCGACCAGTGTGCTAAATTGTTTCT			variant	dual_lhs	BC003
TP53 c.405insC_ref	TGCACAGGGCAGGTCTTGGCCAGTT	GGCAAAACATCTTGTTGAGGGCAGG			variant	dual_rhs	BC003
TP53 c.405insC_alt	TGCACAGGGCAGGTCTTGGCCAGTT	GGGCAAAACATCTTGTTGAGGGCAG			variant	dual_rhs	BC003
TP53 c.742C>T_ref	GTGATGATGGTGAGGATGGGCCTCC	GGTTCATGCCGCCCATGCAGGAACT			variant	dual_rhs	BC003
TP53 c.742C>T_alt	GTGATGATGGTGAGGATGGGCCTCC	AGTTCATGCCGCCCATGCAGGAACT			variant	dual_rhs	BC003
ZNF609 c.2601C>T_ref	TAGCCCCTTCTTTAACCAACTGTTC	GGCGTCCTTTGATTTGACACTGTCT			variant	dual_rhs	BC003
ZNF609 c.2601C>T_alt	TAGCCCCTTCTTTAACCAACTGTTC	AGCGTCCTTTGATTTGACACTGTCT			variant	dual_rhs	BC003
SLC39A11 c.168T>C_ref	AACTGCTGGGGCCAGAAGAGACCAA	TAGGAAGCTGCCAACATGACCCCTG			variant	dual_lhs	BC003
AKAP9 c.1389G>T_alt	CCATTTCTCCCTTATGCCGTGTTTT	AATTTCCTCCATCTGTGCCATGTGT			variant	dual_rhs	BC003
TAF1B c.1386G>T_alt	TTTTTTTCCAGCAGTTGCTGTTGAA	TCGACCAGTGTGCTAAATTGTTTCT			variant	dual_lhs	BC003
TTF2 c.382G>A	GAGCTGGTTCTTGATTCTTGTCAAG	TGAATGGATTTCTCAGCCAGTTGGA	TACCT	TATCT	variant	gapfill	BC003
AKAP9 c.1389G>T_ref	CCATTTCTCCCTTATGCCGTGTTTT	CATTTCCTCCATCTGTGCCATGTGT			variant	dual_rhs	BC003
MGA c.3808T>C_ref	TATGGTTCTCAGGGCTAGAATGACA	TGAAGTTTGCTGCTGAAATGATGGA			variant	single	BC003
CEP350 c.4336A>G_alt	CACAGATTTGACGTGCTGCGTCTGC	GGTGAGGCGAGCAGTTTCTGACTGC			variant	single	BC003
LATS1 c.1591C>T_alt	TTGAAGCGGTTCCCTCAGGAAAAGA	ACTGGGTTGAACAGTTTGAATTGGC			variant	single	BC003
QSOX2 c.376A>G_alt	TAGTCATGGCACACGGCCTGGTTCT	CCTCTTCCATGCAGTCCAGAGCTGC			variant	single	BC003
SACS c.7497C>T_alt	TTCTAAGGCTTTGTGTCGCTTTGGA	ACTGCTCCTAGTTTTACTGCTACTT			variant	single	BC003
SBNO1 c.627G>A_alt	TCATGGTTGGGGAAAAACTCCTCAT	TTTCATGTCGTTTATCCACATTCTA			variant	single	BC003
SLC23A2 c.1417G>A_alt	ACGCAAAGAGGGCGCTGAACTTCCT	GATCATGCCCAGAGCGAGCATGAGG			variant	single	BC003
ZKSCAN5 c.1566A>G_alt	CATCCTCTTTGAAGATGGTTGTCCC	AGTATCTCTTTCATGGGAATTCCCT			variant	single	BC003
MON1A c.501T>C_alt	CCTCAGACCCATAGCGGGAGTACAC	GGGCTTCCCTGCCTCACTCAGCACA			variant	single	BC003
HTT c.8157G>A	TCGCAGTTCTGTCAGCGTCACATAC	GCTCAAACTGGTTGCGCTCGGTGAA	ATCA	ATTA	variant	gapfill	BC003
LMTK2 c.3852A>G	TCGTCGCTGTTTTCGTCCTCCTCGT	ATCCATCCCGTCCTCTGAGAGGTCG	CTGC	CCGC	variant	gapfill	BC003
MADD c.1440T>C	TTGCAACATCCACAGAATCCACATC	TGCCATAGATGAGTGGGTTGAATTC	AT	GT	variant	gapfill	BC003
NCBP1 c.1428G>A	TAAATGCAGGTTGGGTTTGCAGGAC	GAGCTGAGAAGGTAGGAGGAACAAT	ACA	ATA	variant	gapfill	BC003
PARP9 c.1444A>G	TCCACGTTGAATCCCATCAGATTGA	AGGAGATCTAGCTTCAAGCCCATTT	TGGC	CGGC	variant	gapfill	BC003
SETD5 c.4131C>T	AGTCTGATGGCAATGACGACCTAGA	TCTGAGGAAAGGAGGTGGAACTCAG	GT	AT	variant	gapfill	BC003
GLB1 c.1824G>C	TGATGGTGTTTGGGGCCGAGGTCAT	GGATGTGCTGGGGCACAAACAAGGT	CA	GA	variant	gapfill	BC003
SPN c.879C>T	CGTCCACCACCCCGTTACGCTTGCC	CTGCTCAGCACGAGGGCCCCAGTCC	GCCT	ACCT	variant	gapfill	BC003
INSR c.1650G>A	ACCACCGTCCAACTGTTGGAACCAC	ATCCTGCCCGTCGAACTCCGTCACA	ACGC	ATGC	bulk_not_covered	gapfill	BC003
NCBP1_0bp	ACACAGGATGCTGTCAAAGGCAAGA	TAAGGTCTTAGGATGTGCCGTTCCT			control_0bp	control_0bp	BC003
PARP9_0bp	CATTGGCTGCATTCACCACAGCATC	AACAGCATGTGTGGTGAGGTCATCT			control_0bp	control_0bp	BC003
QSOX2_0bp	TTGTCGCGGCCATAGTGCTGCTTCA	AGAATGTGAGCACGTGGCCTTCATC			control_0bp	control_0bp	BC003
SACS_0bp	CCTTCCTCACAGGTGTTGTGCCAGA	GGCAGCTGTGAGCTGAACAGCAGCA			control_0bp	control_0bp	BC003
SBNO1_0bp	ACATACTCAGGAGCAGTAACTTGGT	TTGATCTATGAGTACGTCCGAACTG			control_0bp	control_0bp	BC003
SETD5_0bp	TAGAATGTAGGTGTTGTTCAAGCGC	GTTCTGTACATCTGCACTGTACTGA			control_0bp	control_0bp	BC003
SPN_0bp	GAGAGCTAGCTGCCGTGGTAACAGG	GGCTCCACTGGTCCTACTGGAGGTT			control_0bp	control_0bp	BC003
SLC39A11_0bp	AGCCAAGACTTCCATCTAAGATCCG	CCTCTGTCCACTAGAGAATACGAAC			control_0bp	control_0bp	BC003
TAF1B_0bp	GTCCATGGAAACACGTTCTATCAGT	GTCCTCTTCAGTCCAGTTGAACTGA			control_0bp	control_0bp	BC003
TP53_0bp	CTCTGGCATTCTGGGAGCTTCATCT	GGACCTGGGTCTTCAGTGAACCATT			control_0bp	control_0bp	BC003
MON1A_0bp	TGAGAATGAAGAGGCGGTCTTCCTC	TTTGCGGATCCAGCGCATCAGCTTA			control_0bp	control_0bp	BC003
TTF2_0bp	TTGACAGAGCCATCGATGGTGGCAT	AAGTCAGTCCATGCTTCTTCAGGTG			control_0bp	control_0bp	BC003
SLC23A2_0bp	CTGGCGACCACGGCACTGAGCATGC	CGATGACACCGGCCGCAGACACGGT			control_0bp	control_0bp	BC003
MKI67_0bp	GCTTGTTGGAGTGTCCACTGATTCT	GGTGGTGGAGATTTGCAGGCTATTT			control_0bp	control_0bp	BC003
GLB1_0bp	TGTCCACAGCTGCCAGGTAATCTGG	GTCGGAGGAGCGGAGAAGAATAGAC			control_0bp	control_0bp	BC003
MFSD12_0bp	TGGCCACCACGGTGAACGCATACCT	GAGTGCCGTGAGCTCCACCTTCTCA			control_0bp	control_0bp	BC003
MADD_0bp	GTCAATCTCCACCTCGCTGGCATCC	CCCAGTGCTGCATGTGTCAGAGGGT			control_0bp	control_0bp	BC003
LMTK2_0bp	CTCCAGGAGGCTGTCCTGACTGGTT	GAGTCCGAGGAGAGGGCAGACACCA			control_0bp	control_0bp	BC003
LATS1_0bp	CCAATCACACAACTGTGTGTATCCT	GTTCGTAGCAACACTTCAGGTGCAA			control_0bp	control_0bp	BC003
KIF20B_0bp	AAAACTGAATTTCTGTGCCATCTGC	CCTGAGCTTTTTTCACTTAACCGAC			control_0bp	control_0bp	BC003
JAK2_0bp	ATAGAAGAGGTGGATGTTCCCTCCA	TTTCTGTCATCGTAAGGCAGGCCAT			control_0bp	control_0bp	BC003
INSR_0bp	GTGAAGTGTCGCAAGCCGGAGATGA	CCAGCGACTCCTTGTTCACCACCTT			control_0bp	control_0bp	BC003
HTT_0bp	CAGCAGAGTGGAGTGTTCATCCTCG	ACAGGAACGAGTAAGCCTAAGAGCA			control_0bp	control_0bp	BC003
CEP350_0bp	GAGTTCCTTGGATTTGGTAAAGGCA	CCTCTTTTGATTTGCTGCTCCTCAT			control_0bp	control_0bp	BC003
ARFGEF2_0bp	TGTCGGCTAGGATCTTCTCCAGGGC	CCGGGACACGAACATGCTCTTGGTC			control_0bp	control_0bp	BC003
ANO10_0bp	TTCAGGTTCTCGGTCACGAGCTTCA	TTTGCTGCTGCTTGAGTGCCTCCAA			control_0bp	control_0bp	BC003
AKAP9_0bp	TTCTCAGACACTGTATCACTGCCTT	CAAGGTACCACATTCCTCTTTCAGT			control_0bp	control_0bp	BC003
ZKSCAN5_0bp	GTCTCAAACGTTGGCGGGTTGTACT	CCTGCATCCAGGTGCAGTCTTCTTC			control_0bp	control_0bp	BC003
MGA_0bp	GTACTCTTAGTGGGAAGCTGGTACA	CCACAGGAGATGTGGGAGCATTAGA			control_0bp	control_0bp	BC003
ZNF609_0bp	TTGGGAGCAATAGCAGCAACCAGGC	CTCCAGCATTGGCACCATCTCCTGA			control_0bp	control_0bp	BC003

## Sheet: h
glioma 4-plex
name	lhs_probe	rhs_probe	ref_gapfill	alt_gapfill	probe_type	notes	BC
AXL c.1103G>A	GGGTGTCCTGGCCTTGATACGCCAG	ACCCTAACAGGGTACCCTGCAGGGG	CCGGT	CTGGT	gapfill		BC001,BC002,BC003,BC004
CARD11 c.3292_3294	TCCTTCAGCCGGCACACGCGCAGGA	TCCTCCGTCTCAGGTCGGGGCAGCA	ACTCC	ACTCC	gapfill		BC001,BC002,BC003,BC004
CTNNB1 c.2266C>G	CATCCATGAGGTCCTGGGCATGCCC	CTGGCAGCCCATCAACTGGATAGTC	CAGAT	CACAT	gapfill		BC001,BC002,BC003,BC004
DROSHA c.2731_2733	CAGTTAGATAATGAATTCCTGGCAT	TTCATTCCAAAATTTAAATGATGAC	GATCAGGA	GATCAGGA	gapfill		BC001,BC002,BC003,BC004
EGFR c.2573T>G	TCTCTTCCGCACCCAGCAGTTTGGC	AAAATCTGTGATCTTGACATGCTGC	CAGCCC	CCGCCC	gapfill		BC001,BC002,BC003,BC004
EPHA3 c.394G>T	AAACTGATGCTCTCGAAATTTCACC	GATCATCATCAGACTCCATGTAGTA	CCAT	CAAT	gapfill		BC001,BC002,BC003,BC004
FANCC c.262A>G	ACAACATAAGCACCATATTAGAATT	GGCTTTCATCATATGCTAAAATAAA	TTTT	TCTT	gapfill		BC001,BC002,BC003,BC004
FGFR1 c.1967C>T	GTGCCATCCACTTCACAGGCAGTCG	TGGTTGTCTTTTTATAGTAGTCGAT	GCCGT	GACGT	gapfill		BC001,BC002,BC003,BC004
FOXP1 c.80T>C	GCCCCTCCCGAAGACCGCCGCACTC	TAAGTGGTTGCTGCCGCCCGACCCA	TAG	TGG	gapfill		BC001,BC002,BC003,BC004
GSK3B c.337C>T	CTCACCACTGGAGTAGAAGAAATAA	AATCGGACTATGTTACAGTGATCTA	CGC	CAC	gapfill		BC001,BC002,BC003,BC004
GSK3B c.637_639	TAGTACCGAGAACAGATATACGAAA	TTCTCCTCGGACCAGCTGCTTTGCA	CATTGGG	CATTGGG	gapfill		BC001,BC002,BC003,BC004
HGF c.418_420	ATTTGATGCCACTCTTAGTGATAGA	GTTCCCTTGTAGCTGCGTCCTTTAC	TACT	TACT	gapfill		BC001,BC002,BC003,BC004
HGF c.838T>A	GCATGTTTTAATTGCACAGTACTCC	GTGAGGGTCAAGAGTATAGCACCAT	CAGCGGGT	CTGCGGGT	gapfill		BC001,BC002,BC003,BC004
HOXB13 c.664C>A	CTCCCGCAACTGCCCCTTGCTGTAC	GCGTTTCTTGCGGCCGCGACGAAAG	GGAAT	GTAAT	gapfill		BC001,BC002,BC003,BC004
IKBKE c.1447_1449	GCCGCCTTCAGTTCCTGGATCTCAG	CCAGCCACGCTGCTGAACCTCTCAG	GCGTT	GCGTT	gapfill		BC001,BC002,BC003,BC004
INHBA c.204del	CGGCTGGGTGACATCGGGTCTCTTC	AGTGCAGCATGTTTAAAATGTGCTT	TTCA	TTA	gapfill		BC001,BC002,BC003,BC004
BTK c.1296C>G	TCATCTTCAGACATGGAGCCTTCTT	TCATCTTGATGGCCACGTCGTACTG	TGA	TCA	gapfill		BC001,BC002,BC003,BC004
INHBA c.430G>T	ACGCTCCACCACTGACAGGTCACTG	CCTTGGAAATCTCGAAGTGCAGCGT	CCTT	CATT	gapfill		BC001,BC002,BC003,BC004
BCOR c.2538_2539delinsAT	CAGGGCGATGAAATCACGGTGCTGC	GGGCCGGCTCAACTGAGGGCTTGGG	TGCA	TATA	gapfill		BC001,BC002,BC003,BC004
AMER1 c.469_471	TTTGGCTTGGGCATAGAGGGAAACT	ACAGCTTTCTCTGTGGCTCCAGCCA	TCTCAGCC	TCTCAGCC	gapfill		BC001,BC002,BC003,BC004
TP53 c.1119_1143del	CAGGCCCTTCTGTCTTGAACATGAG	TTTGGACTTCAGGTGGCTGGAGTGA	TTTTTTATGGCGGGAGGTAGACTGACCCTT	TTTTT	gapfill		BC001,BC002,BC003,BC004
ATM c.8198A>C	TTCTCTGCAGTAATGTATTACACAT	AAGACCTGTTGCATGACAGCATCTT	CTGG	CGGG	gapfill		BC001,BC002,BC003,BC004
PTPRT c.348C>G	TTCACGTAGACGTTCAAGGCCCCTG	TGGACCTGTCACGGCTGGAGAAGTA	GGC	GCC	gapfill		BC001,BC002,BC003,BC004
STK40 c.1115A>G	GACGCATGTAGTTCTCAAACTCGTA	AGCACTCCTCCGTCACCTTCGCCTC	CTGGG	CCGGG	gapfill		BC001,BC002,BC003,BC004
ARAF c.1039C>A	CATCTCATTCTTGAAAGCCTGGGCC	TCAGCTGTGGGCTGGGACACCTTGA	TGC	TTC	gapfill		BC001,BC002,BC003,BC004
CCNE1 c.1120_1122	GTTCAGACAACATGGCTTTCTTTGC	TTTGTCCAGCAAATCCAAGCTGTCT	TCGGGC	TCGGGC	gapfill		BC001,BC002,BC003,BC004
EPHA5 c.1292T>C	CAAAGGTATAGTTTGTGTGAGCGAG	TCCACCATCATGACAGAGGTGTTTT	TAGA	TGGA	gapfill		BC001,BC002,BC003,BC004
MYD88 c.794T>C	TCATTGCCTTGTACTTGATGGGGAT	CGCTTCTGATGGGCACCTGGAGAGA	CAGT	CGGT	gapfill		BC001,BC002,BC003,BC004
PIK3C2G c.2251G>A	CTGTGGGAGATATTCCAGTAGTTCA	CAAGAGGTTGTCTAATTGTTGAACT	TCATT	TTATT	gapfill		BC001,BC002,BC003,BC004
PIK3C2G c.2593G>T	AGTATTTACATCTTGAAAGAACTCT	AGTCTGCCAATTTCTTTCTTCAGTA	TCT	TAT	gapfill		BC001,BC002,BC003,BC004
PTPRD c.955G>T	TCCTGGAGGTTTGGGTAAGGCTTTG	GATCTGTGCTATTGCTTCAATGACA	ACAGT	AAAGT	gapfill		BC001,BC002,BC003,BC004
SPOP c.705G>T	TTGATTTCAACTCGATTCTTTTTGC	TCCATTTCATGTTCAAACATGGCAC	TCTCC	TATCC	gapfill		BC001,BC002,BC003,BC004
STK11 c.97G>T	CTTGCGGCGCGGCTGGTAGATGACC	GGAGTCGATGCGGTGGATGAACGTG	TCGGT	TAGGT	gapfill		BC001,BC002,BC003,BC004
TGFBR2 c.1021G>A	CTTGCGCAGGTCCTCCCAGCTGATG	GCCGCGTCAGGTACTCCTGTAGGTT	ACAT	ATAT	gapfill		BC001,BC002,BC003,BC004
U2AF1 c.101C>T	TAAACGTCGGTTTATTGTGCAACCG	ACCTGTCTCCATGACGACATGCTCC	AGAGC	AAAGC	gapfill		BC001,BC002,BC003,BC004
ARAF c.203G>A	CTGTGTCCCAGGCAGTGACCGTCTT	TCCCTTGATGAGTCGGTAGACCACA	TCG	TTG	gapfill		BC001,BC002,BC003,BC004
STK11 c.493G>T	CACAATGCCCTGGCTATGCAGGTAC	AGGCCGTCAATCAGCTGACAGAAGT	TCC	TAC	gapfill		BC001,BC002,BC003,BC004
KEAP1 c.212G>C	TGACGTCACACAGCTGCTGGCTGAG	AGCTCGTTCATGATGCCAAAGGCCT	CCGC	CGGC	gapfill		BC001,BC002,BC003,BC004
KEAP1 c.1084_1086	CCACCACGCAGCCGGCCAGGCCGCT	ACCTGCAGGTCCGCCAACCGGAGCC	CCGCGGC	CCGCGGC	gapfill		BC001,BC002,BC003,BC004
PTPRD c.4847G>T	AGTTTCTAGCTGGCACTTCGGTATT	AAGTCACTGCTTCTAACAGTGCATC	TCCAC	TACAC	gapfill		BC001,BC002,BC003,BC004
PTPRT c.826G>C	GATCAGCTCCGCGTAGTTGGACACA	ACCCACCATCAGAGCGGATCACACA	CCAG	CGAG	gapfill		BC001,BC002,BC003,BC004
RARA c.823A>C	TGGTGTCCTGCTCGGGCGTGTACCG	AGATCCGCAGGATCAGGATGTCCAG	CGTGC	CGGGC	gapfill		BC001,BC002,BC003,BC004
RB1 c.1641_1657del	AAGGGATTCCATGATTCGATGTTCA	ATTTCTCTTGTCAAGTTGCCTTCTG	CATCGTTCTAAATGTTTTATC	CATC	gapfill		BC001,BC002,BC003,BC004
RBM10 c.1054G>T	GAGCTTGGCTCCGAGCCCTGTGACA	TGGGAGGCCAGGACTCCCTGGGCCT	GGGCT	AGGCT	gapfill		BC001,BC002,BC003,BC004
SDHC c.114G>A	CCTATATTCTTATTCCAGAACCGCT	TCTTCTTTGGCCGTGGTTCCCAAAG	CCATC	CTATC	gapfill		BC001,BC002,BC003,BC004
SHOC2 c.1549_1551	TCATTCAAATACAGTTCTTCTAGGT	AGTGTACCAATTTCTTCAGGAAGGT	TCTCC	TCTCC	gapfill		BC001,BC002,BC003,BC004
SPOP c.292_294	AGGATGGAGAATTTGAATTTTGCCC	TCACTCTTTGGACAGCTGACCAGTA	GAACT	GAACT	gapfill		BC001,BC002,BC003,BC004
STK11 c.190A>T	ACAGCGTCTCCGAGTCCAGCACCTC	ACCTTGCCGTAAGAGCCTTCCCCCA	CTTC	CTAC	gapfill		BC001,BC002,BC003,BC004
STK11 c.256C>T	TTGGCCTCCCCGTTGGGGATCCTTC	TTCTTCTTCTTGAGGATCTTGACGG	GCAAC	ACAAC	gapfill		BC001,BC002,BC003,BC004
TGFBR1 c.1477_1479	TTGATGCCTTCCTGTTGACTGAGTT	AATGTTTTCTTAATCCGCAATGCTG	GCGAT	GCGAT	gapfill		BC001,BC002,BC003,BC004
TGFBR2 c.487_489	AGGCTGATGCCTGTCACTTGAAATA	AGCAACAAGTCAGGATTGCTGGTGT	TGACT	TGACT	gapfill		BC001,BC002,BC003,BC004
TP53 c.595_597	CATCCAAATACTCCACACGCAAATT	TCCACTCGGATAAGATGCTGAGGAG	TCCT	TCCT	gapfill		BC001,BC002,BC003,BC004
TP53 c.818G>A	GGTCTCTCCCAGGACAGGCACAAAC	ACCTCAAAGCTGTTCCGTCCCAGTA	ACGC	ATGC	gapfill		BC001,BC002,BC003,BC004
TP53 c.473G>T	TGACTGCTTGTAGATGGCCATGGCG	TGCCGGGCGGGGGTGTGGAATCAAC	CGGACGCGGG	AGGACGCGGG	gapfill		BC001,BC002,BC003,BC004
PTPRD c.3100G>T	TCTCTGGAATCTCCCAAGACAGCAA	AAGTCTTCATTACTGCTTTGACATG	CACGG	CAAGG	gapfill		BC001,BC002,BC003,BC004
KEAP1 c.959G>C	AGATCAGGCGGCCCACCTTGGGCGC	AGGGCATCACCTGCGTGGGCTTGTG	CCGGC	CGGGC	gapfill		BC001,BC002,BC003,BC004
POLE c.5560G>A	TGATGACCCCAGGCGCTTGAACTCA	GAGCTGCAGGAAGAGCTTCTTCATC	GCGAT	GTGAT	gapfill		BC001,BC002,BC003,BC004
PLCG2 c.148_150	TCAGCGGTCTTGCTCCAGGCCACCT	CTCCATGATCACCTGGACGGTTCTC	GCCGCGT	GCCGCGT	gapfill		BC001,BC002,BC003,BC004
KMT2A c.1471_1473	GGAAGTACCTGAATCTCCTCAGAAG	AGTCTGTGGAGGTATCAACACTGGG	CCTGAG	CCTGAG	gapfill		BC001,BC002,BC003,BC004
KMT2C c.5186C>G	CTTTAAAAAGCTCCGAATCAATACG	TGGGATCAATGCTATCTTGCTGTTG	AGAGC	ACAGC	gapfill		BC001,BC002,BC003,BC004
MDC1 c.898G>A	CCTGCTGTCATCATCCACATCTGTG	TGTCCTCTCCAGGAGGTTGGCTCCT	TCAC	TTAC	gapfill		BC001,BC002,BC003,BC004
MDC1 c.1099G>T	ACCAGCCTGGCTCTCCTGCAGATGG	AGGCCTGGTGCTCCAGGACCCCTTG	GCC	GAC	gapfill		BC001,BC002,BC003,BC004
MDC1 c.1348G>A	CTCCACGTCTGTGTCACTGTCTCTC	GGTGGTTTGGCTTCGCTGCAGAAGG	TCAGT	TTAGT	gapfill		BC001,BC002,BC003,BC004
MGA c.7615G>A	CTGTTTGCTAATTCTGGGAGATATG	TCATCTGATCCCATCTTCTTTTTTC	TCAAAC	TTAAAC	gapfill		BC001,BC002,BC003,BC004
MYC c.937_939	TGCTGATGTGTGGAGACGTGGCACC	AGGACCAGTGGGCTGTGAGGAGGTT	TCTTG	TCTTG	gapfill		BC001,BC002,BC003,BC004
NCOA3 c.4072_4074	GATGGCCAGCCCTTCATTTCTGAGG	TAGATGGATGCAGCCTGCGGGTGTT	ACTGA	ACTGA	gapfill		BC001,BC002,BC003,BC004
NF1 c.2166_2167dup	GAGGTTATGCACTGACACTTCATCC	ACACCGGATATCTGCTTCCTCACAG	ACCCC	ACCCC	gapfill		BC001,BC002,BC003,BC004
NFE2L2 c.83T>G	TACTTCTCGACTTACTCCAAGATCT	CTTGCCTCCAAAGTATGTCAATCAA	ATAT	CTAT	gapfill		BC001,BC002,BC003,BC004
NOTCH2 c.5179_5181	CCCACAGCATCCTGTCCCACTGGCT	TTGTGATTGCTTGCATCTCGGCGAA	CACGACGC	CACGACGC	gapfill		BC001,BC002,BC003,BC004
PAK5 c.359C>T	AGAAGGTGATGAAGCCATTTTCTTC	GGCCTGGACCGTGGCTGGAGGCTCC	CGCGT	CACGT	gapfill		BC001,BC002,BC003,BC004
PBRM1 c.703_705	CTTTTGTAGCTTCCATTCTGTATCC	AATGGTCTTGAGATCTATAGGCTCC	TCTGGGC	TCTGGGC	gapfill		BC001,BC002,BC003,BC004
PHOX2B c.124_126	AAGTGGTCCTTATCGGGTTATACTG	ACTGGCCTGGCTGCAGGAACTGAAG	GAAGCC	GAAGCC	gapfill		BC001,BC002,BC003,BC004
PIK3CG c.1850_1851delinsCT	AACCCAACATCCAAAGCACTTTGAT	ACTTCCCTTCTGGCCAACAATTGGT	CCCAG	CAGAG	gapfill		BC001,BC002,BC003,BC004
PLCG2 c.2638_2640	GCAAACTCCACCGGAGGATCGCCCT	TTGGGCTCCAGGATGAAGACAAAGG	GCTGC	GCTGC	gapfill		BC001,BC002,BC003,BC004
SMO c.73G>T	GCTCGAGGCCGCCCCCCGGCCCGGG	AGCAGCAGCAGCAGCAGCAGCCCCA	TCCCCC	TACCCC	gapfill		BC001,BC002,BC003,BC004
INPP4B c.181A>G	GTGGATTACGGAGATCTGCACCAGT	TCAGTTTACGATCACGGACAGGAGC	GTAT	GCAT	gapfill		BC001,BC002,BC003,BC004
COP1 c.168dup	ACCGGGCCCCCGAGGCCGCCCGAGC	TGGGCCACCCCGCCGGACACCAGCG	CGGCGGCC	CGGCGGCC	gapfill		BC001,BC002,BC003,BC004
FYN c.229C>T	TGTCACTCCTGTTCCTCCTCTCGTA	AAGGTCCCCGTATGAGACGAAGAGT	CGC	CAC	gapfill		BC001,BC002,BC003,BC004
GRIN2A c.3200G>A	TGTTGTCAGGTTCCCTGTGGCACGT	GACGTTTCTGAAATGTCAGAGTGGG	GGCCCGATTT	GGCCTGATTT	gapfill		BC001,BC002,BC003,BC004
TP53 c.322G>A	AGAATGCAAGAAGCCCAGACGGAAA	AGCTGCCCTGGTAGGTTTTCTGGGA	CCGT	CTGT	gapfill		BC001,BC002,BC003,BC004
NUP93 c.1967C>T	TCTTCAGCCTCTCCTTGTTGGATTG	ACTGATCTGGGGGACGACAGGGCTC	CGGGGC	CAGGGC	gapfill		BC001,BC002,BC003,BC004
BRCA1 c.1789G>A	TGCTTTTGAATTGTGGATATTTAAT	TCCATATTGCTTATACTGCTGCTTA	TCGAGT	TTGAGT	gapfill		BC001,BC002,BC003,BC004
EPHB1 c.1123G>A	CTGCCTGGGCACAAACTCCACATTG	CACAGCGGGAGCAGCTCCGGCGGTC	TCGT	TTGT	gapfill		BC001,BC002,BC003,BC004
PIK3CA c.1258T>C	GTTTATATTTCCCCATGCCAATGGA	GTTCCTCTTTAGCACCCTTTCGGCC	CAGT	CGGT	gapfill		BC001,BC002,BC003,BC004
PLCG2 c.2263G>A	CTGGGATCCACATACATTCTGCTGA	CGTAGAGGGAGTTTATATCTCTTTC	CGT	TGT	gapfill		BC001,BC002,BC003,BC004
TP53 c.68G>A	GAACGTTGTTTTCAGGAAGTAGTTT	AGGTCTGAAAATGTTTCCTGACTCA	CCAT	CTAT	gapfill		BC001,BC002,BC003,BC004
CSF3R c.1316C>T	CTACCCAGAGGCTGTGAGGGTCTCG	GGCATGGAGTCTGGTCAGAGCTGGG	GGCCAT	GACCAT	gapfill		BC001,BC002,BC003,BC004
PIK3CD c.898C>T	CGCAGGAATGGGAGGTGGTTTGGCA	TTCTGGACCTGGGGGGCAGGGTTGC	CGCGGT	CACGGT	gapfill		BC001,BC002,BC003,BC004
JAK3 c.62C>T	AGCAGCACATGCAGGGCACCAGCCT	GGACAAGAGGCTGCATGAACGCTGA	CCGT	CCAT	gapfill		BC001,BC002,BC003,BC004
ATRX c.1079_1082del	TTTAACATAACTGGAGTTCATGTTG	CAGTTTTTTTGCCTTCTTAATCATC	GCTGTGGTCTCAAT	GCTGTGGTCT	gapfill		BC001,BC002,BC003,BC004
MED12 c.245G>A	GACCAGTGTCAGGAAGGGTATTACA	TTTCTCTGCAATAATGCTGCTGAAG	ACGTAA	ATGTAA	gapfill		BC001,BC002,BC003,BC004
ARID2 c.3493C>T	TATGGTTACCTGGTTGCCAGAAGTC	TGGTTGCTGGGCTATTTGAGATCAG	CCTTGGAAAA	CCTTAGAAAA	gapfill		BC001,BC002,BC003,BC004
ERBB3 c.2785C>T	TGTGCAGATCTGGGGCTGTGCCAAC	CCCCCTTCTCTAGCAGGTCTGGTAC	CGCT	CACT	gapfill		BC001,BC002,BC003,BC004
MSH2 c.1300G>A	ATCAGTAAGAGGAGTCACAAAAACT	ACAATAATTTCTGGTGTTTTCCTTC	GCCA	GTCA	gapfill		BC001,BC002,BC003,BC004
PIK3R2 c.431C>G	GTGCGGGCAGCTCCGGGCGGTAGTG	TCGCTGTCCAGCCCTGTCCTTTCAA	AGAT	ACAT	gapfill		BC001,BC002,BC003,BC004
CD79B c.302A>G	TGGTGAGGGTGGCGAGAGATTCGTT	TCTTCCATGCGGCCCTTTTCCAGCT	CTGGGAC	CCGGGAC	gapfill		BC001,BC002,BC003,BC004
AGO2 c.2318G>A	GGATCTGCAGCTCATCAGAGGAGAA	TTGTCGTCCCAGAGGACGTGATAGT	ACGA	ATGA	gapfill		BC001,BC002,BC003,BC004
AGO2 c.313C>T	TCCACCTTGTCCCTCCCAATCGGAA	GGCTGTGTATAGATTCTTCCTGCCG	GGGGCAT	GGGACAT	gapfill		BC001,BC002,BC003,BC004
PIK3CA c.2702G>T	TGAAGGTAGCTACACAGTATCCAGC	GAACGTGTAAACAGGTCAATGGCTG	ACAT	AAAT	gapfill		BC001,BC002,BC003,BC004
PTPRD c.349C>T	AAGCCCCTGGGAATTTGATCTTCCC	AAAACTGTGAGTCTGGTGGATACAC	GC	AC	gapfill		BC001,BC002,BC003,BC004
CDKN2B c.91C>T	ATCCGCGCCGGCTTCCAGGAGCTGT	ACCTTCTCCACTAGTCCCCGCGCCG	CGC	CAC	gapfill		BC001,BC002,BC003,BC004
SPEN c.4624C>T	CTCTTTTCTCTCTAGATGCTGCAAT	GGAATCTTGTTCAAAGATTGAGCTG	CGCTT	CACTT	gapfill		BC001,BC002,BC003,BC004
EGFR c.2582T>G	TGGTATTCTTTCTCTTCCGCACCCA	TTGGCCAGCCCAAAATCTGTGATCT	GCAGT	GCCGT	gapfill		BC001,BC002,BC003,BC004
KRAS c.35G>A	TGTATCGTCAAGGCACTCTTGCCTA	AGCTCCAACTACCACAAGTTTATAT	CGCCACC	CGCCATC	gapfill		BC001,BC002,BC003,BC004
NF1_1 c.1318C>T	ATGAAGTGTTTCACCAAACATATTT	TCAACCGAGTGACAATACACAGCAT	CGAAGT	CAAAGT	gapfill		BC001,BC002,BC003,BC004
BCOR c.2859A>T	AGCTTAGATGGCTTCGGTTTCAGAA	GCCATCATTTGATTCAGCCTCATCA	CTTT	CATT	gapfill		BC001,BC002,BC003,BC004
PTEN c.892C>T	TATACTGCAAATGCTATCGATTTCT	CACATAGACTTCCATTTTCTACTTT	TGAT	TAAT	gapfill		BC001,BC002,BC003,BC004
RB1 c.1735C>T	TTCAAGGTGATCAGTTGGTCCTTCT	CCTTTGATTGTTTAATAAGATCAAA	CGGT	CAGT	gapfill		BC001,BC002,BC003,BC004
PDGFRA c.2465G>A	TTTTTCCTTGTGCCAGGAGGACGTT	AGCCAGATCACGGTGGACACAATTT	GCGAGC	GTGAGC	gapfill		BC001,BC002,BC003,BC004
IRS1 c.1791dup	AGGGTGGAGCTGTCTGGGCGGTGGT	CCCCCCGACGCTCCAAGGGGTGCAT	GCC	GCCC	gapfill		BC001,BC002,BC003,BC004
STAG2 c.1814del	GCAATAAGGCATCCAAATGCTTTTC	CGTCCAGTGGTATATATTTCCAAAT	TAAT	TAT	gapfill		BC001,BC002,BC003,BC004
BRCA1 c.3644A>G	GAAGCTCTTCATCCTCACTAGATAA	TCTTCTGAGGACTCTAATTTCTTGG	GTTC	GCTC	gapfill		BC001,BC002,BC003,BC004
SPEN c.8755G>A	TGCCTCCCTGGGTGACAGGCGTGGA	GAGGTGAATGGGCTCGGGCTTCTCC	CACCGA	CATCGA	gapfill		BC001,BC002,BC003,BC004
MAP3K1 c.746G>A	ATGGGGAGTTGCCAGGAGAAGGACT	CGGCCTTTGGAAGCTGGTGAAGCCG	GCGT	GTGT	gapfill		BC001,BC002,BC003,BC004
POLE c.5554C>T	ACCCCAGGCGCTTGAACTCAGCGAT	TGCAGGAAGAGCTTCTTCATCATGT	GAGC	GAAC	gapfill		BC001,BC002,BC003,BC004
FAT1 c.9242C>T	TTGCTCCTCACGATCAAGGGGGGTT	TCAGTTCACCTGTGTCTGGATTTAG	GACGTTT	GACATTT	gapfill		BC001,BC002,BC003,BC004
TSC2 c.5228G>A	TGGCGGAGCCGCTTGATGTGGCGGA	GGCAATCCACTTGGAGGGGTAGATA	GCCG	GCTG	gapfill		BC001,BC002,BC003,BC004
PIK3R1 c.1558_1561del	ATCATAATTATGCATAATCCTTTGT	CTCATTGCCTTCACGTTTAAACTTT	ATTTCTTT	ATTT	gapfill		BC001,BC002,BC003,BC004
EP300 c.4933C>T	GCACATGGTGGACCACTGGGCTCTT	GAAGAGAACTCCAGGTGCTTGTCCC	CGGAGT	CAGAGT	gapfill		BC001,BC002,BC003,BC004
EPHB1 c.1910G>A	TTCCCTCTTGCCTGGCAGTTTCAAA	TTGTACACTTCTCCAAACTCCCCTG	CGCCCC	TGCCCC	gapfill		BC001,BC002,BC003,BC004
ATRX c.1147dup	CTGACGTAATTTTGTAGCAGAACTG	TCTGAATTATCTGTTGCCTGCTTTA	ATT	ATTT	gapfill		BC001,BC002,BC003,BC004
PLCG2 c.1661C>T	AACCAGGAAGGTGCCATCCTTGCCC	CTCCATGCAGTATTCCTGCAGCAAC	CCCGT	CCCAT	gapfill		BC001,BC002,BC003,BC004
FBXW7 c.1762G>T	CAGAGACAAGAATATTGTCTTTGAG	ATTCCACTTGTTAACGACTGGTGCC	TTCC	TTAC	gapfill		BC001,BC002,BC003,BC004
PTEN c.388C>*	AATATGCACATATCATTACACCAGT	TTCCAGCTTTACAGTGAATTGCTGC	TCGTCCCT	TCTCCCT	gapfill		BC001,BC002,BC003,BC004
KRAS c.34_35	TCGTCAAGGCACTCTTGCCTACGCC	TCCAACTACCACAAGTTTATATTCA	ACCAGC	ACCAGC	gapfill		BC001,BC002,BC003,BC004
TP53 c.745_747	TCCAGTGTGATGATGGTGAGGATGG	TCATGCCGCCCATGCAGGAACTGTT	GCCTCCGGT	GCCTCCGGT	gapfill		BC001,BC002,BC003,BC004
STK11 c.667G>T	GAAGGTGTCCAGGCCGTTGGCAATC	TGGAAAGCCGGGGAGCCCTGGCTGG	TCGGGCGGC	TAGGGCGGC	gapfill		BC001,BC002,BC003,BC004
ATM c.6056A>G	TGTAACATCTTCCCTCCACCACAGC	AAACTATCTGGCTCCCCTATACTTC	CATAC	CACAC	gapfill		BC001,BC002,BC003,BC004
CARD11 c.1399C>A	GTCAGCTTCTTGACCATTGGTCCTG	TGGCATCCCCAAAGTCCTGAGAGAT	GGGC	GTGC	gapfill		BC001,BC002,BC003,BC004
CDKN2A c.167_172delinsT	GTGGAGCAGCAGCAGCTCCGCCACT	GCCCATCATCATGACCTGGATCGGC	CGGGCGCT	CAT	gapfill		BC001,BC002,BC003,BC004
ESR1 c.1082C>T	AATCCACAAAGCCTGGCACCCTCTT	CAGTTGATCATGTGAACCAGCTCCC	CGCC	CACC	gapfill		BC001,BC002,BC003,BC004
FLT4 c.640G>A	ACCAGGAAGGGGTTGGAAAGGAAGT	TGGTCTCCCCAGGTGGTCTCGCACT	CC	TC	gapfill		BC001,BC002,BC003,BC004
MUTYH c.1145G>A	GGAACTCCCACAGTCCTGCCAGCAG	GAGTTGGGCCTCTGCACCAGCAGAA	ACCT	ATCT	gapfill		BC001,BC002,BC003,BC004
CARD11 c.1145C>T	TCTGAGCTTCATCTCGGGAGTGGAA	TGGTCCCGCTCCCGCTCCACCTCCT	GGCC	GACC	gapfill		BC001,BC002,BC003,BC004
RPS6KB2 c.359G>A	GGTGCTTCACTGACTCTAGAATGTT	TCAGCCCGTGTGTGTGCTGTGTCCT	CCGC	CTGC	gapfill		BC001,BC002,BC003,BC004
DROSHA c.2768G>A	ACTTTTCTGTCTCCGTATTTGGGCT	CCACAGTTAGATAATGAATTCCTGG	GCCGAATT	GCTGAATT	gapfill		BC001,BC002,BC003,BC004
DROSHA c.3598G>A	CCTCTTGGTCTTGTCGTTGGTTATG	ACTCCTGCATGCCCAGCTCCTCCGC	GCGT	GTGT	gapfill		BC001,BC002,BC003,BC004
POLE c.3614C>T	CCTCCATGTCAGGAGCACTTGGCCT	TGTCTTCTGAGGCCTCGGCCATCGT	CGGAC	CAGAC	gapfill		BC001,BC002,BC003,BC004
ALK c.3542G>A	GGGATTGCAGGCTCACCCCAATGCA	AATGTTCTGGTGGTTGAATTTGCTG	GCGAAC	GTGAAC	gapfill		BC001,BC002,BC003,BC004
POLE c.1277C>T	ATCATAGCCTAGCTTGGCCTTGGCG	GAGATTATGACTGCCCACAGGAAGG	GCCGCCTT	GCCACCTT	gapfill		BC001,BC002,BC003,BC004
FAT1 c.4880G>A	TTAAATCATACTCCGCTTGGTTACT	TCTAATTCTTTGGCAGTTTTAATAG	TCGA	TTGA	gapfill		BC001,BC002,BC003,BC004
ABL1 c.586G>T	CGTTGAATGATGATGAACCAACTCG	AGGGTGTTGAAGCGGCTCTCGGAGG	GCC	GAC	gapfill		BC001,BC002,BC003,BC004
RFWD2 c.1847C>T	CACAGTTTTAGCTGACTGTCTGTTG	AGAGACAATTTCCTCACCACTCACA	AGGC	AGAC	gapfill		BC001,BC002,BC003,BC004
EP300 c.4586G>A	TGCTTTCATTGCTGGTGTTTTCCTC	TTTCTCTCTTCTTCCTCCTGTTCCA	TCGT	TTGT	gapfill		BC001,BC002,BC003,BC004
ASXL2 c.4157C>T	CCTCTATGCTGTTCTCTTCGGAGAA	TGAACAGGAATGGTCTGGCCATGGC	CGCC	CACC	gapfill		BC001,BC002,BC003,BC004
EGFR c.1994G>A	CGATGTGGCGCCTTCGCATGAAGAG	TCCCCAGGGCCACCACCAGCAGCAA	GCCGA	GTCGA	gapfill		BC001,BC002,BC003,BC004
CDKN2A c.387C>G	TGCCTCTGGTGCCCCCCGCAGCCGC	ACCGTGCGACATCGCGATGGCCCAG	GCGCAGGT	GCGCAGCT	gapfill		BC001,BC002,BC003,BC004
ERF c.536G>A	ACTGACTGAGCCTCGGCCCAGGCGG	GCCACCACAGCCGAGAAGAGGGAAG	CGG	TGG	gapfill		BC001,BC002,BC003,BC004
ARID1A c.2098G>A	CTGAGCAACACTGGCGGGAGAGCCA	GGGGACGGGGAAGGGCCTCGGATGC	ACA	ATA	gapfill		BC001,BC002,BC003,BC004
PIK3C2G c.3896G>T	CCTCAGAGAGGAAAAAGCTAAGTAC	CACTGTTTGTAACTTCATGTGATAC	ACAAT	AAAAT	gapfill		BC001,BC002,BC003,BC004
REL c.938G>A	GTTCAAGACCATCCTGGTCAACATG	AAACCCTGTTTCTACGTGATCCTGG	GCG	GTG	gapfill		BC001,BC002,BC003,BC004
PRDM14 c.1063G>T	AAGGAGCTCTTGGTTCTGATGGATC	TGCAGCTCTCATAAAATATATGCCC	TCTT	TATT	gapfill		BC001,BC002,BC003,BC004
AKT3 c.224_225delinsTT	TCTATAACAGTAGTCCACTGGAGAC	GATTATAAATGTGTTTGGCTTTGGT	ATCT	AAAT	gapfill		BC001,BC002,BC003,BC004
ARID2 c.4483del	AACGTCAGATGATAGGGCAGGAGAA	ACTTTTGATCCTGAGTCGGGAACTG	TGGGAT	TGGAT	gapfill		BC001,BC002,BC003,BC004
NOTCH1 c.1717G>T	CTTGCAGGAGCCGTAGTGGCAGGGG	CGCACTCATCGATGTCCACCTCGCA	TCGGGGT	TAGGGGT	gapfill		BC001,BC002,BC003,BC004
NOTCH1 c.2282C>T	CTTTGCAGGTGCCGCCGTTGACACA	TGGATTCACACTCATTGTTGTTGAT	AGGGT	AAGGT	gapfill		BC001,BC002,BC003,BC004
NOTCH1 c.2665G>T	GGCCTGGCAGTGGCAGCGGTAGCCG	GGGTGTTCTGGCAGGATGCGCCGTG	CCGT	CAGT	gapfill		BC001,BC002,BC003,BC004
NOTCH2 c.5041C>A	AATGATGACAACAGCAACAGCAAGG	AGAGGAGCTGAGTGCGTTCTGGAGT	AGAT	ATAT	gapfill		BC001,BC002,BC003,BC004
NSD1 c.5660C>T	TGCAACGGGGTATTTCAGATAAGTC	AGTGAAGATCTGTACCCTGCCAATA	TGC	TAC	gapfill		BC001,BC002,BC003,BC004
NTHL1 c.125G>A	GCTTTTCCTCGCTTCTGCTGCAGCC	TCTCCGGAGAGGCCCGGGCTCCTCC	TCTCT	TCTTT	gapfill		BC001,BC002,BC003,BC004
NTRK1 c.1979A>G	AATCACCAATCTTGACCACCAGTCC	ACTAGACAGTTGCGTGTGGCCAGGT	CTGGCCC	CCGGCCC	gapfill		BC001,BC002,BC003,BC004
NUP93 c.1053G>T	TCCTTGCTGTTCATGTACTCCTGGA	AGGTTTTAAACTCTCCCAGCTGGTG	ACC	AAC	gapfill		BC001,BC002,BC003,BC004
PARP1 c.1087G>T	AGGGCGGAGGCGTGGCCGCCACGGA	TGGTTTCTGGGGGGAATATACGGTC	GGCGC	GGAGC	gapfill		BC001,BC002,BC003,BC004
PGBD5 c.899G>T	GTGGGAGGCCGGTGCAGTCACTCTT	AGCAAGCCGCAGCAGTAAATCCCTT	CCGCGCGCGG	CAGCGCGCGG	gapfill		BC001,BC002,BC003,BC004
PIK3C3 c.951G>T	TGATTCGTAAGATAATATCTAAACT	AAACAAGATCTTGTTCTTCATATGT	TCC	TAC	gapfill		BC001,BC002,BC003,BC004
PIK3CA c.1624G>A	GAAAATCTTTCTCCTGCTCAGTGAT	AGAGAGGATCTCGTGTAGAAATTGC	TTCAG	TTTAG	gapfill		BC001,BC002,BC003,BC004
PIK3CB c.2704A>G	TACACAGTAGCCAGCACAGGACAGT	TTCCTCAATGGCTCGGTCCAGGTCA	GTAAA	GCAAA	gapfill		BC001,BC002,BC003,BC004
PIK3CG c.719C>T	AAGAAGCTCTGCAGGATGGCGCCGG	GTCGTCGGGTGAGACCTTAATGGTC	GGGT	GGAT	gapfill		BC001,BC002,BC003,BC004
PLCG2 c.2965G>A	CGTAGTTTGAAGAGTCAACTCTTTG	TTGGGTAGACGCGGGTCAGGCCCTT	TCCCT	TCTCT	gapfill		BC001,BC002,BC003,BC004
NKX3-1 c.53C>T	TGAGCGGCTTGGACGGGGTCGGCGG	TCCGCTTTCGCCTCCCCGGGCCGCG	CGCGGCCCCC	CACGGCCCCC	gapfill		BC001,BC002,BC003,BC004
PREX2 c.1371G>T	TCATCATAGCGAAATCTATATAACA	TCTGGTTTGAATTGATGTTTATCAG	TCTGT	TATGT	gapfill		BC001,BC002,BC003,BC004
NF1 c.3774G>C	CAATTCTACTTCTTTAGAAAACATG	AGAGCAGTTGGTAGAGTAAATGCCG	TTCC	TTGC	gapfill		BC001,BC002,BC003,BC004
NCOA3 c.2542A>G	CACTGCTCGGTTATATGGAGGACGA	ACTGCACAGACTGTGAACTTTTCAA	ATAG	ACAG	gapfill		BC001,BC002,BC003,BC004
IGF2 c.233G>A	TCTCACTGGGGCGGTAAGCAGCAAT	ACGAGGCGAAGGCCAAGAAGGTGAG	GCAGC	GTAGC	gapfill		BC001,BC002,BC003,BC004
INPP4A c.237C>G	ATCTCCGTCTGTGCATGCTTCGTCC	ATGCCTGAGGAGGGGTGGTGACACT	AGA	ACA	gapfill		BC001,BC002,BC003,BC004
INPPL1 c.3573del	TGCCTGCCTCGCCCAGCCCGCTGGC	TGCAGGCACGGAGCCTCCTCTGCCA	CCGCCCGCCC	CCGCCGCCC	gapfill		BC001,BC002,BC003,BC004
JAK3 c.1654G>A	GGCATCCATGACCTTCAGCAGCACC	GTCTTTCGGGCCTCCCCATCCACCA	TCT	TTT	gapfill		BC001,BC002,BC003,BC004
KDR c.2030C>A	CTTCGATGCTTTCCCCAATACTTGT	GATTCTCCAGGTTTCCTGTGATCGT	CGTCT	CTTCT	gapfill		BC001,BC002,BC003,BC004
KDR c.3127A>G	CCGGGCCAAGCCAAAGTCACAGATT	ACGTTCTTCTCCGATAAGAGGATAT	TTAACC	TCAACC	gapfill		BC001,BC002,BC003,BC004
KEAP1 c.1666G>A	CCCCTGGTGGACAGTGATCCCCAGG	TCGCCGGTGCTTCATGGGGGCTACG	GCACT	GTACT	gapfill		BC001,BC002,BC003,BC004
KLF4 c.1186del	GCCGCAGCCCGCGTAATCACAAGTG	TGGCGGTCCTTTTCCGGGGCCACGA	TGGG	TGG	gapfill		BC001,BC002,BC003,BC004
KMT2B c.1375C>T	CCTGGAGCACGTAGCTGGGACCACA	AGGGGATTCCTCCTGCTCCTCTTGG	GGAGG	GAAGG	gapfill		BC001,BC002,BC003,BC004
KMT2C c.1664T>A	TATTAGCTGCCTGCTCTGAGAATAC	TTGATCTTCAGGGCCTTCAACTTCC	CAT	CTT	gapfill		BC001,BC002,BC003,BC004
KMT2D c.11214_11222del	GTCCTAGAAGGTGCTGCTGCTGCTG	TGCTGCTGCAGTTTCTGGGCCAGCT	TTGCTGCTGCTGC	TTGC	gapfill		BC001,BC002,BC003,BC004
KRAS c.182A>T	TGGTCCCTCATTGCACTGTACTCCT	ACCTGCTGTGTCGAGAATATCCAAG	CTTG	CTAG	gapfill		BC001,BC002,BC003,BC004
KRAS c.436G>A	ATCATCAACACCCTGTCTTGTCTTT	GATGTTTCAATAAAAGGAATTCCAT	GCT	GTT	gapfill		BC001,BC002,BC003,BC004
MDM4 c.1363G>A	ACAGTGAAAACAAGTGACAAGATGG	CCTTCCATGAATAATGTTCCCGTCT	CCCGT	CTCGT	gapfill		BC001,BC002,BC003,BC004
MYCN c.509G>A	GCTCGGCGGGCAGGGCGGCCCCGGC	TCCCGCAGCCCCGCCGTGCCCGCGA	GCGGCCGGC	GTGGCCGGC	gapfill		BC001,BC002,BC003,BC004
NCOR1 c.4881G>C	GAGAGTCCTCTGGCCACATCTGGAC	TTCACTTGCATCTGTTGTGAGGTAA	GCAAG	GGAAG	gapfill		BC001,BC002,BC003,BC004
IDH2 c.1033G>C	GCGGGTGACGGTCCCATGAGCGGCC	TCAATCGTCTTCCCATCAGGGCAGA	TCAGCC	TGAGCC	gapfill		BC001,BC002,BC003,BC004
PRKD1 c.211G>T	CTCGCGGACGTGCGCCAGGCTGTAG	ACGAGTCCTGCAGCAGCAGCACCGG	TCCCCGG	TACCCGG	gapfill		BC001,BC002,BC003,BC004
PRKN c.1016C>A	CTGGTCAGGCTCCGGCAGCAGCCCC	ACAGCCAGGGCGGGGGCATAACACG	GCTCC	TCTCC	gapfill		BC001,BC002,BC003,BC004
SMARCA4 c.2918G>T	TCTTGAGTCGTCGGAGCAAGAAGGG	AGCACTTTGTGGAGACGCCGGATGA	CCGC	CAGC	gapfill		BC001,BC002,BC003,BC004
SOS1 c.1444G>C	AAGACGATATTCTGCATTGCTAGCA	AAGTCTTGGCTGCCCATGATTTGAT	CCAGG	CGAGG	gapfill		BC001,BC002,BC003,BC004
SOX9 c.253G>A	CACCGGCATGGGCACCAGCGTCCAG	AGCCTTTGAGCACCTGGCTGACCGC	TCGT	TTGT	gapfill		BC001,BC002,BC003,BC004
STAG2 c.3169A>C	CTGCTGATTCCACTAATGACTGACA	GTCATCATCACCACCAGCTAGCAAA	TGGT	GGGT	gapfill		BC001,BC002,BC003,BC004
STAT3 c.853G>C	TTGTAGGAAACTTTTTGCTGCAACT	AGTTTCTTAATTTGTTGACGGGTCT	CCTCC	CCTGC	gapfill		BC001,BC002,BC003,BC004
TBX3 c.1313G>T	GAGTGCTGGACGAGATGGTGGCGGG	GGCGTGAGTCGGGCGACGCTTTGTC	GCTAT	GATAT	gapfill		BC001,BC002,BC003,BC004
TET1 c.3681G>T	AATACTGTTTTGGGTTGCATAATGG	CGTTTGAGCCAGTGGTTTCCATATT	ACCT	AACT	gapfill		BC001,BC002,BC003,BC004
TET2 c.1081C>T	TACCGTTCAGAGCTGCCACCAGGAG	AAATTGCTGCTGGAACCTGAACAGA	CTTGC	CTTAC	gapfill		BC001,BC002,BC003,BC004
TET2 c.3181C>A	GGTTTGTCTAGTCAAAACTGTGACT	TGACATTTCAACTTTTACTTGCTTC	GGCCC	GTCCC	gapfill		BC001,BC002,BC003,BC004
TET2 c.4861C>T	TGGATATTGGGTATTCTGATTCAAA	AGGGTAAGGGTTCATGGGATTAGAA	AGCCC	AACCC	gapfill		BC001,BC002,BC003,BC004
TET2 c.4954C>T	CCTATACAGATCCATCGGCTGAGAC	AGAATAGGAACCCAGATATGGGGAG	TGGGG	TAGGG	gapfill		BC001,BC002,BC003,BC004
YAP1 c.358C>T	AGAGGAATGAGCTCGAACATGCTGT	CAGGGCTCCTGCAGTGCCTGCATCA	GGAGT	GAAGT	gapfill		BC001,BC002,BC003,BC004
XRCC2 c.820G>T	TCAACAAAATTCAACCCCACTTT	AATAATAAAAAAATGTTTTTTTAAA	CTCC	ATCC	gapfill		BC001,BC002,BC003,BC004
PIK3CA c.2908G>A	CTCAAATTCTCTTGTCTTTGTGCAT	TGGGCTCCTTTACTAATCACTATTA	TCT	TTT	gapfill		BC001,BC002,BC003,BC004
CTNNB1 c.122C>T	CTTTACCACTCAGAGAAGGAGCTGT	AGTGGCACCAGAATGGATTCCAGAG	GGT	GAT	gapfill		BC001,BC002,BC003,BC004
SMARCA4 c.1084G>A	CGCGCTCCTGCAGGATCTCCACAGG	AGGCCCCGCGGCTTCTGGATGGGGG	GTCG	GTTG	gapfill		BC001,BC002,BC003,BC004
PRKD1 c.891G>C	AATCTGCAATCTTTGCACTGCAAGC	GCCTGAAAAGCCCCTTCAGAAGCTT	CCT	CGT	gapfill		BC001,BC002,BC003,BC004
SLX4 c.4036C>A	AGGAGTGCGGGTGGCCCCCGGGGTG	CGGGAAGGGCTTCTGTGGCCTTGCC	GGGA	GGTA	gapfill		BC001,BC002,BC003,BC004
SLX4 c.1824G>T	GTCCACGAGGTCCTGCAGGGCCTGG	CCCTCTGGCTGGCCGAAGGCGACGG	TGCT	TGAT	gapfill		BC001,BC002,BC003,BC004
PTEN c.310T>G	TAGCCATTGGTCAAGATCTTCACAA	TTTGATAAGTTCTAGCTGTGGTGGG	AAGGG	ACGGG	gapfill		BC001,BC002,BC003,BC004
PTPRD c.572C>A	ACTCTTCACTCTGCTCAATCTGAAG	CCTCTTATTGGTGTACCACCAATAG	GGCT	GTCT	gapfill		BC001,BC002,BC003,BC004
PTPRD c.1243C>G	ATCCCTCGGGGCACTGGATGGTGCT	TGAGGTTTGTGTTAGCACAGGTTCG	TGCTC	TCCTC	gapfill		BC001,BC002,BC003,BC004
PTPRD c.1549G>A	TTCTGCTTTGAAGTTTAGTGGCTGC	GGTACTCCTGTCTGAGTGATGACTT	CCT	CTT	gapfill		BC001,BC002,BC003,BC004
PTPRD c.5677T>A	TAGTGCGGCACGATAGGAAAACTGA	TGATCCTCTGTCTGTACCATAGCTG	TAT	TTT	gapfill		BC001,BC002,BC003,BC004
PTPRS c.2488G>A	CAGGGTTGGGCGGCCCAGCACTGCT	GGTCACAACCACCTTGGGTTTGCTG	CCCTT	CTCTT	gapfill		BC001,BC002,BC003,BC004
RAC1 c.267A>C	AAGAACACATCGGCAATCGGCTTGT	TGCCCCGGGAGGTTATATCCTTACC	CTT	CGT	gapfill		BC001,BC002,BC003,BC004
RB1 c.1032G>T	TGTTTCAAAACTGTCTATAGAATCA	GAAGAGTTTTATCATGATCCAAAAA	GTCT	GTAT	gapfill		BC001,BC002,BC003,BC004
RET c.2173G>T	CGCCTTCTCCTAGAGTTTTTCCAAG	AAGTTCTTCCGAGGGAATTCCCACT	AACC	AAAC	gapfill		BC001,BC002,BC003,BC004
RPTOR c.2615A>G	TGCTGGACGCCGGAGGGGAGCCCCC	ATGTGCACGCCCTTGTTGGTGGGGC	CGCCTGGTGG	CGCCTGGCGG	gapfill		BC001,BC002,BC003,BC004
RRAS c.515C>T	GTCCACGTTGAGACGCAGTTTGGCC	TCAAAGTAGGCCACGTGGTGGGAGG	GAGGCC	AAGGCC	gapfill		BC001,BC002,BC003,BC004
SCG5 c.556T>C	CATTATCCAGTCTCTGTCCTTGTAG	GGATTGACACTCCTCCGCTTTCGTC	ATAT	ATGT	gapfill		BC001,BC002,BC003,BC004
SERPINB4 c.647A>T	CTCCAGCAAGGCAAAATTAAAGGAA	TTGCCTCATCATCTGTACAGATTTG	TTGTA	TTGAA	gapfill		BC001,BC002,BC003,BC004
SETDB1 c.1205A>G	TCTCCAGTGCAGAGGCTGAGGATGT	TGCTGAACATGGGCTCCAGCCGTGT	TTTCA	TCTCA	gapfill		BC001,BC002,BC003,BC004
SH2D1A c.71G>T	CCTCAGCAAATAGCTGCCATCCAGC	AGTGGCAAGCAGGAGCTTCTCGCCG	CC	AC	gapfill		BC001,BC002,BC003,BC004
SLX4 c.2911G>C	CATCATCTGAGTGCGGAAGAGAGCC	TTCTCTCTGCCTGGCAGTCCCTGGA	TTCTT	TTGTT	gapfill		BC001,BC002,BC003,BC004
HIST1H3D c.386G>A	TTACGCCCTCTCCCCACGAATGCGG	AAGCTGGATGTCCTTGGGCATGATA	CGAGC	TGAGC	gapfill		BC001,BC002,BC003,BC004
HGF c.1480C>G	TCGTGTTGGAATCCCATTTACAACT	TTGTTTCGTTTTGGCACAAGATATT	CGCAA	CCCAA	gapfill		BC001,BC002,BC003,BC004
HGF c.756C>A	CGGCAATAATTATCATCAAAGCCCT	CGGGATATCTTTCAGGCAAGAATTT	TGT	TTT	gapfill		BC001,BC002,BC003,BC004
PIK3CG c.611C>G	TCCACAGGTACTCCGGGAGGGGCTT	TCACCCACGGGTGCATGGCGTAGAG	GGACG	GCACG	gapfill		BC001,BC002,BC003,BC004
PMS2 c.777T>A	TAAAAAAGATTATGCAGAGCATCGG	AGCTCAAACCGTACTCTTCACACAC	AAC	ATC	gapfill		BC001,BC002,BC003,BC004
POLE c.3782T>G	CAAGCCATTCCTCCTGGCTGGTTCC	AGGCTGCCCCAAGATTTCCTGCCAG	CAGGGCGGG	CCGGGCGGG	gapfill		BC001,BC002,BC003,BC004
PTPRD c.5245A>C	GTATTGGTGACATTTCTCTCTGCCC	ACGCAGCTTGGTGAGCATCACAACT	ATTTC	AGTTC	gapfill		BC001,BC002,BC003,BC004
RBM10 c.2116C>T	TTGAGCTGTCTTGGTCTTGTGCTTC	TTCTTCTCTTTGCCCTCCTTCGAGG	TCC	TAC	gapfill		BC001,BC002,BC003,BC004
RECQL4 c.359G>A	GCCACGGTCTGCGGCCCAGGGCTGG	TGCAGGGTGCCTTTCAGATTGGCCT	TCCGGCC	TTCGGCC	gapfill		BC001,BC002,BC003,BC004
TSHR c.2158C>A	CATCTCGTGGGTAACCTTTTGAACC	ATCAGTGCTGTTCTTTGGAGGAACC	TGAAT	TTAAT	gapfill		BC001,BC002,BC003,BC004
WT1 c.1369C>A	CTTTTCACCTGTATGAGTCCTGGTG	CTTCAGGTGGTCGGACCGGGAGAAC	TGGGT	TTGGT	gapfill		BC001,BC002,BC003,BC004
AGO2 c.574C>G	AAACCACACTTCTCGGCCCCCGCCA	TAGAGCAGCCTTCGGACGCGGTGAA	AGAGGGT	ACAGGGT	gapfill		BC001,BC002,BC003,BC004
AKT3 c.531G>C	GCAATAATGACTTCTTTCTTCAGAA	ATAGCATAGTATTTTCCACTTGCCT	TCTTC	TGTTC	gapfill		BC001,BC002,BC003,BC004
ALK c.1283G>T	GGGCCATCTTGGAGCCTGGGGATGT	CACTGCAGTTCTTCAGGGCAAAGAA	TCCTT	TACTT	gapfill		BC001,BC002,BC003,BC004
ALK c.2504del	CTCCGGCTGCAATGATCAGGGGCAC	TCCATCCTTCATCTTAAATACGTAG	CGGCAC	CGCAC	gapfill		BC001,BC002,BC003,BC004
AR c.1468C>G	GGTGAAGTCGCTTTCCTGGCCCGCC	TGAGGGGGCCGAGTGTAGCCGTAGG	AGCCCC	ACCCCC	gapfill		BC001,BC002,BC003,BC004
ARID1A c.172del	TGCGGCGGCCCCACGGCGGGGCCCT	CCTGCCCGGCGGCTGCCTTCATTTC	CGCTTT	CGCTT	gapfill		BC001,BC002,BC003,BC004
ARID1A c.394dup	CGCGGCTGAGTGAGGAGGCGCCCCC	ATCGCTGCTGCCGCCACCGCCGCCG	ACCCC	ACCCC	gapfill		BC001,BC002,BC003,BC004
NTRK3 c.2001G>T	ACAAAGTGCTGGGAGGCCAGGTACA	TACCCGAGGCGATCTGACTGGCAAT	CCA	CAA	gapfill		BC001,BC002,BC003,BC004
ARID1B c.4184A>T	GGTTAGACATTGCTCCGGAGGGACT	TGTACATGTCCTGCATGCTGCTGTT	TTGGT	TAGGT	gapfill		BC001,BC002,BC003,BC004
NTRK2 c.2408T>C	ATGTGGGGCTCTCGCTGCCAGCACC	ATCAGCTCATACACCTCCTGGGGGC	CCAGC	CCGGC	gapfill		BC001,BC002,BC003,BC004
MTOR c.3690G>T	CTCCTAAGCATCCGATGCTGGTAAA	TCCTCCTCTTCATCAGCAAGTGTGT	TCAAAGGA	TAAAAGGA	gapfill		BC001,BC002,BC003,BC004
ATM c.2545G>T	ATAGATTCATGGATGACTGATCCTC	CCATTAGATTTCCATTAGTATCATC	CACCT	CAACT	gapfill		BC001,BC002,BC003,BC004
ATM c.2611G>T	TATGGTACTTTGGCTCTCTCCAGGT	TGCATCACTAACACTACTATCAGGG	TCGTT	TAGTT	gapfill		BC001,BC002,BC003,BC004
ATR c.7487A>G	AGGTTTCTCCCTTATTGAAAAGACA	GAAATCTACATGTACGCATTCACCA	ATT	ACT	gapfill		BC001,BC002,BC003,BC004
BAP1 c.344_358del	ATCCTTTGCTCTCAGGGCTGAAACC	GCGACTCAGGGTGGGTCCCAGGTCC	CTTGGTGAAGTCCTTCAT	CTT	gapfill		BC001,BC002,BC003,BC004
BCL2 c.190G>T	CAGCGGCGAGGTCCTGGCGACCGGG	TGCGGCTGGATGGGGCGTGTGCCCG	TCCCGGGA	TACCGGGA	gapfill		BC001,BC002,BC003,BC004
BRCA1 c.4636G>A	TGGCAAGTAAGATGTTTCCGTCAAA	GTGGCCCAGACTCTTCCAGCTGTTG	TCGT	TTGT	gapfill		BC001,BC002,BC003,BC004
CDK12 c.4241C>T	CCTTCAGGAATGGTTGCCCGACCAC	GTAACGCTAAGGGGACCCTGGCAAA	CGGGT	CAGGT	gapfill		BC001,BC002,BC003,BC004
CHEK1 c.851C>T	GCTTAGAAAATCCACTGGGAGACTC	ACACCACCTGAAGTGACTCGGGGCC	TGAC	TAAC	gapfill		BC001,BC002,BC003,BC004
ERBB4 c.2160G>T	AAAGCACCTGAGCCAAGGACTTTTA	TTCAGCTCAGTTTCTTTCAAAATAC	CCCTC	CACTC	gapfill		BC001,BC002,BC003,BC004
ERG c.70G>T	CTCTGTCTTAGCCAGGTGTGGCGTT	AGGCACACTCAAACAACGACTGGTC	CCGT	CAGT	gapfill		BC001,BC002,BC003,BC004
IGF2 c.533C>T	GCAGGCCCCTGCGCAGGCGCTGGGT	GCTTCCAGGTGTCATATTGGAAGAA	GGACT	GAACT	gapfill		BC001,BC002,BC003,BC004
INPP4B c.1721A>T	GGGGATACAACTGTTCATACCAGTC	TTGGGTGAGAGGGAATGGCATCTGT	CTCTC	CACTC	gapfill		BC001,BC002,BC003,BC004
INPP4B c.2735A>T	TTCCATAAGTCCCCTCTGGAGGTCT	ACTTGGGGAAAGCCATCAGCTGTAG	GTAGT	GAAGT	gapfill		BC001,BC002,BC003,BC004
JAK3 c.386T>C	AGAGGTGCTCCAGGACTGGCAGGTC	TAGCACTGGCCAAATCCTTGCGTAG	AAGGA	AGGGA	gapfill		BC001,BC002,BC003,BC004
KEAP1 c.1802_1803delinsTT	ATGGTGACAGCCACGCCCACCCCAC	TGTCATTCGGGTCACCTCGCTCCAG	TCCGGCCCGA	TAAGGCCCGA	gapfill		BC001,BC002,BC003,BC004
NF1 c.6307_6307	GAGAGTGAATGATATTAATGACCAG	TGTGTGGAAGCTCTAAGGGAGAGCG	TCCA	TCCA	gapfill		BC001,BC002,BC003,BC004
ATRX c.1617G>T	CCATCCCCTTGATGATCAACTGAAC	GAACTTCCATAGCAGTCTCAAGATT	TCT	TAT	gapfill		BC001,BC002,BC003,BC004
AURKA c.158del	GTGCTTGCAAAGGAATGCGCTGGGA	TTGAAGGACACAAGACCCGCTGAGC	AGAAT	AAAT	gapfill		BC001,BC002,BC003,BC004
BRAF c.1726G>T	AATGATATGGAGATGGTGATACAAG	AGCCCTCACACCACTGGGTAACAAT	CTGG	CAGG	gapfill		BC001,BC002,BC003,BC004
ERRFI1 c.1022dup	GTGTCGGGGGCATGACCCCATTGAG	ACGGAAGGCTTTTGGGACTCGGTGT	GTAAG	GTAAG	gapfill		BC001,BC002,BC003,BC004
ETV1 c.560G>T	AGTTACAGGGTTCAGAAAGCTGGCG	AAATCTGTGGTCCATGGGGTAGCTG	GCG	GAG	gapfill		BC001,BC002,BC003,BC004
ETV1 c.864A>T	GGCTCTTGTTTGATGTCTCCATCGA	TCTGGGACAACACAGGTGTCATCAT	ATTTT	AATTT	gapfill		BC001,BC002,BC003,BC004
FAT1 c.3097G>T	CCCCTTTTCCACAAAGCTGGAAAAC	TGGGTGCAGGTTCTCATTCACATCA	ACGGG	AAGGG	gapfill		BC001,BC002,BC003,BC004
FAT1 c.13224G>T	TTGGATCTGCTGAGTACAGGGGTGT	CATCAATCACCTCATAGTTGGGGAA	CTGCT	CTGAT	gapfill		BC001,BC002,BC003,BC004
FGF3 c.664C>T	CAGTCTCGAAGCCTGAACGTGAGAG	TCCAGGTTATCCGGGCTCTGCTTCT	GGC	GAC	gapfill		BC001,BC002,BC003,BC004
FGF4 c.151G>T	ACCGGCAGGCGCGCCAACGAGAGCG	AGGCTCTCCCAGCGGCGCTCCAGCT	CCACC	CCAAC	gapfill		BC001,BC002,BC003,BC004
FGFR4 c.604C>G	CACGAGACTCCAGTGCTGATGGCGC	AATGCCTCCAATGCGGTTCTCCCCA	AGCCG	ACCCG	gapfill		BC001,BC002,BC003,BC004
FGFR4 c.2336A>T	GCAGGGGGTCGTGGCTGAAGACAGA	TGGAGGAGCAGGTGCTGCTGGCGTC	ATCGC	AACGC	gapfill		BC001,BC002,BC003,BC004
FH c.403C>T	AGTCTGCCATACCACGAGAGGAAAA	CATTTAATTTACCTTCAGCTACCTC	TGAT	TAAT	gapfill		BC001,BC002,BC003,BC004
FLT4 c.1238G>T	GGGGCACATTCACCACCAGCTCCAG	TGTTGCGCCTCAGGCCAGCAGCGGA	GCTGA	GATGA	gapfill		BC001,BC002,BC003,BC004
FLT4 c.1669G>T	GGATGGCTTGGATTCGATGGTGAAG	CGGGGATGGTGGTCACATAGAAGTA	CCGT	CAGT	gapfill		BC001,BC002,BC003,BC004
FOXP1 c.1612G>A	GTGGCCTTCGTTTTTGGAATTCTAC	TCCACTGTCCATACTGCCCCTTTAA	TTCA	TTTA	gapfill		BC001,BC002,BC003,BC004
GATA2 c.410C>A	CCCCAGCCCCTGGGTACACAGAGAG	TCCAGGGCCTCCAGCAGCTGAGGGG	TGGGCC	TTGGCC	gapfill		BC001,BC002,BC003,BC004
GRIN2A c.3421C>A	GTCCGGGAAGTCCACGTTCTCGGGC	CACATTTTCAACAAACTGGGGTGGA	AGGGT	ATGGT	gapfill		BC001,BC002,BC003,BC004
ERBB4 c.2834G>T	CCATGACCATGTAAACGTCAATAGT	TGGGAGGCTGAGGCAAACGTTCTCC	GCAGA	GAAGA	gapfill		BC001,BC002,BC003,BC004
EPHB1 c.2752G>T	GACCATTTTGATGGCGCTGAGCCAG	TCCACGGTGGTAAAGGCCGTGAAGT	TCA	TAA	gapfill		BC001,BC002,BC003,BC004
EPHA5 c.1918G>T	TTCTTACTCCTGGCAGTTTAATGTG	TATGAAAATGCATCTTTTCCTCTTC	CCCAT	CCAAT	gapfill		BC001,BC002,BC003,BC004
EPHA5 c.1522G>A	CGTGTAGCTGGTCTCTTGGTCCTTT	TACTTGATTTCATACTCTAGGATGA	TCAAAA	TTAAAA	gapfill		BC001,BC002,BC003,BC004
BRCA1 c.1593G>A	TCCGTTTGGTTAGTTCCCTGATTTA	TCAGGAGTCTTTTGAACTGCCAAAT	TCATT	TTATT	gapfill		BC001,BC002,BC003,BC004
BRIP1 c.752G>A	TAATCTGAGCAATCTGCTTGTGTGT	GTCCCAAAATATATTTTGGGTATCT	GCGT	GTGT	gapfill		BC001,BC002,BC003,BC004
BRIP1 c.3025G>T	CGGTATTTTACCAGTAAAATACTGT	AAAGAATTAAAGCTTGACCAGCTAA	CCC	CAC	gapfill		BC001,BC002,BC003,BC004
BTK c.973G>T	TAATGACGTATCACCCCTTGAGGGT	GTGGATTTAGCAAACACAGACACTG	CCCCT	CCCAT	gapfill		BC001,BC002,BC003,BC004
BTK c.1946G>A	CTTCATCCATGACATCTAGAATATT	AGAAGAATTTTGAAAGTGGGACGCT	GCTC	GTTC	gapfill		BC001,BC002,BC003,BC004
CARD11 c.1804G>C	GAGTAGCGTTCGTGACTGTCATCAT	TCTAAGGCGTCAAACCCGCCGCTGT	CCAGA	GCAGA	gapfill		BC001,BC002,BC003,BC004
CARD11 c.2472_2473delinsAA	GGGTATGGTGCCCATATCCAGGTCA	TGTGAAAGGGTCGACCCGCGCGCAC	TGGTC	TTTTC	gapfill		BC001,BC002,BC003,BC004
ARID1A c.3415G>T	GGGGAGTCTGGGGCCCCTGCATAGA	GATCCCGCAGGAGAGGGAGGCTGGA	TCCT	TCAT	gapfill		BC001,BC002,BC003,BC004
CCNE1 c.187del	GGGGTCTGCACAGACTGCATTATTG	AAGGCTGGCTCCCACACTGGTCCCT	TCCC	TCC	gapfill		BC001,BC002,BC003,BC004
CDKN2A c.41A>T	CCCGGGCCGCGGCCGTGGCCAGCCA	AGCCGAAGGCTCCATGCTGCTCCCC	GTC	GAC	gapfill		BC001,BC002,BC003,BC004
CHEK1 c.1303G>A	AAGCCGGAAGTCAACCAATATTTTA	CCATTTCTAACAAATTCACTTTGAA	TCAT	TTAT	gapfill		BC001,BC002,BC003,BC004
CSF1R c.2695C>A	GCAGATCTGCTGGAAGGTGGGTCTG	GGGCTCCAAGGCCCAGCAGGCCTGC	TGGGT	TTGGT	gapfill		BC001,BC002,BC003,BC004
DICER1 c.3595G>C	CCTGCTTGTAGTAATTTAGCTGATT	TGGCAAAAGTCTCTGTTAGCTAAAT	TCCT	TCGT	gapfill		BC001,BC002,BC003,BC004
DNMT1 c.3822C>G	GTGAGCTTCAGGACCATGGAGCGCT	AGGAGACAAAGTTCCTGACATTCTC	TGA	TCA	gapfill		BC001,BC002,BC003,BC004
DROSHA c.4060G>C	TTGATGCTCTCTTTCCCACCTCATT	TAACTCTTGTCTGTACTTCCGTTCG	TCTTT	TGTTT	gapfill		BC001,BC002,BC003,BC004
EPHA3 c.1564C>T	TGGACTAGTTTCAAACTCAAACTTG	GTTCGTCCCATATCCAGCGGCTGTT	CGGCT	CAGCT	gapfill		BC001,BC002,BC003,BC004
CDH1 c.2380G>T	TGGCAGGGCGGGGAAGATACCGGGG	TCATGAGGGTTGGTGCAACGTCGTT	GACAC	GAAAC	gapfill		BC001,BC002,BC003,BC004
PREX2 c.4754G>A	ACAGCCTTGGTGCAGACTGTGGAGT	CTCTGACTCCCAAATTCTTCGCTGT	CCGGT	CTGGT	gapfill		BC001,BC002,BC003,BC004
EGFR VIII	GAGCCGTGATCTGTCACCACATAAT	CTTTCTTTTCCTCCAGAGCCCGACT	TACGGGGACACTTCTTCACGCAGGTGGCACCAAAGCTGTATTTGCCCTCGGGGTTCACATCCATCTGGTACGTGGTGGGGTTGTAGAGCATGAGTGGGGGGCAGGTGTCCTTGCACGTGGCTTCGTCTCGGAATTTGCGGCAGACCAGGCAGTCGCTCTCCCGGGGGCCTGTGCAGCCTGCAGCACACTGGTTGTGGCAGCAGTCACTGGGGGACTTGCCACGGCAGCGCCCGGAGCACTGCTGGGCACAGATGATTTTGGTCAGTTTCTGGCAGTTCTCCTCTCCTGCACCCCAGCAGCTCCCATTGGGACAGCTTGGATCACACTTTTGGCAGCTGCCCAGGTGGTTCTGGAAGTCCATCGACATGTTGCTGAGAAAGTCACTGCTGACTATGTCCC…	TACA	gapfill	only detects variant	BC001,BC002,BC003,BC004
WHSC1L1 c.1558G>A	TCCCTTTGTTGAATAAACAAATTGA	TAAATTTCCCATCCCCTGTAGCATT	TCGA	TTGA	gapfill		BC001,BC002,BC003,BC004
CREBBP c.1855G>A	TTCCATGCGGCGATCCTTTAGAGCT	TCAGGTGTTGGGAAGATGGCTTGGA	GCGGGA	GTGGGA	gapfill		BC001,BC002,BC003,BC004
CREBBP c.1052G>A	GAACCAGCTGCTGCTGTATCAGTTT	TTTTCAGGATCTGCAGTGGGGCCTG	GCGT	GTGT	gapfill		BC001,BC002,BC003,BC004
ERCC5 c.1642G>A	GAATTTACTCTCATATGGGCAAAGT	TCTGCTGCTCAAGCACTTCAGCATG	TCGT	TTGT	gapfill		BC001,BC002,BC003,BC004
PRKD1 c.716C>T	TTGACCTCTTCTCTCGACCAATAAA	TCTGATGGTGATTTTTGCAGAAGGG	CGAC	CAAC	gapfill		BC001,BC002,BC003,BC004
GREM1 c.256C>T	CACCAGTCTCGCTTCAGGTATTTGC	CCGTCACATGCAGGGCCTCTTGGCT	GCT	ACT	gapfill		BC001,BC002,BC003,BC004
SDHC c.268C>A	AGACTCAAAGTTCCCAGGGAGTAAC	CCGACATGCCAAAAAGAGAGACCCC	AGGG	ATGG	gapfill		BC001,BC002,BC003,BC004
MGA c.5270G>A	GAATCAACAACAATCGAGGTCCAGC	TTCACTGTGTTAGGAGAGACCTGTG	ACGT	ATGT	gapfill		BC001,BC002,BC003,BC004
MGA c.8371G>A	CTATAGCTGATGTTACTTTCCTCAG	ATCTCTATGCTTGAGTCCTTGAGAT	TTCC	TTTC	gapfill		BC001,BC002,BC003,BC004
TP53BP1 c.101G>A	AACCAGAATCATCCTCTAGAACCTG	CAGGCTGAGAATCTTCAATTATCAG	GCTTT	GTTTT	gapfill		BC001,BC002,BC003,BC004
BRCA2 c.9430dup	CTCTTTTGGACTAGCAGAAAACACA	TCTCCAGCAAATAAAGTAAGAAGGC	GAAAAA	GAAAAAA	gapfill		BC001,BC002,BC003,BC004
AXIN1 c.1475G>A	TGGCCACGTGCCCACTGTCCGGGGA	TGGCCAGGCCCAGGCGACTGGCGGC	GCGA	GTGA	gapfill		BC001,BC002,BC003,BC004
TSC2 c.2608G>A	GGGGTTGGTGTACGGCAGGGAGATG	ACACACTGGCATACTGCTCCGCGGC	GCGA	GTGA	gapfill		BC001,BC002,BC003,BC004
TRAF7 c.946C>T	TCTCCGAGAGCTTTCCCAGCATGGA	AGGAAGGCGATCTCCTGGTCCTTCT	GCGC	GCAC	gapfill		BC001,BC002,BC003,BC004
PTEN c.755A>G	GTTTGTGGAAGAACTCTACTTTGAT	ACCACACACAGGTAACGGCTGAGGG	ATC	ACC	gapfill		BC001,BC002,BC003,BC004
PIK3R1 c.1351_1356del	TTCTCGACTTTTTTCTTGAAACTGA	TGTAATTTTTTCCCTACAGCTTCAA	GTGTTATATTCA	GTGTTA	gapfill		BC001,BC002,BC003,BC004
FOXO1 c.941G>A	ATAGTACTAGCATTTGAGCTAGTTC	TGTACTCCAGTTATCAAAGTCATCA	GAGGGCGAAA	GAGGGTGAAA	gapfill		BC001,BC002,BC003,BC004
BRCA2 c.5381T>C	TTTGTGGGTATGCATTTGCATCTTT	GGATATTACTTTGGAAAAACTAGTG	TACATT	TGCATT	gapfill		BC001,BC002,BC003,BC004
ERCC4 c.1069A>C	CTTCTTTAATTTCCATTTTTTCAGA	TTTTCTTTTTTACTCATTTTGGCAT	TATT	TAGT	gapfill		BC001,BC002,BC003,BC004
IRS1 c.1955G>A	CATTGGGGTCCACTCTCTGGGGATG	TGGGATTGATGATCTGCTGTGGGGC	GCGTCTGA	GTGTCTGA	gapfill		BC001,BC002,BC003,BC004
RECQL4 c.1891C>T	GCCCAGGAAGCAGTGCACGCCCATG	CCCGAAGCACCTTGCAGACGCGCAG	CGCT	CACT	gapfill		BC001,BC002,BC003,BC004
RB1 c.1333C>T	ATACAAGCGAACTCCAAGTTTGTAT	TGTGATCCAATTTCGACACAACCCT	CGC	CAC	gapfill		BC001,BC002,BC003,BC004
PIK3CA c.1034A>C	TCTTATCAATGTCTCGAATATTTAC	ACGTAGGTTGCACAAAGAATTTTTA	ATTC	AGTC	gapfill		BC001,BC002,BC003,BC004
PREX2 c.1063G>A	CCGCCGTTCTCTTTCTTTCAAAATA	TCAAACCATTCATGCTTCTCTTCAG	GCT	GTT	gapfill		BC001,BC002,BC003,BC004
ASXL1 c.2915G>A	CAATGTCCACCTGTTGACAGTAACT	ATTGCTGTCACTGCCTCCTCGAGAT	GCC	GTC	gapfill		BC001,BC002,BC003,BC004
ICOSLG c.809C>T	TCCCTGCACACCCAGCCTATGGCCA	ACGACCACAAGCAGGCACAGGACAG	CCGCC	CCACC	gapfill		BC001,BC002,BC003,BC004
GRIN2A c.167G>A	TCCAGGGGCAGCCCCGCCGCCTGCT	CCACAGTGTTCGAAGTTCGCGCTCT	CGGGGCC	CGGGGTC	gapfill		BC001,BC002,BC003,BC004
IRS1 c.551G>A	TGATGGTCTTGCTGGTCAGGCAAAG	ACCAATCAGGTTCTTTGTCTGACCC	GCGGTAGAT	GTGGTAGAT	gapfill		BC001,BC002,BC003,BC004
BRCA2 c.4399C>T	CATTTTGTTCTTTCTTATGTCAGAA	TTCAGAATTTAAGGAAAAGTTATGC	TGTAA	TATAA	gapfill		BC001,BC002,BC003,BC004
LATS2 c.1478C>T	AGCGGGAAGGCGCCTGCGCCGCCCA	CAGGGCATGCTCCTCCTTGGCGTCC	GCGC	GCAC	gapfill		BC001,BC002,BC003,BC004
NUF2 c.166G>A	AAAATGTTCCAGTCGAATTCCATAT	TTTGTAAGGCTCTCATGTAGATCAT	ACTA	ATTA	gapfill		BC001,BC002,BC003,BC004
CDK8 c.967C>T	CTGCATAGCCTGTTCTGAGGTAATT	TTATTGGGTCCATGGTAAGCAGCTT	CGCT	CACT	gapfill		BC001,BC002,BC003,BC004
FLT1 c.3704C>T	CTGGTAGTCATCAAACATGGAGGTG	CGGTAAAAGTTCTTCAAAGGTTTTG	GCATT	ACATT	gapfill		BC001,BC002,BC003,BC004
FLT1 c.838C>T	ATGGGAATTGCTTTGGTCAATTCGT	TTACGGAAGCTCTCTTATTTTTTTC	CGCC	CACC	gapfill		BC001,BC002,BC003,BC004
BRCA2 c.1012G>A	GTTTTTAGATTTTTCACATTCATCA	TTGCTTCATGGAAAATTTTTTTCCT	GCGT	GTGT	gapfill		BC001,BC002,BC003,BC004
DNMT3A c.976C>T	GCCGTCTCCGAACCACATGACCCAG	GCCTTCAGCTGCTCGGCTCCGGCCC	CGGGT	CAGGT	gapfill		BC001,BC002,BC003,BC004
POLE c.2933A>G	ATTGGAAGATCTTAATCAGCTGCAG	CCGCGGCGTTTGACCTCAAAGCCCT	TTCC	TCCC	gapfill		BC001,BC002,BC003,BC004
SLX4 c.4339G>A	GCTGGGGCTGCTGGTGCTCAGGGGG	CCGCTCCAGGTTCCAGTGGTCAATG	CCGGT	CTGGT	gapfill		BC001,BC002,BC003,BC004
CREBBP c.4043G>A	AAACCTCCCCGGCTTCAGGGTGATT	CCGCAAAAATTTGTTCACTCGGTCT	CTGGCG	CTGGTG	gapfill		BC001,BC002,BC003,BC004
AXIN1 c.1762G>A	CCCACTGTGGGCGAGGCCATCACTG	GGGGGCAGCGCCAACACTCTCTGAG	GCGTT	GTGTT	gapfill		BC001,BC002,BC003,BC004
SPEN c.7024C>T	GAGCCACCACTTTCTTGTTTGTGTT	TTGCGGCGTGATCGGGTTGTTTTCT	TCGC	TCAC	gapfill		BC001,BC002,BC003,BC004
FLT4 c.1325C>T	GCACCCCGTAGGCCGTGCAGGTGAG	TGGCGGCTGTGACGCGAGTAGATGC	GGCC	GACC	gapfill		BC001,BC002,BC003,BC004
MSH6 c.3103C>T	ATTTTTATCAAAGTTATAGAACAGT	CGCATGCAGTCCTTCAATGATACAT	CGC	CAC	gapfill		BC001,BC002,BC003,BC004
HIST1H3I c.226G>A	GCGCAGATCGGTCTTAAAGTCCTGT	TCTCCCGTACCAAGCGCTGAAAAGG	GCGA	GTGA	gapfill		BC001,BC002,BC003,BC004
RB1 c.1251_1252delAA	AAAGATGTATCCTATATCCTTCACT	AGTATACTTTCTTTTGGATTCACTG	CTTTTC	CTTC	gapfill		BC001,BC002,BC003,BC004
ARID2 c.766T>G	CCATTCTCCTGATGTACCTTCATGA	TGTTTCTGTCAGAAATGAGGTCACG	GACT	GCCT	gapfill		BC001,BC002,BC003,BC004
RPTOR c.1733C>G	TCTGCCAGATCCTGCCGAGGCAGAT	ACCCACTGGCGCAGCAAGGGGTGCG	GGCC	GCCC	gapfill		BC001,BC002,BC003,BC004
ATRX c.6772_6773del	TCAACTCTTCTTCTTCTTTGTGGTC	GAGAATCATGTTCATGGTATCCTAC	CAAAA	CAA	gapfill		BC001,BC002,BC003,BC004
SESN2 c.334C>T	GGCAGCCATGATGGCAATGTAGTGG	AGGAGCTGGCCAAGGGACCATCCGT	CGCC	CACC	gapfill		BC001,BC002,BC003,BC004
ZFHX3 c.10511T>C	ACTGCCACCGCCGCCGCCGCCGGTG	GAAGCACCATCTCTTGCAGGTTCAC	GGGACGT	GGGGCGT	gapfill		BC001,BC002,BC003,BC004
FANCA c.1738G>A	TGAGCAGGGCGGGGAGGAAGTGGGA	AGTAAGGCCTCCTGAATATGCTGGC	CACGT	CATGT	gapfill		BC001,BC002,BC003,BC004
ANKRD11 c.913G>A	TGAACTGGAAGGTGCGAAGGATGGT	CTTCCTCTTCTGAGCTCTCCGTCGA	GCGT	GTGT	gapfill		BC001,BC002,BC003,BC004
BRIP1 c.485G>A	TTCTAATCTGCTGTGTAGTTTCTAA	TTCTTTTCTTCTCTACTTGAAAATC	GGGTCGAA	GGGTTGAA	gapfill		BC001,BC002,BC003,BC004
FAT1 c.6866C>T	TTACAGATGCCTCAGACAGGGTCAC	AAGACTGCTGAGCAAACACAGGAGG	CGCAT	CACAT	gapfill		BC001,BC002,BC003,BC004
RPTOR c.2258C>T	TGGTGCTGAGGTTTCCGGGGGAGAA	ACCGCGCCACCAGATTCCTCTGTCA	CGCC	CACC	gapfill		BC001,BC002,BC003,BC004
ZFHX3 c.2537G>A	AGGGCAGGCTGCCGAGGCCCAGGTG	TGTGTTGGATCTGGGTCATGTTCTG	GCGGT	GTGGT	gapfill		BC001,BC002,BC003,BC004
EZH1 c.902G>A	GAAGGAAGCAGTCGTATTTAAAGCA	AAAAAAGTGTGTGGAAGGAGTGCAG	GCGCCGGC	GTGCCGGC	gapfill		BC001,BC002,BC003,BC004
PTEN c.463T>C	TTGTCTCTGGTCCTTACTTCCCCAT	TCTAGGGCCTCTTGTGCCTTTAAAA	AGAAA	GGAAA	gapfill		BC001,BC002,BC003,BC004
ERCC5 c.1537G>A	TTCCCTTCCATTCGGGAGCCCAGGT	CACTATGTCTAACCACTGCACTCTC	GCGT	GTGT	gapfill		BC001,BC002,BC003,BC004
RAD51B c.489T>A	CAAAAGTAACTTTTCTTCAGTGTTA	ATCTGGGAAAACGGGATTCTGCTAT	AAAT	AATT	gapfill		BC001,BC002,BC003,BC004
ROS1 c.1289G>A	GTACAGGAAGGTCTGCTCTATAAAT	ATCTCTCAGGAGGTAAAAGACATAC	GCC	GTC	gapfill		BC001,BC002,BC003,BC004
ARID1B c.6677C>T	CCAGAGAGTTCAGGACAGCTGATAT	TATCCAGCAACCGGCCCTCGTGCAA	CGAGA	CAAGA	gapfill		BC001,BC002,BC003,BC004
CARD11 c.1628C>T	GCATCTTGGTGAAGGAGTTGGTGAT	AGAGATCCGCAGGAGCTAGGGCTGG	GGGC	GAGC	gapfill		BC001,BC002,BC003,BC004
PDGFRA c.1027C>T	TTTCAGCCAGGATATCCTGGGAGGT	AGGCCCGCACCTCTACAACAAAATG	GGGT	GAGT	gapfill		BC001,BC002,BC003,BC004
EGFR c.1097G>T	CCACCGGCAGGATGTGGAGATCGCC	GATGGAGGTGCAGTTTTTGAAGTGT	ACT	AAT	gapfill		BC001,BC002,BC003,BC004
PIK3CG c.1900A>G	GGCTCTTACATTTTCATCTGAGAAG	AGTCCAGGAGCTGCATTGTTAACCC	TTGC	TCGC	gapfill		BC001,BC002,BC003,BC004
TSC2 c.202G>A	CGTGCTCTTCAAATTTCTTGGTTTT	ACTTCACAAATCTGCCCTATCATCC	TGCG	TGTG	gapfill		BC001,BC002,BC003,BC004
ERCC5 c.1189G>A	AGCACACACTTTTACATCTTCGTCA	CAAGAGCTCTCTTAATGGCTGAAAG	TCGT	TTGT	gapfill		BC001,BC002,BC003,BC004
FAT1 c.440C>T	CGCTGTATGAGGTGGGTGAGAATAA	CAAGTCATTTGTATCCAGCACCTGC	CGGTCT	CAGTCT	gapfill		BC001,BC002,BC003,BC004
FAM175A c.837dup	AAAAAGGTCCGTAATGCCTGACAAA	AAATGTTCTCCTGAGGGTCTTTTTG	GAA	GAAA	gapfill		BC001,BC002,BC003,BC004
EIF4E c.443G>A	GGCACAGAAGTGTCTCTAGCCAAAA	TCGAGGTCACTTCGTCTCTGCTGTT	GCGA	GTGA	gapfill		BC001,BC002,BC003,BC004
TET2 c.1040C>T	ACCTGAACAGAATTCTTCACCAGAC	AGCTTTGTGGTTCCCTGGATGTTAT	GCT	ACT	gapfill		BC001,BC002,BC003,BC004
FAT1 c.6137C>T	CTGTCACTTCTACAACCACATCAAA	TCCTGCTGCTCACGATCGAAGGGCG	CGCC	CACC	gapfill		BC001,BC002,BC003,BC004
IKBKE c.350G>A	GGTGGTTCATGCCGGCCACCACACA	CAGCACCACCAGGAACTCATCCTCA	GCG	GTG	gapfill		BC001,BC002,BC003,BC004
DIS3 c.2625dup	TGTGGGTTTGGTTTGTCCTTTTCTT	AAAGACTGTCCCTTCTAAACCATAC	CAAA	CAAAA	gapfill		BC001,BC002,BC003,BC004
TERT c.1358G>A	ACACCTGCCAGGGGCTGCTGTGCTG	AGCAGCTGCACCAGGCGACGGGGGT	GCGG	GTGG	gapfill		BC001,BC002,BC003,BC004
KIT c.1120G>A	TAATCTCGTTAGATGAAGTTCACTT	TCTGATATTACTTTCATTCTCAGAC	ACGTA	ATGTA	gapfill		BC001,BC002,BC003,BC004
RECQL c.179A>C	CCAAGCGGCAGGTGAAGAATCATAT	TTGCTTGCCCCGGCATCAGAATCCT	TCA	GCA	gapfill		BC001,BC002,BC003,BC004
TP53 c.380C>T	GGCAAAACATCTTGTTGAGGGCAGG	ACGTGCAAGTCACAGACTTGGCTGT	GGAGT	GAAGT	gapfill		BC001,BC002,BC003,BC004
SUFU c.71dup	CCGGGGGAAAGAGCGAAGCGAAGGC	GGGGGCAGTCGGGCCAGGGGCCGGG	CGG	CGGG	gapfill		BC001,BC002,BC003,BC004
EGFR c.866C>T	TACGGGGACACTTCTTCACGCAGGT	ACCAAAGCTGTATTTGCCCTCGGGG	GGC	GAC	gapfill	ref gapfill used as wildtype for EGFR VIII	BC001,BC002,BC003,BC004
EGFR c.1793G>T	CCAGGGTGTTGTTTTCTCCCATGAC	TGCCGGGCAGGTCTTGACGCAGTGG	TCC	TAC	gapfill		BC001,BC002,BC003,BC004
EGFR c.323G>A	AGGAATTTTCGTAGTACATATTTCC	GATGATCTGCAGGTTTTCCAAAGGA	TCT	TTT	gapfill		BC001,BC002,BC003,BC004
TP53 c.524G>A	TATCTGAGCAGCGCTCATGGTGGGG	CCTCACAACCTCCGTCATGTGCTGT	GCAGCG	GCAGTG	gapfill		BC001,BC002,BC003,BC004
PTEN c.388C>T	ATATGCACATATCATTACACCAGTT	CCCTTTCCAGCTTTACAGTGAATTG	CGT	CAT	gapfill		BC001,BC002,BC003,BC004
PIK3CA c.1633G>A	ACTCCATAGAAAATCTTTCTCCTGC	GATTTCAGAGAGAGGATCTCGTGTA	TCAGT	TTAGT	gapfill		BC001,BC002,BC003,BC004
BRAF c.1799T>A	GATGGGACCCACTCCATCGAGATTT	GTAGCTAGACCAAAATCACCTATTT	CACT	CTCT	gapfill		BC001,BC002,BC003,BC004
PIK3R1 c.1126G>A	CGATGAAATATTTTGATTAATTTGT	TTTCCTTAGTGTAAGAGTATAATCA	TATTTCCCCC	TATTTCTCCC	gapfill		BC001,BC002,BC003,BC004
PIK3CA c.263G>A	GTTGAAAAAGCCGAAGGTCACAAAG	CTTGTTTCATCAAAAAATTCTTCCC	TCGT	TTGT	gapfill		BC001,BC002,BC003,BC004
PIK3CA c.3140A>G	TCCATTTTTGTTGTCCAGCCACCAT	GCATCATTCATTTGTTTCATGAAAT	GATGT	GACGT	gapfill		BC001,BC002,BC003,BC004
PIK3CA c.353G>A	CACACACTGGCATGCCGATAGCAAA	CTCGATTGAGGATCTTTTCTTCACG	ACCAATTT	ATCAATTT	gapfill		BC001,BC002,BC003,BC004
NF1_0 c.3739_3742del	CAGTTGGTAGAGTAAATGCCGAGAA	AGAGTAACCAGAACTCGAGCTAGTT	TCAAAC	TC	gapfill		BC001,BC002,BC003,BC004
PTEN c.517C>T	CAGGTAGCTATAATAATACACATAG	TCTGACTGGGAATAGTTACTCCCTT	CGCC	CACC	gapfill		BC001,BC002,BC003,BC004
PTPN11 c.226G>A	ATGTTCCATGTAATACTGGACCAAC	AAAGTGGCAAATTTCTCCCCTCCAT	TCAGCC	TTAGCC	gapfill		BC001,BC002,BC003,BC004
NF1_0 c.6789_6792del	GTAGCTTCTATCAGAACTTGACTGT	GTCAGGTCCTTTTAAGCAACTCTCA	TGTAAGT	TGT	gapfill		BC001,BC002,BC003,BC004
EPHA5 c.1037A>G	TGCATGCCATTGTGGGTGGATCAGA	CTCCTGAAATAATCCTTTTCACAGA	CTCT	CCCT	gapfill		BC001,BC002,BC003,BC004
TP53 c.743G>A	GTGTGATGATGGTGAGGATGGGCCT	TCATGCCGCCCATGCAGGAACTGTT	CCGGT	CTGGT	gapfill		BC001,BC002,BC003,BC004
INHBA c.449T>C	AGGAAGAGCCAGACTTCTGCACGCT	ACTGACAGGTCACTGCCTTCCTTGG	CCACC	CCGCC	gapfill		BC001,BC002,BC003,BC004
ATRX c.4464_4471delACTGAGAA	TTCCTTAAGAGCATTTTGTGTTTCT	TCATCTTTAAGAATCTTCCGAATTT	GTTCTCAGTTTA	GTTA	gapfill		BC001,BC002,BC003,BC004
CARD11 c.2149G>A	ACTCTGCCTCTCGCCTCGGATGCAG	TCTAGCAGCAGCAGCTGGTGGCCCT	CCT	CTT	gapfill		BC001,BC002,BC003,BC004
EGFR c.1889_1894delinsTAGGAT	CCCATTCGTTGGACAGCCTTCAAGA	AGTGCATCCGTAGGTGCAGTTTGGA	CCTGGCCC	CATCCTAC	gapfill		BC001,BC002,BC003,BC004
EGFR c.685A>T	AGCACACTGGTTGTGGCAGCAGTCA	GGGACTTGCCACGGCAGCGCCCGGA	CTGG	CAGG	gapfill		BC001,BC002,BC003,BC004
IDH1 c.395G>A	CTCTGTATTGATCCCCATAAGCATG	CCTATGATGATAGGTTTTACCCATC	ACGA	ATGA	gapfill		BC001,BC002,BC003,BC004
TP53 c.584T>C	CACACGCAAATTTCCTTCCACTCGG	AAGATGCTGAGGAGGGGCCAGACCA	AT	GT	gapfill		BC001,BC002,BC003,BC004
CIC c.3583G>A	TGCAGGGCCAGGCCGCCCAGAGGCA	GCCTCAAAGGACCCCACGGGAATGC	CCT	CTT	gapfill		BC001,BC002,BC003,BC004
EZH2 c.1011G>T	CCTGCTTCCCTATCACTGTCTGTAT	TGATTCCAGCACATTAATGGTGGGG	CCTT	CATT	gapfill		BC001,BC002,BC003,BC004
PTEN c.955_958del	TGCTTTGTCAAGATCATTTTTTGTT	ACTAGATATTCCTTGTCATTATCTG	AAAGTAAGT	AAAGT	gapfill		BC001,BC002,BC003,BC004
KEAP1 c.1165G>A	GTTGTAACAGTCCAGGGCGCTGGAG	GTTGCCGTCGGGCGAGTTGTTCCTG	TCGGT	TTGGT	gapfill		BC001,BC002,BC003,BC004
NTRK3 c.740G>C	TCTGGTGAGTGTTGATGGACTGCAG	GACTATCCAGTCCACATCAGGAAGG	CCCAGT	CGCAGT	gapfill		BC001,BC002,BC003,BC004
PAK7 c.235G>A	CTCTAGCAGGCCGTTGATGGAGGTT	TGCAGGGTTTGTTTCCTCTAACGAT	TCCT	TTCT	gapfill		BC001,BC002,BC003,BC004
PRDM1 c.626A>C	TTGTCAGCTCTCCGGGATAAGGGTA	AGCCTTTCTGCAAAGTCCCGACAAT	GTGA	GGGA	gapfill		BC001,BC002,BC003,BC004
MAPKAP1 c.230A>T	TGTTTGAGCGTCTTCTAATACCAAA	AACTTGAGGTAATATCGACTGACTG	GTCCC	GACCC	gapfill		BC001,BC002,BC003,BC004
IRS2 c.86A>G	GCAGGTAGCCGCACTTGCGCACGCT	GTTGTTGTTGTTGTTGTTGTTGAGG	GTGGTT	GCGGTT	gapfill		BC001,BC002,BC003,BC004
TP53 c.817C>T	GTCTCTCCCAGGACAGGCACAAACA	CCTCAAAGCTGTTCCGTCCCAGTAG	CGCA	CACA	gapfill		BC001,BC002,BC003,BC004
FLT1 c.1965C>G	AGGAGGTATGGTGCTTCCTGATCTC	TGTAATTTCTTTCTTCTGGAGGATT	TGAT	TCAT	gapfill		BC001,BC002,BC003,BC004
MET c.1969C>T	TTTCGGCGAAATACTTGTTATTACA	TCCACATAGGAGAATGTACTGTATT	GGA	GAA	gapfill		BC001,BC002,BC003,BC004
TP53 c.1024C>T	GAGTTCCAAGGCCTCATTCAGCTCT	AACATCTCGAAGCGCTCACGCCCAC	CGG	CAG	gapfill		BC001,BC002,BC003,BC004
MSH6 c.3656C>T	TGCTATTGCCGTCCCATCAAATGTT	ACCTCTTCCTAATTCATCCACAAGC	GCAGT	GCAAT	gapfill		BC001,BC002,BC003,BC004
PTEN c.697C>T_0	CAAAGTACATGAACTTGTCTTCCCG	GTGGGTCCTGAATTGGAGGAATATA	TCGT	TCAT	gapfill		BC001,BC002,BC003,BC004
PTPN11 c.1492C>T	TCTGGACCATCCCTGACCTCTGAGA	ACCATCTGGATGGTTTTGGGAACGT	CCGC	CCAC	gapfill		BC001,BC002,BC003,BC004
FAT1 c.5285C>T	TATATTCTGCCTGCATAAAAACTGG	TGTCATTCTCATCCTGCAAGTGAAC	CGCGT	CACGT	gapfill		BC001,BC002,BC003,BC004
EGFR c.2320G>A	TGAGGCAGATGCCCAGCAGGCGGCA	GGGGGTTGTCCACGCTGGCCATCAC	CACGT	CATGT	gapfill		BC001,BC002,BC003,BC004
PTEN c.830C>T	TTTCCTCTGGTCCTGGTATGAAGAA	TACCCAAAAGTGAAACATTTTGTCC	TGTATT	TATATT	gapfill		BC001,BC002,BC003,BC004
RB1 c.772_776del	CTAGTTGTTTTGCTATCCGTGCACT	GACCTCGCCTGGGTGTTCGAGGTGA	CCTGTTCT	CCT	gapfill		BC001,BC002,BC003,BC004
ATM c.4049C>T	CACTAGAATTTGCTGGCTCATGTAA	ATCAATAACTCCACCACAATCTCTG	CGTC	CATC	gapfill		BC001,BC002,BC003,BC004
NOTCH1 c.6359G>A	GCGGGGCTCCGTGCAGCTGCGGGCT	ACCAGGTTGTACTCGTCCAGCAGCC	GCGC	GTGC	gapfill		BC001,BC002,BC003,BC004
PTEN c.103A>G	TTCAAGTCTTTCTGCAGGAAATCCC	GCAATAATGTTTGGATAAATATAGG	ATA	ACA	gapfill		BC001,BC002,BC003,BC004
MAP3K13 c.1394C>T	GCTCATAGTGTTCACGAATATCCAG	ATGCCTGAGCTCTTCTCTGCGCCTT	CGC	CAC	gapfill		BC001,BC002,BC003,BC004
TCF7L2 c.1156C>T	TTCTCTGGACAGTGCATGCCACCTC	AAGGATCTGGTTGATGGCCGCGCTT	CGCCC	CACCC	gapfill		BC001,BC002,BC003,BC004
DDR2 c.1466G>A	CCCCTGGAGCAAATTCTGGGAGTTT	ATCAGCCTGGATGGCTCCTGGTAGT	TCGT	TTGT	gapfill		BC001,BC002,BC003,BC004
KDM5C c.3871C>T	ATCTTCAGAGGCCAGAGCCTGCCTG	TTGCCAGCTGATGGCCCTCTCTGTG	GCGCGGCC	GCGCAGCC	gapfill		BC001,BC002,BC003,BC004
RAD50 c.1076G>A	CTCTAGCTCGGATATGTTCTTGATG	TCTGCTTGCAGCTGTAGACGACCCT	GCGA	GTGA	gapfill		BC001,BC002,BC003,BC004
PIK3CA c.1093G>A	GAGTGTTCACATTGTCACATAAGGG	CCTCCATGGTAGATACCTGTTCGAA	TTCT	TTTT	gapfill		BC001,BC002,BC003,BC004
IRF4 c.1285G>A	TGGATTGCTGATGTGTTCTGGTAAA	AGCCCCTCAGGAAATGTCCACTGTT	TCGT	TTGT	gapfill		BC001,BC002,BC003,BC004
ROS1 c.3857G>A	AATTGGAAACTTCTGTCCAATACAA	CTTAAAAGAGGATATACAGAAAAAG	GCGA	GTGA	gapfill		BC001,BC002,BC003,BC004
HRAS c.175G>A	CATGGCGCTGTACTCCTCCTGGCCG	GTATCCAGGATGTCCAACAGGCACG	GCG	GTG	gapfill		BC001,BC002,BC003,BC004
EP300 c.6787C>T	GGACCCCATCTGTTGCTGAAGGAGT	TGCTGATAGGCCTGTAGACTGGCAC	CGC	CAC	gapfill		BC001,BC002,BC003,BC004
PDGFRA c.685G>A	TAAAAACAGCACAGGTGACCACAAT	CCTGACTTATACACGGTTTTAAGAG	CGTTTCC	CGTTTTC	gapfill		BC001,BC002,BC003,BC004
APC c.3920T>A	GCTGACCTAGTTCCAATCTTTTCTT	TTCTGCTATTTGCAGGGTATTAGCA	TTAT	TTTT	gapfill		BC001,BC002,BC003,BC004
TP53 c.455C>T	TGGCCATGGCGCGGACGCGGGTGCC	GGGTGTGGAATCAACCCACAGCTGC	GGGCGG	GGGCAG	gapfill		BC001,BC002,BC003,BC004
EGFR c.185T>G	GCACATAGGTAATTTCCAAATTCCC	ACCTCACAGTTATTGAACATCCTCT	AAGGACC	ACGGACC	gapfill		BC001,BC002,BC003,BC004
PTEN c.227_228del	ACTCTGCAATTAAATTTGGCGGTGT	GTCTTTCAGCACAAAGATTGTATAT	CATAAT	CAAT	gapfill		BC001,BC002,BC003,BC004
TP53 c.659A>G	GTCAGAGCCAACCTCAGGCGGCTCA	GGGCACCACCACACTATGTCGAAAA	TA	CA	gapfill		BC001,BC002,BC003,BC004
EGFR c.754C>T	CACGTGGCTTCGTCTCGGAATTTGC	AGACCAGGCAGTCGCTCTCCCGGGG	GGC	AGC	gapfill		BC001,BC002,BC003,BC004
H3F3A c.103G>A	CCTGTAACGATGAGGTTTCTTCACC	CCAGTAGAGGGCGCACTCTTGCGAG	CCT	CTT	gapfill		BC001,BC002,BC003,BC004
NF1_0 c.3822_3823del	TTTTACTGGCCAAGCTGTTGCCTCG	GAGTCTGCATGGAGTCTGCCAATTC	GAAGA	GAA	gapfill		BC001,BC002,BC003,BC004
NF1_0 c.7846C>T	CCTCTGCTAAGTATTCATAAAGAAT	TGATCAAACTCATCTGTGGTATATT	TCGT	TCAT	gapfill		BC001,BC002,BC003,BC004
CDKN2A c.238C>T	CTCCCGGGCAGCGTCGTGCACGGGT	GAGAGTGGCGGGGTCGGCGCAGTTG	CGGGT	CAGGT	gapfill		BC001,BC002,BC003,BC004
FANCA c.3482C>T	CAGAGGTCAAAATTAAGGGGCATTT	TGGCACTTGGCCAGTATGAAGTCGA	CGTC	CATC	gapfill		BC001,BC002,BC003,BC004
MYCN c.131C>T	ACTTCTTCCAGATGTCCTCCCCCGG	CGAGTCGGGGCCGCCGAAGTAGAAG	GGGGGT	GAGGGT	gapfill		BC001,BC002,BC003,BC004
FGFR1 c.1731C>A	CCATCCTGCGTGCAGGCCCCCAGCA	GATGATATTCTTATGCTTCCCGATC	GGTT	GTTT	gapfill		BC001,BC002,BC003,BC004
EGFR c.2156G>C	TATACACCGTGCCGAACGCACCGGA	AGCACTTTGATCTTTTTGAATTCAG	GCCC	GGCC	gapfill		BC001,BC002,BC003,BC004
SF3B1 c.1781G>A	CCTTTGCCAAATTAGAAATGATCTC	TTCCACTCTAGCATAGTAATCTTCA	TCGGCC	TTGGCC	gapfill		BC001,BC002,BC003,BC004
NF1_0 c.5242C>T	GACTGATTGCCCTAGGACTTTTGTT	CTGCTGAAGTTACTTGGACAGCAGT	CGCT	CACT	gapfill		BC001,BC002,BC003,BC004
NF1_0 c.4537C>T	AAGTGTTGCCATCTTATCAAAAGGT	TTCCAACAGCTTTATGATCCCTGTT	CGTC	CATC	gapfill		BC001,BC002,BC003,BC004
TP53 c.916C>T	GGAGCTGGTGTTGTTGGGCAGTGCT	TTAGTGCTCCCTGGGGGCAGCTCGT	CGC	CAC	gapfill		BC001,BC002,BC003,BC004
ATM c.1315C>A	TCGCTGTTGGGGTAGAAGCTGAGAT	CATCAGTAATGGAGACAGCTCACAG	AGTAT	ATTAT	gapfill		BC001,BC002,BC003,BC004
PTPN11 c.854T>C	TCGTGTAGGACAACCCTGGTATGAT	GGGCAGGATGTTTTTATATCTATTT	CAAA	CAGA	gapfill		BC001,BC002,BC003,BC004
ATM c.6680G>A	CCATCAGGATCTCCAAAATGACTGT	AGAGCCATGATAGGCTCCTGAAAAC	GCGT	GTGT	gapfill		BC001,BC002,BC003,BC004
WHSC1 c.808G>A	CTCAAATATCCAAGCTCTTTCTGGG	CACCAAAGAACTGTACGTGATACTG	GCGT	GTGT	gapfill		BC001,BC002,BC003,BC004
PDGFRA c.863A>G	TGGTAGCCTGGCGGGCAGCACATTC	CCACTGTCTTTCACCGTGGCCTCGG	GTAATCT	GCAATCT	gapfill		BC001,BC002,BC003,BC004
MST1 c.494G>A	GGTTACGGCAGAAGTTCTCTTCCAG	ATTCCGGAGAGTGGGCGTGTACTTG	GCC	GTC	gapfill		BC001,BC002,BC003,BC004
ATRX c.6338_6341del	CTAGAGATCCTGCTTTAGTAGAAAT	AATCGTCCTCTCACATTAGTTTCAT	GATAAAT	GAT	gapfill		BC001,BC002,BC003,BC004
FGFR1 c.2059A>G	TCACAGGCAGTCGGCCGTTGGTTGT	AGTAGTCGATGTGGTGAATGTCCCG	CTTTTTAT	CTCTTTAT	gapfill		BC001,BC002,BC003,BC004
ABL1 c.1766G>A	TGGTCTTTTTGTCTTTGGGGAGAAG	TCATCTTCATTCAGGCCGCCCTCCG	GCGC	GTGC	gapfill		BC001,BC002,BC003,BC004
FGFR3 c.841G>A	CTTGAGCCACTGGATGTGGGGCTGT	CACTGTACACCTTGCAGTGGAACTC	GCGT	GTGT	gapfill		BC001,BC002,BC003,BC004
SPEN c.2439dup	TGCTTGTCAGTTTTGTCCTTTTCCA	TTTCCTTCCGTATTAAGCGTCTCTC	CTT	CTTT	gapfill		BC001,BC002,BC003,BC004
MDC1 c.419T>C	TTCTACTGTCAGAGGGCCCCGGGAG	GGGCAGAGAGACATCCAGGCGATGG	ACAAA	GCAAA	gapfill		BC001,BC002,BC003,BC004
NOTCH1 c.2108G>A	TGGGGTCGTGGTAGCCCTCGGGGCA	GCAGGTGAAGCCATTGATGCCGTCC	GCG	GTG	gapfill		BC001,BC002,BC003,BC004
TRAF2 c.382C>T	ACATTCGGTCAGCATGAGCGGGCAG	CCTTCGTGGCAGCTCTCGTATTCTT	CGG	CAG	gapfill		BC001,BC002,BC003,BC004
MTOR c.1856G>A	GGGAGCAGGTGCGGGCAGCCTCCAT	GATCTCCTTGTGCTCACTGTTCAGG	GCG	GTG	gapfill		BC001,BC002,BC003,BC004
PIK3CA c.113G>A	GCTTTATGGTTATTAATGTAGCCTC	AGGCATTCTAAAGTCACTATCATTC	ACGG	ATGG	gapfill		BC001,BC002,BC003,BC004
KDM6A c.2800G>A	ACTAGGTGTAGGTGGATTCAACTTG	TTGGCAAGGGAGGGTATGGTGAAGA	TCCT	TTCT	gapfill		BC001,BC002,BC003,BC004
NOTCH1 c.5015G>A	CAATCTCCAGGTAGACGATGGAGCC	ACGTCCATGGGGTCCAGCTCCCTCC	GCGG	GTGG	gapfill		BC001,BC002,BC003,BC004
MAP3K13 c.2659G>A	AATCTCTGGCGTCTGGGACAGCAGG	CTAGCTTCTCTGCCAAGCGGTCTTC	TCGT	TTGT	gapfill		BC001,BC002,BC003,BC004
MAP3K13 c.1549C>T	ATGGATGATAGGACGAACAGGGTGT	GTAGGTCCCAGGATACTTCTTTTCC	CGTTT	CATTT	gapfill		BC001,BC002,BC003,BC004
PTPRT c.721C>T	TGAGAAGCGCCTGTGGTTGACCACA	GACCATCAGGGCCGTGTCCCTGCCA	CGGGT	CAGGT	gapfill		BC001,BC002,BC003,BC004
ICOSLG c.387G>T	GAAGTTTGCTGCCACATGCAGTGTA	CAACGCTCAAAACCTCCTGGAATCC	ACCT	ACAT	gapfill		BC001,BC002,BC003,BC004
RAC2 c.277G>A	CACTTCTGGGAACCACTTGGCGCGG	TTCTCATAAGAGGCTGGGCTGACGA	ACG	ATG	gapfill		BC001,BC002,BC003,BC004
EPHA3 c.872C>T	ACCATCTTCCTGAGTAGAACTGTGA	GCACTTAGCACACTTCATATTACCA	GGCGG	GGCAG	gapfill		BC001,BC002,BC003,BC004
PPARG c.1153C>T	GCTCCATAAAGTCACCAAAAGGCTT	AGGCTCTTTAGAAACTCCCTTGTCA	TCGC	TCAC	gapfill		BC001,BC002,BC003,BC004
CTNNB1 c.634C>T	GTTATGCAAGGTCCCAGCGGTACAA	TGTTTCTACATCATTTGTATTCTGC	CGAGC	CAAGC	gapfill		BC001,BC002,BC003,BC004
CTNNB1 c.1089G>A	TCTGTCAGGTGAAGTCCTAAAGCTT	TTCCACCAGCTTCTACAATAGCCGG	GCA	GTA	gapfill		BC001,BC002,BC003,BC004
SETD2 c.6362G>A	AGCCACCTCTTGCTCAAACAACTTC	CCTCTGTAGAAAGTTTATTGCGGTC	CGGCGTT	CGGTGTT	gapfill		BC001,BC002,BC003,BC004
SETD2 c.4930G>A	GGTAAAAAACCCAACCCTCAGTTGT	TCACAGTCCATTTTTGGGTTTCACA	CCGT	CTGT	gapfill		BC001,BC002,BC003,BC004
SETD2 c.1712dup	CATTTAATTCTGTACAACAGAAAGA	TTAAATTTATCAGACTTGGGTATAG	ATTT	ATTTT	gapfill		BC001,BC002,BC003,BC004
BAP1 c.1721C>T	AGGAACCCTTCCCACCCTCTGTCAG	AGGGGACTCAGCACCCCATCCTCAG	CGCC	CACC	gapfill		BC001,BC002,BC003,BC004
EPHB1 c.1404G>T	TTGTGTTCCTTCTCATAGTACCGGA	ATAGTCCAGGATGATGCCATTGGGC	TCTC	TATC	gapfill		BC001,BC002,BC003,BC004
EPHB1 c.2072G>A	TGAACTCTGTGATGATCATGACAGG	TCTTGGTGACCACACCCTCCAGGCG	CCGAC	CTGAC	gapfill		BC001,BC002,BC003,BC004
PIK3CB c.882A>C	GCAGCCTCTATGGCAATCATTTCTT	CATACATTTTCTTGATCTTGCAGCA	GTT	GGT	gapfill		BC001,BC002,BC003,BC004
ATRX c.4744dup	GCATCCTGAACCTGGAGATTTCTTT	TTTTCACAGACTCACAGCAGCAATC	GTTT	GTTTT	gapfill		BC001,BC002,BC003,BC004
PIK3CA c.1496C>T	GCTAAATCCTGCTTCTCGGGATACA	TTGGCATGCTCTTCAATCACTGACA	GACCAA	AACCAA	gapfill		BC001,BC002,BC003,BC004
SPEN c.1475C>T	GATATTCCCCATCCATCTTCTTAAT	TTACAAACGCTAGCAATATCACAGT	AGCT	AACT	gapfill		BC001,BC002,BC003,BC004
RUNX1 c.703G>A	TGGGTGGTGTGGGCTGACCCTCATG	GTGCGCCGCAGCTGCTCCAGTTCAC	GCT	GTT	gapfill		BC001,BC002,BC003,BC004
ERRFI1 c.976T>G	ACTCGGTGTGCGCGAGTTACTCGGT	TCTCTTGGCGGTACTTTGGGAGGCC	GACAAAGGT	GCCAAAGGT	gapfill		BC001,BC002,BC003,BC004
MED12 c.641dup	GCAAGGGCCCTATCGTGGAACCACA	ACTTCCTGCAGGCCCTGGCCGGTAG	GCCCCC	GCCCCCC	gapfill		BC001,BC002,BC003,BC004
XPO1 c.1658G>A	GAAATTTCCAGTGAGCTCTCAAAAA	GGGTATTGACCTACTATGTACATGA	ACGT	ATGT	gapfill		BC001,BC002,BC003,BC004
NF1_1 c.7037_7040del	GACTCTTGTCATTGAATATACGGAG	GTATGCAGGTTTTGTTCAAGAAGTG	ACTATCTAAA	ACTAAA	gapfill		BC001,BC002,BC003,BC004
FBXW7 c.1394G>A	CTCTTTTTTCATGAAGATGCATACA	ACAGTGGAAGTATGCCCATATAAGG	ACGC	ATGC	gapfill		BC001,BC002,BC003,BC004
INPP4A c.2656C>T	GCTGGTGAACCGGACCCCATTAAGG	GGCAGATCTCAGCAGCTTGCCAGAG	CGGC	CAGC	gapfill		BC001,BC002,BC003,BC004
ERBB4 c.916C>T	TACTTCCATCTTGGAACTAGGGCAG	ACACAAGAACTGGAATCTACCACAA	GCACGC	GCACAC	gapfill		BC001,BC002,BC003,BC004
FGFR3 c.1948A>G	CACGGGCAGCCGGCCGTTGGTCGTC	AGTCGAGGTTGTGCACGTCCCGGGC	TTCTTGTAGT	TCCTTGTAGT	gapfill		BC001,BC002,BC003,BC004
IRS1 c.1478G>A	TGCCCAAGCCTGTTCCTGGGGTGCA	GTGGCCATTGCCACCCCGAGACAAA	GCG	GTG	gapfill		BC001,BC002,BC003,BC004
BARD1 c.1973G>A	GCTGTTCTCTGTTGAGCCTGCTTCT	GGACCTTCAGGAATTTCATACTTTT	GCGT	GTGT	gapfill		BC001,BC002,BC003,BC004
PIK3CB c.1408G>A	CAGTTCCCATTGGATTCAACATTTC	AGTTCATCAGGAAATGAAGACCAGC	TTCG	TTTG	gapfill		BC001,BC002,BC003,BC004
JAK1 c.715C>T	GAAATCCTTGAAAACATTATTTATC	TCCTGGTGAGAAGGTTCCTCTGTCT	CGCA	CACA	gapfill		BC001,BC002,BC003,BC004
ATM c.1914dup	TCTGAGAATGAAAGTTCTTCTTTAT	TTTGGTGGTGTTCACATTCTGGCAC	CTT	CTTT	gapfill		BC001,BC002,BC003,BC004
MTOR c.479G>A	CAGCTGCATGTCTCCGGCCCTCATT	CAGCACCCAGCCATTCCAGGGCTCG	GCGGT	GTGGT	gapfill		BC001,BC002,BC003,BC004
KMT2C c.6196C>T	CCTTTCATAAGGGTCAACAGACAAT	TTGATGCCTGTGACACTGATCCATA	CGCC	CACC	gapfill		BC001,BC002,BC003,BC004
PIK3CB c.3151G>A	CCAGTTCACTTTAGTAGTCCAGCTT	TGAGCGCCTCATCAAATTTTTGCTT	TCCC	TTCC	gapfill		BC001,BC002,BC003,BC004
CUL3 c.362A>G	ACACACGGTCCATGTACATTAGTAT	CTAATCATCACCATAGCTGTTTGAT	GTCT	GCCT	gapfill		BC001,BC002,BC003,BC004
SYK c.845C>T	GAGATTATTCCACCCGCTGACCAAG	AGGATGGGAACCTGGAAGTTGTGGA	TCGC	TCAC	gapfill		BC001,BC002,BC003,BC004
SYK c.131G>T	ACAGGGCGAAGCCACCCAGGTAGTT	CTGGCGCAGCAAATAAAGCCCATCA	GCGGCT	GCGGAT	gapfill		BC001,BC002,BC003,BC004
MAP3K1 c.3590C>T	GAACTATGGGGAGGGCATCCTGAGA	GACATTGCCATGGCAATTGCTAAAG	CGCT	CACT	gapfill		BC001,BC002,BC003,BC004
MTOR c.6178C>T	ATGTTTCCTTCAGAGTCTGGGGGCC	CCATCATAGCATGCAAGGGCTCCAG	CCGTT	CCATT	gapfill		BC001,BC002,BC003,BC004
MTOR c.4445G>A	CCCATTCCCCCAAGGCCTCGAGGCA	TGCGGCCCAGCATCAGCTCTGGGTC	GCGCA	GTGCA	gapfill		BC001,BC002,BC003,BC004
BCOR c.4982G>A	GGACATCCGAAAGCAGTAGCCAGTT	GGCCCCTGAGCCACAGATACTTGGA	TCGT	TTGT	gapfill		BC001,BC002,BC003,BC004
SESN2 c.1385C>T	CGTACAGCAGAGCGGCTTGCATGCG	CCAGGAGCAGCAAGTTCACGTGGAC	CGCCT	CACCT	gapfill		BC001,BC002,BC003,BC004
FAT1 c.2956G>A	CTTCTTCTCAAAGTCCAACTGCTGG	CCTAACTGCTCCACTGAGTTTATCC	ACGAT	ATGAT	gapfill		BC001,BC002,BC003,BC004
FH c.1431_1433dup	TAGCAGTTTCCTTTAAGGTTGATCC	TGTGTGCTGTCTTAGCAATCTTTGC	ATTTT	ATTTTTTT	gapfill		BC001,BC002,BC003,BC004
SDHA c.1643A>G	ACCATTCCCCGGTCGAACGTCTTCA	CTTTAGGTCTCCATAGAGCTTGCTG	GGTG	GGCG	gapfill		BC001,BC002,BC003,BC004
DROSHA c.1618G>A	CCTAATTCCTGTGCGTCTTGCCTTT	CTGCATTTGCAGAGTGGTCCATCAT	GCG	GTG	gapfill		BC001,BC002,BC003,BC004
RICTOR c.1453C>T	TAAATGAAGACTATAAGGCTTAGGT	TTCTTCATTTCATGGAAGCGTTTTA	CCTCGT	CCTCAT	gapfill		BC001,BC002,BC003,BC004
PIK3R1 c.1685G>A	TAAGGTCTGGTTTAATGCTGTTCAT	TTGTCAATTTCTCGATACTCAGCTG	ACGT	ATGT	gapfill		BC001,BC002,BC003,BC004
RASA1 c.2719C>T	TATTGAACATCCGTGGATTCAGGAT	AGATGAGTCGAAGAAAAACAAAACC	GGCAGGAC	GGCAGAAC	gapfill		BC001,BC002,BC003,BC004
APC c.596C>T	GGCAGGTACCTAGTTGTTCTTCCAT	TCTGATTTGCCTTGCTTCATATTCC	CGCAAC	CACAAC	gapfill		BC001,BC002,BC003,BC004
FGFR4 c.1660G>A	CAGGAACTCCCGCAGGTTTCCCTTG	ACTCCACGATCACGTACAGGGGCCC	GCGGCGC	GTGGCGC	gapfill		BC001,BC002,BC003,BC004
BCOR c.1016C>T	GGGTGGGAAGGTGGACTCGGGGTGA	CGAGGCGAGGGGGGCAACAGGAGAG	CGGC	CAGC	gapfill		BC001,BC002,BC003,BC004
MAPKAP1 c.1000G>A	CTCCAAAGTGCTGTCCAGGTCAACG	ATTGGGCTCGCTCTGCTTCTCCAGG	GCGAC	GTGAC	gapfill		BC001,BC002,BC003,BC004
AMER1 c.3104A>G	ATGCTCTGGGAGGCCTGTGGCTGGA	AGCAAGGGCCCATGGGCAGGTGTAG	GGTTAT	GGCTAT	gapfill		BC001,BC002,BC003,BC004
RUNX1 c.986C>T	CGGGGAACTGGCGCGGGTCGCTGAA	GTCAGGTCGGGTGCCGTTGAGAGTC	CGCT	CACT	gapfill		BC001,BC002,BC003,BC004
INPP4A c.1657C>T	ACATCCTCACAGCCCTCGCCATGCA	CCTTCTGCAGCAGCTTGTCCACACG	GCCGCT	GCCACT	gapfill		BC001,BC002,BC003,BC004
NCOA3 c.637G>A	ATATCTCTGGCGCATTTCAGGACTG	ATGTCTTCCAGAATATCATGTGGTG	GCGTTT	GTGTTT	gapfill		BC001,BC002,BC003,BC004
BMPR1A c.850C>T	TATGAAACCAAGTATGTTTTCATGG	TTAGCACAGTTTGGTAGATTTCTGT	CGCA	CACA	gapfill		BC001,BC002,BC003,BC004
KMT2A c.3190C>T	TCTGCAGACATGTTTAATCCGGGGT	ACAGAGGTCTCTGATGAGTCACTTT	CCTCGC	CCTCAC	gapfill		BC001,BC002,BC003,BC004
FGFR2 c.751C>T	TTGGAGGATGGGCCGGTGAGGCGAT	CCACAACATCCAGGTGGTACGTGTG	CGCT	CACT	gapfill		BC001,BC002,BC003,BC004
FGFR2 c.569G>A	AAACTCCTTCCCGTTTTTCAGCCAC	ATGGTTGGCATTGGGTTCCCCCCGG	CGC	TGC	gapfill		BC001,BC002,BC003,BC004
IGF2 c.647C>A	CGTGGGCGGGGTCTTGGGTGGGTAG	CAGGGGACGGTGACGTTTGGCCTCC	AGCAAT	ATCAAT	gapfill		BC001,BC002,BC003,BC004
IGF2 c.223G>A	GCGGTAAGCAGCAATGCAGCACGAG	GGCCAAGAAGGTGAGAAGCACCAGC	GCGAA	GTGAA	gapfill		BC001,BC002,BC003,BC004
RPS6KB2 c.668G>A	ATGGTGCCGCAGAAGGTGTGAGTGA	CATGGATAGACTCCTTGCAGAGTCC	CGGCGCCCT	CGGCGTCCT	gapfill		BC001,BC002,BC003,BC004
RPS6KB2 c.1175C>T	CCTCCTTGATGCTGTCCAGGACAGA	ACGTATGTGAAGCCCAGGAAGGCCT	CGGCGCC	CAGCGCC	gapfill		BC001,BC002,BC003,BC004
MRE11A c.1318G>A	CAGTGAGAGCTGCACATTCTTCTCT	GAAAGTACTGTTTTACAAGATCTTC	GCGGTTT	GTGGTTT	gapfill		BC001,BC002,BC003,BC004
POLE c.4555C>T	GCCAAGGCTGGGCATCTGGTTGCTG	AGTGTCCAGCACAAAGACGGATGCC	CGCAC	CACAC	gapfill		BC001,BC002,BC003,BC004
CHEK1 c.878A>G	GAGAGAAGTCCAAATTGGATTGAAT	TTAGAAAATCCACTGGGAGACTCTG	GTGC	GCGC	gapfill		BC001,BC002,BC003,BC004
PIK3C2G c.1775C>A	TCTGTAATGTCATGCTGAACAGCAT	CCCGAGAATGGATTTTTCTTTTGGA	AGA	ATA	gapfill		BC001,BC002,BC003,BC004
PIK3C2G c.4106T>G	TACGAACTTCACTGGGATATGGTAA	TAAAATTCAACATGTGCACTGGGCG	AAGA	ACGA	gapfill		BC001,BC002,BC003,BC004
PMS2 c.2533del	GATGTGTCTCATGGTTGGCCTTCCA	ACAGTTCCAGGGGTGGTCCATCTCC	TGGGG	TGGG	gapfill		BC001,BC002,BC003,BC004
ARID2 c.368C>A	TGTAGGAAGATGGAATTGCACCAAT	AAGCTGTGGCTTTGGATTGCCTGGT	AGG	ATG	gapfill		BC001,BC002,BC003,BC004
ERBB3 c.2035C>T	TATGCTCTCACCCCGTTCCAAGTAT	TAGCCCTTTTATTCTGAATCCGGCG	CGCCTCA	CACCTCA	gapfill		BC001,BC002,BC003,BC004
IL10 c.320C>T	AGGTTCTCCCCCAGGGAGTTCACAT	TGATGTCTGGGTCTTGGTTCTCAGC	GCGCCT	GCACCT	gapfill		BC001,BC002,BC003,BC004
TET1 c.184dup	GACTGGCACGGGTGGTTTAGGTTCT	TTTTTCTTAACATCTCTTTCTTGAA	GTT	GTTT	gapfill		BC001,BC002,BC003,BC004
GLI1 c.1138C>T	GACCATGCACTGTCTTGACATGTTT	AGCGAGCTAGGATCTGTATAGCGTT	TCGC	TCAC	gapfill		BC001,BC002,BC003,BC004
ARID5B c.1010C>T	AACCTAAATAGGGTATTCGTTCTAT	TCCTTTCTTTCATGTATTTATAAAG	CGGCGTTT	CGGCATTT	gapfill		BC001,BC002,BC003,BC004
NF1_1 c.7817A>G	ATCTTCGGATCAGTAAGTACTTCTT	AAGAGAACATTTGATTCAGACACTG	CATCC	CACCC	gapfill		BC001,BC002,BC003,BC004
KMT2A c.478C>T	TTTAACTGAAGGAGACCTTGTGGGA	ACTCTGACTTCTTCATCTGAGCCAA	CTTCGC	CTTCAC	gapfill		BC001,BC002,BC003,BC004
RPTOR c.1105C>T	ATGGCGTGCATGTACGTGGGCGGCA	GGGCTGCTGACGGGAGTGCAGTTAT	GACGC	GACAC	gapfill		BC001,BC002,BC003,BC004
SDHC c.197C>T	CAGTGCCACGGTGGCAGATGGACAT	ATGGGAAGAGACCAACTGTAGATAG	CGCC	CACC	gapfill		BC001,BC002,BC003,BC004
NCOA3 c.949C>T	CATTAAGATAAGCTTCTTGATAGTG	TTCTGGGACCATGACTGCCCATCAT	ACGT	ACAT	gapfill		BC001,BC002,BC003,BC004
BCOR c.409G>A	GAAGCCATTTGGGGGTTTTCCAGAG	AGAAGCCTCCACTGTCTCGGGTGTA	ACGGC	ATGGC	gapfill		BC001,BC002,BC003,BC004
INHA c.595C>T	GGCTGAGCAGGTACAGAGGGGACAG	AGCAGCAGCACCAGGACGGGGTGGG	CGC	CAC	gapfill		BC001,BC002,BC003,BC004
PTPRS c.4676G>A	GGAAGGGCGTTGGGTATTCGGGCAC	TGGTCCGGCCACGCCGTAAACTGGA	GCCA	GTCA	gapfill		BC001,BC002,BC003,BC004
CDH1 c.1273G>A	ATCGTTGTTCACTGGATTTGTGGTG	CAAATTGTCCACCATCATCATTCAA	ACGA	ATGA	gapfill		BC001,BC002,BC003,BC004
CTCF c.443C>T	TGTGGCATATCATGGGTTCACTTTC	AAGGCCCTCTTTAGACACTTCATTT	CGC	CAC	gapfill		BC001,BC002,BC003,BC004
PDGFRA c.2525A>T	GACACATAGTTCGAATCATGCATGA	TCTGGCCAGGCCAAAGTCACAGATC	TGTC	TGAC	gapfill		BC001,BC002,BC003,BC004
NF1_1 c.2446C>T	TCCTCCTCCACTCACATGGGACATT	TCTTAACAATGGTCTTGTGAAGGCT	CGCC	CACC	gapfill		BC001,BC002,BC003,BC004
NTRK1 c.2035G>A	TGGTGCGGCCTCCCACACGGTAATA	GCTGTAGATATCCCTGCTCATGCCA	GTCGGT	GTTGGT	gapfill		BC001,BC002,BC003,BC004
PIK3CA c.1357G>A	AACACCAATAGGGTTCAGCAAATCT	AATCCATGAGGTACTGGCCAAAGAT	TCT	TTT	gapfill		BC001,BC002,BC003,BC004
CDK12 c.2230G>T	TAGTTCTCCTGTGTCTTTGTCCTTG	TATACTTGGCCATAGGTTCCTTCTC	GCTTTA	GATTTA	gapfill		BC001,BC002,BC003,BC004
RAD51D c.478C>T	GGTGTCCAGGAGAATCCGAGTGCTG	ACAAAGCTCCAGGAGCGTCCGAGGG	GGC	GAC	gapfill		BC001,BC002,BC003,BC004
STAT5B c.1102dup	CTCACTGATGATGGTGGCCTTCACC	GGGGGGTTCATGTGCACGTTCAGCT	TGG	TGGG	gapfill		BC001,BC002,BC003,BC004
STAT5A c.1888G>A	CGTTCCGGGGAGTCAAACTTCCAGG	GGTGATGCCCCCGATTTCTGAGTCA	CGAT	TGAT	gapfill		BC001,BC002,BC003,BC004
NOTCH1 c.1070_1072del	TGTGCGGCCATGGGGACACTCGCAG	AGGCCACACGGTCATGGCAGGTGGC	TAGAAGG	TAGG	gapfill		BC001,BC002,BC003,BC004
RFWD2 c.1069C>T	TCAAAATGAGCAGTAAGTCGTTTTC	TGATGCTAACGTGCTATTATACCAA	GTCT	ATCT	gapfill		BC001,BC002,BC003,BC004
PTEN c.697C>T_1	AAAGTACATGAACTTGTCTTCCCGT	GTGGGTCCTGAATTGGAGGAATATA	CGT	CAT	gapfill		BC001,BC002,BC003,BC004
SH2B3 c.1064C>T	AGGGGTAGCAGGACAGGAAATGGTC	TTCTGGCAGGCCGGGTCCAGCAGCC	CGTC	CATC	gapfill		BC001,BC002,BC003,BC004
SH2B3 c.239G>A	TAGTCGCGGCCCGGCGCCCGTCCGT	CACCTCGCGGCAGAAGTAGCGCTGG	CGCG	CGTG	gapfill		BC001,BC002,BC003,BC004
UPF1 c.1804G>A	TGCGTTCATCAGCAGCTCTCTCTCT	GCGCTTCAAGGCCCGGTACCGCTTC	GCGGT	GTGGT	gapfill		BC001,BC002,BC003,BC004
UPF1 c.2968C>T	AAAATAGCCAGGCGGTGGCATGGGT	GACCAGGTTGAAGGGGATGGGAATG	GGCAT	GACAT	gapfill		BC001,BC002,BC003,BC004
CCNE1 c.718C>T	GGACACAATAGTCAGGGGACTTAAA	ACTTAAGGGCCTTCATAATCATTAA	CGCC	CACC	gapfill		BC001,BC002,BC003,BC004
AKT2 c.97G>A	CCTCTCCTTGTACCCAATGAAGGAG	CGCTCTTCAGCAGGAAGTACCGTGG	CCGT	CTGT	gapfill		BC001,BC002,BC003,BC004
UPF1 c.494G>A	CGTCCTTGTGCAGGGTCACCTCTTT	TTTTGCCCTCACAAGGTGATTTACA	GCA	GTA	gapfill		BC001,BC002,BC003,BC004
BRD4 c.3908C>T	CCTGTGGGGTGGCGGCGGCAGCCAC	AGCTGCTTGCTGTTGCTGCTGCTGC	CGC	CAC	gapfill		BC001,BC002,BC003,BC004
INSR c.2461G>A	GGTGTCCTGGTTGCAAGCCTGCAGC	GCGATAGCCCGTGAAGTGTCGCAAG	TCGAT	TTGAT	gapfill		BC001,BC002,BC003,BC004
PTPRT c.1237G>A	GTTGTAGCTATGGCAGCGGGTCACC	AGCCGAAGGGCTCCCACTGCAGGGT	GCGT	GTGT	gapfill		BC001,BC002,BC003,BC004
ASXL1 c.1907C>T	ACCCCCCCCTCCGATGGCAGTGGTG	CTATGGCAGTGGTGACCTCTCGCCC	GCCGCCTCT	GCCACCTCT	gapfill		BC001,BC002,BC003,BC004
PIK3R3 c.826C>T	TTGATTCTTCAAATCCTGCTCTAGA	ATTTTGCTATCATGAATCTCACCCA	CGC	CAC	gapfill		BC001,BC002,BC003,BC004
RAD54L c.605G>A	ATTTCTGGCTTGCACTCTGGACTCT	AAAAGTGTCCACATCAATGTGATGC	GGCGT	GGTGT	gapfill		BC001,BC002,BC003,BC004
DNMT3A c.1463G>A	AGGAGATGCAGATGTCCTCAATGTT	ACTTCTGCCGCACCTCGTACACCAG	CCGGC	CTGGC	gapfill		BC001,BC002,BC003,BC004
EPHA3 c.340G>T	CAGGTTGAATGTCTCCTTGCAAGTT	ACCAATGGAATGCTATTGCAGTCTC	CCTAAA	CATAAA	gapfill		BC001,BC002,BC003,BC004
SMARCA4 c.1652C>T	ACTCGTCTGTCTGCTGCAAGAGGTA	AGGCGCTTGTCCTTCTTCTGGTCGA	GGCC	GACC	gapfill		BC001,BC002,BC003,BC004
MITF c.677T>C	GATTCTAGGCTAATGATGTCATCGA	ATCATCCATCTGCATACAGGACGCT	TTAC	TTGC	gapfill		BC001,BC002,BC003,BC004
PTEN c.328C>T	ATGATTGTCATCTTCACTTAGCCAT	CAAGATCTTCACAAAAGGGTTTGAT	TGGT	TAGT	gapfill		BC001,BC002,BC003,BC004
MSH6 c.3261dup	TGGCGTGATCCTTTAAGCTCTAAGA	GGGGGGTATCTTCCGGCAACAGAAT	AGG	AGGG	gapfill		BC001,BC002,BC003,BC004
FOXP1 c.1234G>A	GCCTTGGGTGACGGGAGTCAGGGGG	GGGGTCGTTGGAGTATGAGGTAAGC	GCGGTT	GTGGTT	gapfill		BC001,BC002,BC003,BC004
STK40 c.250C>T	GGTGTGCAGCAGCATCTTGCCCTGC	CCTGGCTCTCTATGCCTTGGTCCCC	CGCTCTT	CACTCTT	gapfill		BC001,BC002,BC003,BC004
AXL c.2629G>A	TGGGGAGCCCCTATCAGCAGGCTGA	GGCTAGGGGTTGTGGAAGGGCAGAG	GCGG	GTGG	gapfill		BC001,BC002,BC003,BC004
CIC c.3041C>T	ACGCAGGGCTGGTACCCAGGGGCAG	GTGCCCGCCCGCTGACTGCACATAG	CGC	CAC	gapfill		BC001,BC002,BC003,BC004
ERG c.1153C>T	GTGGAAGTCGAACTTGTAGGCGTAG	CCCATGGACCTTGGTCATGATGTTC	CGCTT	CACTT	gapfill		BC001,BC002,BC003,BC004
CIC c.1343G>A	CATCGTCAGCAATGACATCATCATC	TCCTCCTCACAGATGACCATGCGCT	CCCT	CTCT	gapfill		BC001,BC002,BC003,BC004
NF1_0 c.1381C>T	CTTTAAATGTAAGACTCGGTGCCAT	ATTGCTGGGTGTGCTCCACAACCTT	TCGT	TCAT	gapfill		BC001,BC002,BC003,BC004
PPP2R1A c.1187G>A	GCAGGGACTGGGACAGCTGCCGGAT	AATCACCTCGTTCACACAGTCCAGG	GCC	GTC	gapfill		BC001,BC002,BC003,BC004
IRS1 c.928G>A	GCCCACCATGCTGGCCGGGGAGGTG	GATGCTCTCAGTGCGTGATCGGCGG	GCGGT	GTGGT	gapfill		BC001,BC002,BC003,BC004
FUBP1 c.1624G>A	CTGTGCTTGCTGTTGATAATAGTGA	AATAAGCAGCCCAAGCTGCTGAATT	GCGT	GTGT	gapfill		BC001,BC002,BC003,BC004
PIK3R1 c.581del	AAACGGCTGCTGGAATGACAGGATT	AGTCCAGGAGATAGCGTTTGAAAGC	TGGTA	TGTA	gapfill		BC001,BC002,BC003,BC004
PBRM1 c.2534T>C	TCCTTCTTGCTCGTTCCAATACTTC	GCTCTTGAAATAAATCAAGCCGACG	AAACATAT	AGACATAT	gapfill		BC001,BC002,BC003,BC004
FGFR4 0bp	CAGGTCCTTGTCAGAGGCGTTGTCT	TTGAGCATCTTGACGGCCACAGTGC			control_0bp		BC001,BC002,BC003,BC004
FAT1 0bp_1	GAGTGCTCATGCTGCAGCTCTCGAT	CCAGAGGGCGTGCGATGTTAACAAC			control_0bp		BC001,BC002,BC003,BC004
FGF3 0bp	AGCCCACTCTGTAGCTGCCGCACCA	TCTCGTGGTCCCTGTGGTCCAGCAC			control_0bp		BC001,BC002,BC003,BC004
FGF4 0bp	CAGCAGGTAGTCGCCGGCGCCGCTC	TGGACGGCCGCCTCCTTGGGCTGCG			control_0bp		BC001,BC002,BC003,BC004
ETV1 0bp	TCTGGCGTTGGTACATAGGACGTCC	TTCCCTTGGCATCGTCGGCAAAGGA			control_0bp		BC001,BC002,BC003,BC004
FH 0bp	CAGGCAGTAGTGTTCATGGCTCCAC	TGAGCTCAACCAGAGCGTCATGAGC			control_0bp		BC001,BC002,BC003,BC004
INPP4A 0bp	CACACACTCTGGCTGCATCTTCCTC	TAGTAGGAGCTTCACGAACTGCCGG			control_0bp		BC001,BC002,BC003,BC004
GATA2 0bp	TCTTCATGGTCAGTGGCCTGTTAAC	ATTGTGCAGCTTGTAGTAGAGGCCA			control_0bp		BC001,BC002,BC003,BC004
GRIN2A 0bp	GTGTGGTCTGGCAAGAGAGACTTGC	TCCTCTTGCTGTCCTCCAGACCTTG			control_0bp		BC001,BC002,BC003,BC004
HIST1H3D 0bp	CGGACTAGACGCTGGAATGGCAGTT	TGCGAATCAGCAGCTCGGTCGACTT			control_0bp		BC001,BC002,BC003,BC004
IDH2 0bp	GTCATGGCTCCACTCTCCACCGTCT	CCACGCACACCTTCTCCAGCATCTG			control_0bp		BC001,BC002,BC003,BC004
INPPL1 0bp	GCTCGTCCTGCTTGGAGTGCTTGTT	CTTCATGAGCTGCAACAGCTGGCAG			control_0bp		BC001,BC002,BC003,BC004
KDR 0bp	TCGTTGGCGCACTCTTCCTCCAACT	GCCAATACCAGTGGATGTGATGCGG			control_0bp		BC001,BC002,BC003,BC004
ERRFI1 0bp	GGAGAAGCTCTGTGTATACAACAGT	TGGATATCCTTATGGCTGGCTTGTT			control_0bp		BC001,BC002,BC003,BC004
FLT4 0bp	CTGCCTGTGTCGTTGGCATGTACCT	CGTGCAGCAGCAACACCTTGCAGTA			control_0bp		BC001,BC002,BC003,BC004
EPHB1 0bp	GCTGTGGCCATGACAAGGTGATGCT	CCTCATAGTGGCACTGACTTGGTGC			control_0bp		BC001,BC002,BC003,BC004
TSHR 0bp	TTGTAGAAGGAGTGTGATTCCAGCT	GCTGCAGAGTCACATCTATAGATAC			control_0bp		BC001,BC002,BC003,BC004
DICER1 0bp	CACATGGCTGAGAAGTATACCTGTC	TAAGACCACCAGGTCAGTTGCAGTT			control_0bp		BC001,BC002,BC003,BC004
NTRK2 0bp	CCTCCACGCAGACGCCATAGAACTT	GACGATGTGCTCATGCTGGAGGTTG			control_0bp		BC001,BC002,BC003,BC004
NTRK3 0bp	CAGTTCTCTATGTGTATGGAAGTGA	TATTCCTTGAGATGTCCGTGATGTT			control_0bp		BC001,BC002,BC003,BC004
PMS2 0bp	CCGTGACTGGAACTCACTGCCTCTT	TCTGAGGTCTCAGGACGCCTTTGTC			control_0bp		BC001,BC002,BC003,BC004
RECQL4 0bp	GCACACGGCCATAGAGGAAGTCACA	TATCTGGTCCTTCTCCTCAGCGGTC			control_0bp		BC001,BC002,BC003,BC004
KLF4 0bp	AGCAGCGCGTCGCTGACAGCCATGT	CAGACTCGCCAGGTGGCTGCCTCAT			control_0bp		BC001,BC002,BC003,BC004
WT1 0bp	CCAGGCACACGTCGCACATCCTGAA	TGCCTCTGAAGACACCGTGCGTGTG			control_0bp		BC001,BC002,BC003,BC004
AGO2 0bp	TGGAGAACCTGCTGGAACTGGCCTT	CAGAGACACCGTCGCGGTAGAAGAT			control_0bp		BC001,BC002,BC003,BC004
DNMT1 0bp	CTGTGAAGCGGTTCAAGTTGAGGCC	AGAAGGAGGAACCGTGGTCTCGATC			control_0bp		BC001,BC002,BC003,BC004
ALK 0bp	TCCACGGACTCAGGATGGTGTGCTT	GGAGTCAGCTGAGGTGTTGAGAAGG			control_0bp		BC001,BC002,BC003,BC004
ARID1B 0bp	GGCGACATGGATGGTCCTGTCTGTT	GAGGTCCATACTGAGCCATCTGAGG			control_0bp		BC001,BC002,BC003,BC004
ATRX 0bp_1	CATTGTTCATCCATTCCATCTGAGT	CACGGCTAATATCATCACTCATGTA			control_0bp		BC001,BC002,BC003,BC004
AURKA 0bp	TACACTGGTTGCCTGCAATTGCTTC	TGCTTCTGATTCTGAACCGGCTTGT			control_0bp		BC001,BC002,BC003,BC004
BRAF 0bp	TACTCTTGAGGTCTCTGTGGATGAT	TGACTTGGCGTGTAAGTAATCCATG			control_0bp		BC001,BC002,BC003,BC004
BRIP1 0bp	GCTTGCTGTTTAATCCTCTGAGAAT	AGAATTCATCATAGCAAGCTGTGAC			control_0bp		BC001,BC002,BC003,BC004
CDH1 0bp	GGCTGTGACCTCCATCACAGAGGTT	CCTGGAAGAGCACCTTCCATGACAG			control_0bp		BC001,BC002,BC003,BC004
CSF1R 0bp	CCTCATCACACCTATCAGTGTGGCC	ACTGCACTGCAGCCATGTCACGTTG			control_0bp		BC001,BC002,BC003,BC004
AR 0bp	GGATACTGCTTCCTGCTGCTGTTGC	TGAAGGAGTTGCATGGTGCTGGCCT			control_0bp		BC001,BC002,BC003,BC004
KMT2B 0bp	TTGTCACAGCTGCTTCTGCCACCAC	TACTGCTTGCTGCTTCCTCCTGCAG			control_0bp		BC001,BC002,BC003,BC004
PIK3CA 0bp_1	GGCAATTCTGGTGAAGATTCTACAT	TTGGAGGATAGACATACATTGCTCT			control_0bp		BC001,BC002,BC003,BC004
MDM4 0bp	TGATCCTGTGCGAGAGCGAGAGTCT	GAGCAGCATCTGTAGTAGCAGTGGC			control_0bp		BC001,BC002,BC003,BC004
RRAS 0bp	ATGGCGAACACCAGCAGGAAGCCGT	GGCCAGCACGCATGTACTGCTCTCT			control_0bp		BC001,BC002,BC003,BC004
SCG5 0bp	CAATGCCCAATTGCTCCATAACACC	ATGAAGCAGCCTCTGGATATCTGCT			control_0bp		BC001,BC002,BC003,BC004
SERPINB4 0bp	CTGTTGGAACAGATCGAACATGAAC	TTGGTGTTGGCTTCACTGAGTGAAT			control_0bp		BC001,BC002,BC003,BC004
SETDB1 0bp	TGCTCTTCTTGTTGACAGCATCCAT	GAACTTCTGAACATCTTGAGCTGAC			control_0bp		BC001,BC002,BC003,BC004
SH2D1A 0bp	CTCAACTGGATACTGCAGAGGTATT	ACAATGCCTTGATCTGGCTTCTGAA			control_0bp		BC001,BC002,BC003,BC004
SLX4 0bp	CAGGAAGTGGTGGCGTGCTAGACAA	TTCCACTTCCTCAGAGAGGAGCAGG			control_0bp		BC001,BC002,BC003,BC004
SMARCA4 0bp	ATCTTGGCGAGGATGTGCTTGTCTT	TGATGATGTACTCGTACGTCGTCAG			control_0bp		BC001,BC002,BC003,BC004
RPTOR 0bp	ACGCAGTGCCTTCCTCGATGATCGT	CGGCAGCTGAGACAGACAGATGTCA			control_0bp		BC001,BC002,BC003,BC004
SOS1 0bp	CTTCAACATACTGAAGAGCATCATC	ATTAGACTCGAGAGTAGGATGAACT			control_0bp		BC001,BC002,BC003,BC004
STAG2 0bp	ACCAGCCATGGTAAGTGGATAATCT	CCACTATCCTCATCGAATTCTTCAG			control_0bp		BC001,BC002,BC003,BC004
STAT3 0bp	TAGAGCTGATGGAGCTGCTCCAGGT	ACCGTGTGTCAAGCTGCTGTAGCTG			control_0bp		BC001,BC002,BC003,BC004
TBX3 0bp	GCCGCTAACCAACCGCTGGATGCTC	TGCAGTTCGCTGGTGGCCGCCTCTT			control_0bp		BC001,BC002,BC003,BC004
TET1 0bp	GGAACCACTGGTATCATTCAATGTC	TCTTCAGAGAATAGTCCTTCACCAC			control_0bp		BC001,BC002,BC003,BC004
TET2 0bp	GGTGGTGCTGTGTGCATACAGGCAT	GTGGCTTGCATCCAGGTTCCACCTT			control_0bp		BC001,BC002,BC003,BC004
YAP1 0bp	CATCTGCAGTTGCTGCAGTCGCATC	TGTTGCTGCTGGTTGGAGTTGCTGC			control_0bp		BC001,BC002,BC003,BC004
XRCC2 0bp	GCTTCTCTAAGCACTGAGAACAT	TTCCTCAGAGTAGACTCCTGTAAGT			control_0bp		BC001,BC002,BC003,BC004
SOX9 0bp	CGTCTTGCTGAGCTCGGCGTTGTGC	AAGTGCGGGTACTGGTCCGCGAGCT			control_0bp		BC001,BC002,BC003,BC004
KMT2D 0bp	CCATCACGCCATTCAGGTTCTTGGC	TGCAGCAGCAGAGACTGTGAGCATG			control_0bp		BC001,BC002,BC003,BC004
RET 0bp	GTGTCCTCCTGGATGCAGATCCAGT	TGTTCTCATGCAGCCGTGTGCGGTA			control_0bp		BC001,BC002,BC003,BC004
PTPRS 0bp	GTCCATTGCTGGCACTAGGATCCAC	AGGCAGGAAGTCCTTGAACCAGGTG			control_0bp		BC001,BC002,BC003,BC004
MYCN 0bp	ATGACCACCTTGGCGGCCTTCTCAT	TCTTTACCAACTCCGGCACGTGGTC			control_0bp		BC001,BC002,BC003,BC004
NCOR1 0bp	ACATTCTCTGCCTCTCTGGCTCTCC	ATCCACATCCTCATCAGCGCTGCAC			control_0bp		BC001,BC002,BC003,BC004
NKX3-1 0bp	CGACAGGTACTTCTGATGGCTGAAC	TTCCTCTCCAACTCGATCACCTGAG			control_0bp		BC001,BC002,BC003,BC004
NOTCH1 0bp	ATCAGCTGGCACTCGTCCACATCCT	CGGTACAGTACTGACCTGTCCACTC			control_0bp		BC001,BC002,BC003,BC004
NSD1 0bp	CAGGACTCCGGTAAGAGACCAGGTT	TTGAGCAGTCATCAACCGCTGCTCC			control_0bp		BC001,BC002,BC003,BC004
NTHL1 0bp	CAGCCTGTTGGCGATTCTGTGCACA	TGCGTGTCCACTGCAATGCCTGACA			control_0bp		BC001,BC002,BC003,BC004
NTRK1 0bp	GCTGCAGATGCTGCTGGTTCTCGAT	GTAGAGCTCAGTCAGGTTCTCTGCG			control_0bp		BC001,BC002,BC003,BC004
RAC1 0bp	CAGCACCAATCTCCTTAGCCATGGC	TAGACCCTGCGGATAGGTGATGGGA			control_0bp		BC001,BC002,BC003,BC004
NUP93 0bp	CAAGAATCATATCGAACTCTCGGCT	TTCAATCACAAGCTCACTCACACAG			control_0bp		BC001,BC002,BC003,BC004
PGBD5 0bp	CGAGGCTGCGGTTGCTGTAGAAGCC	TCCGCTCCAGATGCTGAGGACGGAC			control_0bp		BC001,BC002,BC003,BC004
PIK3C3 0bp	TCCTATCTTAAGCTGGACGTTGATA	TCCAGGTCACAACTATAGATGTAGT			control_0bp		BC001,BC002,BC003,BC004
MTOR 0bp	GATGAGCACATCATAGCGCTGATGA	TTGATTCGGTGTCGCACCAGAACTT			control_0bp		BC001,BC002,BC003,BC004
PREX2 0bp	CACCACATTGCACTTGATGCCAGCT	GTGCTGTCGTACTCATACACGACAC			control_0bp		BC001,BC002,BC003,BC004
PRKD1 0bp	CGGAAGCTGACAAGACCACTTCAAT	AAGATCGCCTTCCTGGATATCACTG			control_0bp		BC001,BC002,BC003,BC004
PRKN 0bp	ACCACCTCCTTGAGCTGGAAGATGC	TGGTGTCAGAATCGACCTCCACTGG			control_0bp		BC001,BC002,BC003,BC004
PTEN 0bp_1	GATCAGGTTCATTGTCACTAACATC	TGGTGTTACAGAAGTTGAACTGCTA			control_0bp		BC001,BC002,BC003,BC004
PARP1 0bp	CAGGACATGCGCAGAGTGTTCCAGT	CCAGAATCAGGATCCACAGCTGCTC			control_0bp		BC001,BC002,BC003,BC004
JAK3 0bp	GATGCCGGTACGACACTTGGCTCAT	CAAGCTCGCTGCTTCCAGGAATGAC			control_0bp		BC001,BC002,BC003,BC004
TGFBR1 0bp	TCCAGCAATGACAGCTGCCAGTTCC	ACAGGACCAAGGCCAGGTGATGACT			control_0bp		BC001,BC002,BC003,BC004
ERG 0bp	CGGCTACTTGTTGGTCCAAGAATCT	GATAAGGATCTAACTGAGGACGCTG			control_0bp		BC001,BC002,BC003,BC004
PTPRT 0bp	GATGAACATGAGGAGGCCAGCGATC	ACGCCAGCCATCTTCACGGTGTTGT			control_0bp		BC001,BC002,BC003,BC004
STK40 0bp	GAAGTCATGAGCACAGAGGCAGTCC	AGGACGAGGCAGATGCGCTTCTTCA			control_0bp		BC001,BC002,BC003,BC004
ARAF 0bp	CATGTCGAAGCGTGTGTCGGCCACA	TGCAGGTGATGGTAGAGGCTGGAGC			control_0bp		BC001,BC002,BC003,BC004
CCNE1 0bp	ATTCAAGGCAGTCAACATCCAGGAC	ACAGAGATCCAACAGCTCTGCAATC			control_0bp		BC001,BC002,BC003,BC004
EPHA5 0bp	CACAGCCACATTCGCAGCAACTTCC	ACTGAGGAGGACGCCGATAACCACT			control_0bp		BC001,BC002,BC003,BC004
MYD88 0bp	AATAGACCAGACACAGGTGCCAGGC	AGGACATCGCGGTCAGACACACACA			control_0bp		BC001,BC002,BC003,BC004
PIK3C2G 0bp	CACTTGAATAAGCTGCAGAACAAGC	ATATCCTGACGAAGATCATCTCCAG			control_0bp		BC001,BC002,BC003,BC004
TP53 0bp_1	TTCCCAGCCTGGGCATCCTTGAGTT	CCAAGGCCTCATTCAGCTCTCGGAA			control_0bp		BC001,BC002,BC003,BC004
PTPRD 0bp	TGCCAGGACAGGTGGTTGCCAAGAT	AACTGGACGGAGGTTGAAGTGGTGC			control_0bp		BC001,BC002,BC003,BC004
TGFBR2 0bp	AGCGGTCATCTTCCAGGATGATGGC	ACAGTGCTCGCTGAACTCCATGAGC			control_0bp		BC001,BC002,BC003,BC004
U2AF1 0bp	CATCTCATACTGACGGCAGCAGGCT	TCTCTGAAGTCCGTCACGGGTGACA			control_0bp		BC001,BC002,BC003,BC004
AMER1 0bp	AGGATGGCTCTGAGGTTGGTCCTTC	TGTCGCCTCAGCTGCCTTGTTCTTG			control_0bp		BC001,BC002,BC003,BC004
BCOR 0bp	GAGGTGGAGATCCTGGCATAGTGCT	TGTGGAACTCCGAGTAGGTGTCTGC			control_0bp		BC001,BC002,BC003,BC004
BTK 0bp	TCCATGGCTTCACAGACATCCTTGC	ACATCTCTAGCAGCTGCTGAGTCTG			control_0bp		BC001,BC002,BC003,BC004
CTNNB1 0bp	TGCTTCTTGGTGTCGGCTGGTCAGA	TGACGAAGAGCACAGATGGCAGGCT			control_0bp		BC001,BC002,BC003,BC004
DROSHA 0bp	CGAATCCACACAGGCTTAAGAAGTT	CTTCTTCTTCCTCCTCATTCTTGTC			control_0bp		BC001,BC002,BC003,BC004
SPOP 0bp	CCACAGTCCTCCTAACTCATCTGCC	AGCCGGCACTCAGGAACCTTTACCA			control_0bp		BC001,BC002,BC003,BC004
EGFR 0bp_1	CGCAGCGTGCGCTTCCGAACGATGT	GGCGCCTTCGCATGAAGAGGCCGAT			control_0bp		BC001,BC002,BC003,BC004
STK11 0bp	TCCGGAACCAGCTGTGCTGCCGGAT	CTGCCGGATGGAGAACCTCTTGGCC			control_0bp		BC001,BC002,BC003,BC004
INPP4B 0bp	CCTTATGTTCTGGTAGGACACTGGT	TCGAACGGTGTCATGAGACTTATCC			control_0bp		BC001,BC002,BC003,BC004
TP53 0bp_0	GTTCAATATCGTCCGGGGACAGCAT	CAAATCATCCATTGCTTGGGACGGC			control_0bp		BC001,BC002,BC003,BC004
PTEN 0bp_0	TTTTTATGCTTTGAATCCAAAAACC	TTACTACATCATCAATATTGTTCCT			control_0bp		BC001,BC002,BC003,BC004
EGFR 0bp_0	CCACTGTGTTGAGGGCAATGAGGAC	ATAACCAGCCACCTCCTGGATGGTC			control_0bp		BC001,BC002,BC003,BC004
PIK3CA 0bp_0	GGCATCAAGTGGATGCCCCACAGTT	CACCTGATGATGGTCGTGGAGGCAT			control_0bp		BC001,BC002,BC003,BC004
PTPN11 0bp	CTTGTCAACAGTAGGTTTTCTGCCT	CCACACCAGTGATATTTGGGTGAAA			control_0bp		BC001,BC002,BC003,BC004
PIK3R1 0bp	AAGTCAATATCTTCTTCTCTTTCCT	TTTTATAATCATACAGCGCTCTGTA			control_0bp		BC001,BC002,BC003,BC004
SPEN 0bp	CTTCTCTTCCCGCACGTTCTCGGGT	AAGTTGCCCACCCAGAGATGCCTGG			control_0bp		BC001,BC002,BC003,BC004
SMO 0bp	CGCACTGGCCTGAACTGTTGAACTT	GATGTTCTGCACCTCATTCGTGCAG			control_0bp		BC001,BC002,BC003,BC004
NF1_0 0bp	GGTATGTGTGTTCTGCTGTCCTGTT	TTTATTGGAAGCTGCTCGTCGAAGC			control_0bp		BC001,BC002,BC003,BC004
FAT1 0bp_0	GACGTTGTACTCGAGGTGTGTAAAC	TGCAGAGGAGTCTGTTCAAGTCGTT			control_0bp		BC001,BC002,BC003,BC004
KRAS 0bp	CTCCATCAATTACTACTTGCTTCCT	GTAGGAATCCTCTATTGTTGGATCA			control_0bp		BC001,BC002,BC003,BC004
ATM 0bp	CTACTTCCTATATGACTTATCTCAT	TCACTAGCAGATCATATAAGTTGTA			control_0bp		BC001,BC002,BC003,BC004
CARD11 0bp	CATCTGCTGCTGCAGCTTGATGACC	TCGTTCATCAGGAAGTGCGTGAGGC			control_0bp		BC001,BC002,BC003,BC004
CDKN2A 0bp	CCGGTGCAGCACCACCAGCGTGTCC	AGGAAGCCCTCCCGGGCAGCGTCGT			control_0bp		BC001,BC002,BC003,BC004
COP1 0bp	CGCTTCCTGCTGCCGCTGCCTAGGC	TGGAGCTGCTGCCTCCTACGCCGGC			control_0bp		BC001,BC002,BC003,BC004
HGF 0bp	CACTGAGGAATGTCACAGACTTCGT	AGCGTACCTCTGGATTGCTTGTGAA			control_0bp		BC001,BC002,BC003,BC004
ATRX 0bp_0	GTCATGAAGCTTCTGCACCAATGTA	TTCAACTTGCTTTCACTCATGGGCT			control_0bp		BC001,BC002,BC003,BC004
EPHA3 0bp	GTTGACAGGACCTACTTCTCTAATC	TCAGTGTTGAGCTTCAGAATACGGT			control_0bp		BC001,BC002,BC003,BC004
FANCC 0bp	GAAGGTGCCTGATCAGCTGTTGTGC	AGGAGCTCTGAGGTCTGTGTCTGTG			control_0bp		BC001,BC002,BC003,BC004
FGFR1 0bp	TGCCAGGTCTCGGTGTATGCACTTC	TTGGAGGCCAGATACTCCATGCCTC			control_0bp		BC001,BC002,BC003,BC004
RARA 0bp	GGCCTCCGCTTCCGCACGTAGACCT	TTAGCGCCTCCAGCAGCGGCTCCTG			control_0bp		BC001,BC002,BC003,BC004
RB1 0bp	AGATACATATCTGCTGCAGTGTGAT	TATTCTGGAGAGGAAGATTAAGAGG			control_0bp		BC001,BC002,BC003,BC004
RBM10 0bp	GATGTCATCCTCAGTGGCTGCCTGT	GGCAGCATCCTCAGCATGACGATGT			control_0bp		BC001,BC002,BC003,BC004
SDHC 0bp	TACAGAGCTGAGGGCTAAAGTGGGC	TCGGAGGCAATGACGACCAACGTGT			control_0bp		BC001,BC002,BC003,BC004
SHOC2 0bp	AGTTCTGTTAATTGAGTCAACTCTT	TGATTGATGATGGCAATATGTGTAT			control_0bp		BC001,BC002,BC003,BC004
ABL1 0bp	CTCCATGGTGTCCTCCTTCAAGGTC	TTCACGGCCACCGTCAGGCTGTATT			control_0bp		BC001,BC002,BC003,BC004
AKT3 0bp	TCTCTTCCTCTCCTATATTATCAAT	TTGTGAAGTTGGACTACAATTCATT			control_0bp		BC001,BC002,BC003,BC004
POLE 0bp	GAAGATGATGTTGGCGTGGAAGGCC	TGCACCATCAGCAAGGCCTCACACA			control_0bp		BC001,BC002,BC003,BC004
ARID1A 0bp	GACTGGAGCTGTGGTGGTTGAGACT	GTGGCTGCTGCTGATACGAAGGTTG			control_0bp		BC001,BC002,BC003,BC004
ATR 0bp	CCGGTCAATGAATTGACACAGAATT	TGTCTTGGCTTCTGTACAACTGTAT			control_0bp		BC001,BC002,BC003,BC004
BAP1 0bp	CTGACGGTTCACCTTCAGCACATGC	AGCCTGGCCTCATACTTGATCCTGC			control_0bp		BC001,BC002,BC003,BC004
BCL2 0bp	GTGAAGGGCGTCAGGTGCAGCTGGC	TGGACATCTCGGCGAAGTCGCGGCG			control_0bp		BC001,BC002,BC003,BC004
BRCA1 0bp	CTCAGAGTTCTCACAGTTCCAAGGT	TAGAGAGTTGGACACTGAGACTGGT			control_0bp		BC001,BC002,BC003,BC004
CDK12 0bp	GGCTGGTGTGTAACGTTCCTCTCCT	AGCAGTAGTTCTGGAGGTCGGTACC			control_0bp		BC001,BC002,BC003,BC004
CHEK1 0bp	CATATCTACAATCTTCACTGCGACT	GCTTCTTCAGTTACTCTATTCACAG			control_0bp		BC001,BC002,BC003,BC004
ERBB4 0bp	TACTTGCGCAAGGCTCGGTACTGCT	GTTCCAGGTCAGAGAGAGAGCTCAG			control_0bp		BC001,BC002,BC003,BC004
ARID2 0bp	CTACAGTGCTTGGATCTGCTCCTGC	TGGCACAGCAACCATTGTTGCGCTG			control_0bp		BC001,BC002,BC003,BC004
PLCG2 0bp	CTGGTCACCTGTAAGGTACGTGTTA	TGTGACGAGGAGATCCAGTAATGAG			control_0bp		BC001,BC002,BC003,BC004
PIK3CG 0bp	ACTCCAGCTCATCGTCGTGCACGTT	GCTGACGTCAGTGACGTCATAGCCA			control_0bp		BC001,BC002,BC003,BC004
PIK3CB 0bp	TGATACCTCTGAGCTTACGATGGTT	TTACACAGGAGCTCAGTACCATGAA			control_0bp		BC001,BC002,BC003,BC004
FOXP1 0bp	TGGAAGCGGTAGTGTATAGAGGTAT	ACTATTCTCAGCCATTGAAGCCTGT			control_0bp		BC001,BC002,BC003,BC004
GSK3B 0bp	GGAGTTGCCACCACTGTTGTCACCT	TGCTGCCGTCCTTGTCTCTGCTAAC			control_0bp		BC001,BC002,BC003,BC004
HOXB13 0bp	GCGCCTCTTGTCCTTGGTGATGAAC	TTGTTAGCCGCATACTCCCGCTCCA			control_0bp		BC001,BC002,BC003,BC004
IKBKE 0bp	GGAGAAGACATGGACGACAACTCGC	TGCAGGATGTCACTGGTCTCCGCAA			control_0bp		BC001,BC002,BC003,BC004
INHBA 0bp	CCGCATGCGGTAGTGGTTGATGACT	GTTGAGTGGAAGGACAGTGAGGACC			control_0bp		BC001,BC002,BC003,BC004
KEAP1 0bp	CGCTGTCGATCTGGTACATGACAGC	ACCGTTCATGACGTGGAGGACACAC			control_0bp		BC001,BC002,BC003,BC004
KMT2C 0bp	GAGGCACAAGGAAGCGCTCTTGACT	CGGCATGGTACCATGACTACCTCCT			control_0bp		BC001,BC002,BC003,BC004
MDC1 0bp	CTCTTCATCACTCTCTGGAACTATC	ACAGAGGAAGATGTGGTCCTTGATT			control_0bp		BC001,BC002,BC003,BC004
MGA 0bp	CATGGAGGAAGATGCAGCTGCAGTC	ACCACGACTAAGGAGGTGGAAGCAG			control_0bp		BC001,BC002,BC003,BC004
MYC 0bp	CTCCAAGACGTTGTGTGTTCGCCTC	TTGACATTCTCCTCGGTGTCCGAGG			control_0bp		BC001,BC002,BC003,BC004
NCOA3 0bp	CTGCTCGGCATCTGTAAGCCTTGGT	TTGGCGACATACTCATGCCGCCTAC			control_0bp		BC001,BC002,BC003,BC004
NF1 0bp	GACATTGCAAGGACCGTACAGTGCC	TCAGTGATGCCAGCCTCCGAGACAT			control_0bp		BC001,BC002,BC003,BC004
NFE2L2 0bp	ATCACTGAGGCCAAGTAGTGTGTCT	CCATAGCTGGAAGATTCCACTGAGT			control_0bp		BC001,BC002,BC003,BC004
NOTCH2 0bp	GGCTGCAGCAGGCATTCATCCACAT	CCTCTGTGCAGAACTGTCCTGTCCA			control_0bp		BC001,BC002,BC003,BC004
PAK5 0bp	AAGGTAGGAGAGAGCTCTCAGAACT	GACAGGCAGACAGTAGCTATCTGTT			control_0bp		BC001,BC002,BC003,BC004
PBRM1 0bp	GTGTGAAGGACCTGTCAGTCTGGCT	GCAGCCAAGTTGGATGGAGTCCTCA			control_0bp		BC001,BC002,BC003,BC004
PHOX2B 0bp	AACTTGGCGCGGCGGTTCTGGAACC	ACACCTGGACTCGCGCCTCTGTGAG			control_0bp		BC001,BC002,BC003,BC004
IGF2 0bp	GCCAGGTCACAGCTGCGGAAACAGC	ACTCCTCAACGATGCCACGGCTGCG			control_0bp		BC001,BC002,BC003,BC004
KMT2A 0bp	GAGGCATAAGCCAAGGTGTGTGGTC	AGAGATACTGGAGGCTGGCTGCAGT			control_0bp		BC001,BC002,BC003,BC004

## Sheet: i
MPN 4-plex
name	lhs_probe	rhs_probe	ref_gapfill	alt_gapfill	probe_type	BC
ASXL1 c.1772dup	TGGGGATGATCCGGGGGCATATCTG	TGGGCTGACCTTTAACCACCCAGGG	GTAAG	GTAAG	gapfill	BC001,BC002,BC003,BC004
NRAS c.181C>A	GTCTCTCATGGCACTGTACTCTTCT	CCAGCTGTATCCAGTATGTCCAACA	TGT	TTT	gapfill	BC001,BC002,BC003,BC004
NRAS c.35G>A	TTGTCAGTGCGCTTTTCCCAACACC	GCTCCAACCACCACCAGTTTGTACT	ACCT	ATCT	gapfill	BC001,BC002,BC003,BC004
PPM1D c.1434C>A	ATGTATCCTTAAAGTCAGGGCTTTA	AATTTTCTTCAAGTGGTTCTGGATC	GCGC	GCTC	gapfill	BC001,BC002,BC003,BC004
PPM1D c.1654C>T	CACCACTACTTCGACTTAAGCCATT	TATGCTTCTTCATCAGGGGGCCAGA	TCGTC	TCATC	gapfill	BC001,BC002,BC003,BC004
PPM1D c.1714C>T	CGCATGGTGAGTTTAACAGAGTTCT	TGTGAGGTTGTGGGGAGACTTGCAG	TTCGC	TTCAC	gapfill	BC001,BC002,BC003,BC004
PTPN11 c.1508G>C	CGGTACTGTGCTTCTGTCTGGACCA	GACCTCTGAGACCGCACCATCTGGA	TCCCT	TCGCT	gapfill	BC001,BC002,BC003,BC004
PTPN11 c.215C>T	AATACTGGACCAACTCAGCCAAAGT	AAATTTCTCCCCTCCATACAGGTCA	GGC	GAC	gapfill	BC001,BC002,BC003,BC004
RUNX1 c.521G>A	GTTTCTGCCGATGTCTTCGAGGTTC	ATCCACTGTGATTTTGATGGCTCTG	TCGGGGCCC	TTGGGGCCC	gapfill	BC001,BC002,BC003,BC004
SETBP1 c.1889C>T	CTCCCGGCACTAGCTGGGCCAACTT	AAATTGCGTCGTCGCTTTCTTTTCT	CGCT	CACT	gapfill	BC001,BC002,BC003,BC004
SETBP1 c.2602_2608	AGTGCTGTTGTTGTCTGTCCCAATG	TGGGGATCGTCTCCTCACTGTGGGA	CCGCTGTCGC	CCGCTGTCGC	gapfill	BC001,BC002,BC003,BC004
SF3B1 c.1874G>A	CAGCAAAAGCTCTAGCTGTTGTGTT	CATACTCATCCATGTTATCTATATC	ACGGA	ATGGA	gapfill	BC001,BC002,BC003,BC004
SF3B1 c.1998G>T	CCATAAGAATAGCTATCTGTTGTAC	TAATACCAGTGTGTCTCGCTTGCCA	AATCT	AATAT	gapfill	BC001,BC002,BC003,BC004
SF3B1 c.2098A>G	ATGGCCAAAGCACTGATGGTCCGAA	GCTGCTCATCCACAAGACCATGTTC	CTTTCT	CTTCCT	gapfill	BC001,BC002,BC003,BC004
SH2B3 c.622G>C	GCGTGCCCCGCTGTCCATGGAGGCC	CGGCCAGGCTGTAGCGCAGCACCGC	TCGT	TGGT	gapfill	BC001,BC002,BC003,BC004
SRSF2 c.284C>A	CCCGGCGGCTGTGGTGTGAGTCCGG	TAGCGCGCCATTTGCACCCGCAGCT	GGGGCGGCCG	GTGGCGGCCG	gapfill	BC001,BC002,BC003,BC004
TET2 c.1779del	TGGAGGTCATTTGATTGGAGAGATT	GATACTGAAGAATTGATGGCAGTGA	GGGTT	GGGT	gapfill	BC001,BC002,BC003,BC004
TET2 c.3432dup	GCTCCTAGATGGGTATAAAAAGGAC	TTCAATAATTTGCTCTACACATCTG	CTTCATCTTT	CTTCATCTTT	gapfill	BC001,BC002,BC003,BC004
U2AF1 c.692C>T	ATCGCCCAGATCTTTCACGATCTCT	CCGCCTCCTGTCACGCTCCCGTCCG	CGA	CAA	gapfill	BC001,BC002,BC003,BC004
U2AF1 c.470A>G	AGCCGCCTCGTGTGCATTCTCCCAT	GACGGCAGCAGGCTTCTCTGAAGTC	CTCATACT	CTCATACC	gapfill	BC001,BC002,BC003,BC004
U2AF1 c.101_101	TAAACGTCGGTTTATTGTGCAACCG	ACCTGTCTCCATGACGACATGCTCC	AGAGC	AGAGC	gapfill	BC001,BC002,BC003,BC004
TP53 c.818G>A	GGTCTCTCCCAGGACAGGCACAAAC	ACCTCAAAGCTGTTCCGTCCCAGTA	ACGC	ATGC	gapfill	BC001,BC002,BC003,BC004
TP53 c.743G>A	GTGTGATGATGGTGAGGATGGGCCT	TCATGCCGCCCATGCAGGAACTGTT	CCGGT	CTGGT	gapfill	BC001,BC002,BC003,BC004
TP53 c.659A>G	GTCAGAGCCAACCTCAGGCGGCTCA	GGGCACCACCACACTATGTCGAAAA	TA	CA	gapfill	BC001,BC002,BC003,BC004
NFE2 c.782_785del	GGATGTCCCGGACTAGCGCTAGCTG	CAGCGGGTACCTTGCCAATAGCTCA	GCTCTCTGT	GCTGT	gapfill	BC001,BC002,BC003,BC004
TP53 c.524G>A	GCTATCTGAGCAGCGCTCATGGTGG	GCCTCACAACCTCCGTCATGTGCTG	GGGCAGC	GGGCAGT	gapfill	BC001,BC002,BC003,BC004
TET2 c.5618T>C	CATGCAGCTCACGCTTTGCACACTC	GAGAATTGACCCATGAGTTGGAGCC	AAT	AGT	gapfill	BC001,BC002,BC003,BC004
TET2 c.5188del	AATCTAGAGGTGGCTCCCATGAAGT	ATCTCATGAGTGGGATAAGGAGGCA	GGCCATCC	GGCCATC	gapfill	BC001,BC002,BC003,BC004
TET2 c.4339_4346delinsG	TGCTAACATCCTGACTTTTCGCCGA	ACCTGAATGGCACCACTCCGTTTTT	AAAGAACTCAGT	AAACT	gapfill	BC001,BC002,BC003,BC004
TET2 c.4160A>T	GCATACCAATGTGCTGCCATTCTGC	GTGCAAGTCTCTGTGGGCATGAGCA	ATGTT	ATGAT	gapfill	BC001,BC002,BC003,BC004
TET2 c.3782G>A	TTCTCTCTTCATTCAAGGCACACCG	TTGGTGAGCGTGCCGTATTTCCTCA	GCGA	GTGA	gapfill	BC001,BC002,BC003,BC004
TET2 c.3532G>A	TGCCTTCTTTACCAGTATAGATGAC	ATCCTAATAGCTTTACCCTTCTGTC	TCTTTCA	TCTTTTA	gapfill	BC001,BC002,BC003,BC004
TET2 c.685dupA	CACAATCTGGATAATATTGAGACAG	TTTTCCAGGAGTTCACCATGTGTGT	TGTT	TGTTT	gapfill	BC001,BC002,BC003,BC004
NFE2 c.195C>G	CAGAATCTGGGTGGATTGAGCAGGG	AAGTTGTGGGTGGTGGAGGTCCAAG	GCAGT	GCACT	gapfill	BC001,BC002,BC003,BC004
SETBP1 c.3956T>C	GTCATAAGAACTTCTCTCCTTGCGG	CTTGAAGGCTTGGATGTCCTTTTCC	TTCAT	TTCGT	gapfill	BC001,BC002,BC003,BC004
MPL c.1543_1544delinsAA	GTCTCCTGTAGTGTGCAGGAAACTG	TCAGCAGCAGCAGGCCCAGGACGGC	CCACC	CTTCC	gapfill	BC001,BC002,BC003,BC004
DNMT3A c.2645G>A	ATGACCGGCCCAGCAGTCTCTGCCT	GGCTCATGTTGGAGACGTCAGTATA	CGCCAAGC	CGCCAAGT	gapfill	BC001,BC002,BC003,BC004
DNMT3A c.2207G>A	CCTTGGGCCGCGCATCATGCAGGAG	AGAACTCAAAGAAGAGCCGGCCAGT	GCGGT	GTGGT	gapfill	BC001,BC002,BC003,BC004
DNMT3A c.1903C>T	GATTCCATCAAAGAGAGACAGCACC	GGGCTTCCTCTTCTCAGCTGGGACA	CGGAT	CAGAT	gapfill	BC001,BC002,BC003,BC004
CUX1 c.301C>T	TATCGTGCAGGCGCTGCACTTTGAG	GCTGTCCGAGATCCAAAGCTGGTAC	CTGGAGTT	CTGGAATT	gapfill	BC001,BC002,BC003,BC004
CHEK2 c.367T>C	TTTCAGCAGTGGTTCATCAAAGCAA	TTTTGTCCCTCCCAAACCAGTAGTT	TATTCACAGC	TGTTCACAGC	gapfill	BC001,BC002,BC003,BC004
CBL c.1298C>T	GGCTGCCACTCCCTCTAGGATCAAA	CTACCACGATGGGTTCAGTACCTTT	CGGAT	CAGAT	gapfill	BC001,BC002,BC003,BC004
DNMT3A c.915del	TCCACCAAGACACAATGCGGCCTGG	AGGAGAAGCCCCGCAGTTTCCCCCA	CCACC	CCAC	gapfill	BC001,BC002,BC003,BC004
CBL c.1211G>A	CTTCTGATTCCTGCCAGGATGTAAG	GGATGTGCACATGAGGTGTCCACAG	ACA	ATA	gapfill	BC001,BC002,BC003,BC004
CALR c.1154_1155insTTGTC	TCCTCATCTTTGTCCTCATCATCCT	GTCCTCTGCCTCCTCCTCCTCTTTG	CCTT	CCTGACAAT	gapfill	BC001,BC002,BC003,BC004
MPL c.1811T>A	ACTCAGCCATGGGTGGGCACACAGA	ATGGTCCCCAGGCAAGAAGGCTGCA	CAGGGGC	CTGGGGC	gapfill	BC001,BC002,BC003,BC004
ASXL1 c.2572C>T	AGCCCTAATTCGTCATCAAATGCTC	AGGCAATCAGTCGGTGAGGATTCAG	TGTTCTGC	TGTTCTAC	gapfill	BC001,BC002,BC003,BC004
ASXL1 c.2468T>G	TCAAGAGCTTGGCCAGTTCCTTTCT	GTATCATCTCCCACTAGAGACGGAA	CTAAT	CTCAT	gapfill	BC001,BC002,BC003,BC004
ASXL1 c.2199_2200insTAG	TAGCCCATCTGTGAGTCCAACTGTA	GTAGTAGGCAGCTTTCCTCCTTTCT	GCCCTCT	GCCCTCCTAT	gapfill	BC001,BC002,BC003,BC004
ASXL1 c.1934dupG	ATCGGTGGCCCCGCCGCCACCTCCACCCGGGCCA	CCCCCTCCGATGGCAGTGGTGGCC	CCC	CCGGGCCACC	gapfill	BC001,BC002,BC003,BC004
CBL c.1111T>C	TTGGAATGTGGAGCCCATCTCACAG	TTCATATTGTTCCTGGGTCACTTTG	TATAA	TGTAA	gapfill	BC001,BC002,BC003,BC004
ETV6 c.1142dupG	AGGTCATGTTTGTTCTGTTCTTATG	CACAGTCGAGCCAGTCCGTTGGGAT	GTTTCCC	GTTTCCCC	gapfill	BC001,BC002,BC003,BC004
CALR c.1099_1150del	TCCTCATCTTTGTCCTCATCATCCT	TCTGCTCCTCGTCCTGTTTGTCCTT	CCTTGTCCTCTGCCTCCTCCTCCTCTTTGCGTTTCTTGTCTTCTTCCTCCTCCTTAAGCC	CCTTGTCC	gapfill	BC001,BC002,BC003,BC004
EZH2 c.2064T>A	GCATAGCAGTTTGGATTTACCGAAT	GCAAAACGAATTTTGTTACCCTTGC	GATTT	GTTTT	gapfill	BC001,BC002,BC003,BC004
EZH2 c.1963G>C	GCTGCACATGTATTTATCATACACT	TCTGTCAGCTTCATCTTGAGAAATA	TTCCCTCT	TTCCGTCT	gapfill	BC001,BC002,BC003,BC004
KRAS c.34G>T	ATCGTCAAGGCACTCTTGCCTACGC	GCTCCAACTACCACAAGTTTATATT	CACCA	CACAA	gapfill	BC001,BC002,BC003,BC004
KRAS c.301C>T	TACATCTTCAGAGTCCTTAACTCTT	GTTCTCTATAATGGTGAATATCTTC	TTAATTT	TAAATTT	gapfill	BC001,BC002,BC003,BC004
KIT c.2447A>T	GCGTTTCCTTTAACCACATAATTAG	TTCTTGATGTCTCTGGCTAGACCAA	AATCA	AAACA	gapfill	BC001,BC002,BC003,BC004
JAK2 c.1849G>T	TGAACCAGAATATTCTCGTCTCCACAGA	ATACTCCATAATTTAAAACCAAATGCTTGTGAGAAAGCTTGCTC	CAC	AAC	gapfill	BC001,BC002,BC003,BC004
JAK2 c.1775A>G	TCATACTTGCTGCTTCAAAGAAAGA	GAATAGTTTCTGTGTGCTTTATCCA	CTCT	CCCT	gapfill	BC001,BC002,BC003,BC004
JAK2 c.1615_1616invTT	TAAATATCAAATCTTCATTTCTGAT	GAAACACCATTTGGTTCATATGAGT	TTTGT	TAAGT	gapfill	BC001,BC002,BC003,BC004
KRAS c.183A>T	TGGTCCCTCATTGCACTGTACTCCT	GACCTGCTGTGTCGAGAATATCCAA	CTT	CAT	gapfill	BC001,BC002,BC003,BC004
IDH2 c.419G>A	GGAAGACAGTCCCCCCCAGGATGTT	AGTTCCATTGGGACTTTTCCACATC	CCGGAT	CTGGAT	gapfill	BC001,BC002,BC003,BC004
IDH1 c.791G>A	CATAGTTTTTACAGGCCCAGATGAA	CCCTCTGATTTCATAGCTTGGGCCA	GCCT	GTCT	gapfill	BC001,BC002,BC003,BC004
IDH1 c.395G>A	CTCTGTATTGATCCCCATAAGCATG	CCTATGATGATAGGTTTTACCCATC	ACGA	ATGA	gapfill	BC001,BC002,BC003,BC004
EZH2 c.73C>T	TCTGAACCTCTTGAGCTGTCTCAGT	GTACTCTGATTTTACACGCTTCCGC	CGCAT	CACAT	gapfill	BC001,BC002,BC003,BC004
EZH2 c.379_380del	TCATCTCCCATATAAGGAATGTTAT	GTTTCATCTTCCACCATAAAATTCT	GTAAAACA	GTAAAA	gapfill	BC001,BC002,BC003,BC004
IDH2 c.514_516delinsCAT	GCCTTGTACTGGTCGCCATGGGCGT	AATGGTGATGGGCTTGGTCCAGCCA	GCCTGCC	GATGGCC	gapfill	BC001,BC002,BC003,BC004
EZH2 c.2214_2218dup	TCAAGGGATTTCCATTTCTCTTT	ACATACTTCAGGGCATCAGCCTGGC	CGATGCCG	CGATGCCG	gapfill	BC001,BC002,BC003,BC004
NFE2 0bp	GGCTCAGTGGCTTGGAGACTGGTAT	GGCCATGTTGCCATAGGAGTATGGG			control_0bp	BC001,BC002,BC003,BC004
NRAS 0bp	CCTCTATGGTGGGATCATATTCATC	TACAAAGTGGTTCTGGATTAGCTGG			control_0bp	BC001,BC002,BC003,BC004
PPM1D 0bp	AAGGCCACGGAGGAACGGCGGCGGC	AGCAGCGGCTAGGTGCCGGCGAGGC			control_0bp	BC001,BC002,BC003,BC004
PTPN11 0bp	CCTGCATCCATGATGCTCTCCTGCT	TATGGTGCACCTCCTCCAGGAAGTC			control_0bp	BC001,BC002,BC003,BC004
RUNX1 0bp	ACCTCCACCATGCTGCGGTCGCCGC	TCCTCAGCTTGCCGGCCAGGGCAGC			control_0bp	BC001,BC002,BC003,BC004
SF3B1 0bp	ATGATGAATAGTCATCGTCATCATC	TTCAAGTTCAGTTGCAGCAATTGAT			control_0bp	BC001,BC002,BC003,BC004
SH2B3 0bp	GGCTCGATTCACAGGCTCATGCTCC	AGGTGCTGCAGGCTGTTGGCCAGTT			control_0bp	BC001,BC002,BC003,BC004
SRSF2 0bp	ACTTGGACTTGGACCTTCGTGCGGA	TCTGGACTTGGAGGTCGACCGAGAT			control_0bp	BC001,BC002,BC003,BC004
MPL 0bp	AGCATTGCAGTCCAAGTGCCACTGC	ATCTCCAGGCAGGTCCACAGTCACA			control_0bp	BC001,BC002,BC003,BC004
TET2 0bp	GGTGGTGCTGTGTGCATACAGGCAT	GTGGCTTGCATCCAGGTTCCACCTT			control_0bp	BC001,BC002,BC003,BC004
SETBP1 0bp	CCGCTTGGCCTTCAGGATCTTGTTC	ACGTGGTCCAGGTTCTTCTTGGTGG			control_0bp	BC001,BC002,BC003,BC004
KRAS 0bp	CTCCATCAATTACTACTTGCTTCCT	GTAGGAATCCTCTATTGTTGGATCA			control_0bp	BC001,BC002,BC003,BC004
CUX1 0bp	CAATACCGTTGCGGTGGCATCGAGT	TCTCTCTTCAACCTGGCTCCGGCTA			control_0bp	BC001,BC002,BC003,BC004
JAK2 0bp	TCTGTAGAGTACATTATGCCTGGTT	GACTCATCTATATGGAAGACATGGT			control_0bp	BC001,BC002,BC003,BC004
IDH2 0bp	GTCATGGCTCCACTCTCCACCGTCT	CCACGCACACCTTCTCCAGCATCTG			control_0bp	BC001,BC002,BC003,BC004
IDH1 0bp	TAATGCAAGCAGCCAAGTCCTTGGT	CATGAAGCCAGCCTCAATTGTCTCA			control_0bp	BC001,BC002,BC003,BC004
EZH2 0bp	GGTACATTCAGGAGGAAGTGCGCCT	GGGAGCTGCTGTTCGGTGAGTTCTT			control_0bp	BC001,BC002,BC003,BC004
ETV6 0bp	GGCAGGCGGATCGAGTCTTCCTCCA	TCCTGAGCGCTCGAGGCACTGGAAC			control_0bp	BC001,BC002,BC003,BC004
DNMT3A 0bp	GACACTCCTGCAGCTCCAGCTTATC	ATTCACAGTGGATGCCAACGGCCTG			control_0bp	BC001,BC002,BC003,BC004
CHEK2 0bp	TCCACTGGTGATCTGATCCTTCAGT	GACACTTGAGTCCTATGCTCAGAGA			control_0bp	BC001,BC002,BC003,BC004
CBL 0bp	GACACAACCGCACCACCTTGTCCAT	GAGCTTCCAGCACTTCTCCACCATC			control_0bp	BC001,BC002,BC003,BC004
CALR 0bp	GTAGACGGCAGGCTCGGCGACGGCC	AGGCCGAGGAGGCCGAGCAGCAGCG			control_0bp	BC001,BC002,BC003,BC004
ASXL1 0bp	GAGGAGCTGCTGCTGGAAGTGTGAT	GGTAAGGCATGGAAGGTCCGAGAGT			control_0bp	BC001,BC002,BC003,BC004
TP53 0bp	TTCCCAGCCTGGGCATCCTTGAGTT	CCAAGGCCTCATTCAGCTCTCGGAA			control_0bp	BC001,BC002,BC003,BC004
KIT 0bp	AGGAAGCGGTGCTGCCGACAGAATT	GATCCGCACAGAATGGTCTACCACG			control_0bp	BC001,BC002,BC003,BC004
U2AF1 0bp	CTTCTTGCGACGGCGGCCATACAGC	TCCCGCCGCAGCTCTCTGGAAATGG			control_0bp	BC001,BC002,BC003,BC004

## Sheet: j
MPN 16-plex
name	lhs_probe	rhs_probe	ref_gapfill	alt_gapfill	probe_type	BC
JAK2 c.1849G>T	TGAACCAGAATATTCTCGTCTCCACAGA	ATACTCCATAATTTAAAACCAAATGCTTGTGAGAAAGCTTGCTC	CAC	AAC	gapfill	BC1, BC9
HRAS c.26_28del	ATGGTCAGCGCACTCTTGCCCACAC	CCACCACCAGCTTATATTCCGTCAT	CGCCGGCGCCCA	CGCCGGCGC	gapfill	BC1, BC9
SETBP1 c.2602G>A	GTTGTTGTCTGTCCCAATGCCGCTG	TGGGGATCGTCTCCTCACTGTGGGA	TCGC	TTGC	gapfill	BC1, BC9
ASXL1 c.2535del	AGTCGGTGAGGATTCAGGTGTGGAA	GGGTCACATTTACAGGATCCTTCAT	CTGG	CTG	gapfill	BC1, BC9
TET2 c.2439_2440insA	GGTCTGACTATAAGGGGAATTTCTA	TTATATTCTGTACTTCCTCCAGTCC	CGAT	CGATT	gapfill	BC1, BC9
ASXL1 c.2407C>T	ATTGTCTGCAGGAACGGTGGGTCCT	CCTCATCATCACTTTCCCAGGAAGT	TGCT	TACT	gapfill	BC1, BC9
ASXL1 c.2245_2246insGG	ATGGCTGGTCCCCAGTGGGAGCAAC	TGGGAGGCATCTCCTAGCCCATCTG	GGGGAGT	GGGGAGCCT	gapfill	BC1, BC9
SF3B1 c.2098A>G	ATGGCCAAAGCACTGATGGTCCGAA	GCTGCTCATCCACAAGACCATGTTC	CTTTCT	CTTCCT	gapfill	BC1, BC9
EZH2 c.2064T>A	GCATAGCAGTTTGGATTTACCGAAT	GCAAAACGAATTTTGTTACCCTTGC	GATTT	GTTTT	gapfill	BC1, BC9
SF3B1 c.1998G>T	CATAAGAATAGCTATCTGTTGTACA	TAATACCAGTGTGTCTCGCTTGCCA	ATCT	ATAT	gapfill	BC1, BC9
NFE2 c.190_194del	GAATCTGGGTGGATTGAGCAGGGGC	GTGGGTGGTGGAGGTCCAAGGTATG	AGTAAGTT	AGT	gapfill	BC1, BC9
ASXL1 c.1815C>A	AGGGTCCTGGCGCCAGTCCAACCCC	GGAGGACTCCGTGGTGGGGATGATC	GGCA	GTCA	gapfill	BC1, BC9
TP53 c.919_920	AGAGGAGCTGGTGTTGTTGGGCAGT	TCGCTTAGTGCTCCCTGGGGGCAGC	GC	GTT	gapfill	BC1, BC9
ASXL1 c.1636C>T	ACTTTCAATTGTGTTACGAAAGGAC	CGATCTTCAAGCCGGGGCTTCTTTT	TGA	TAA	gapfill	BC1, BC9
SRSF2 c.161C>T	GAAAGCGAACGAAGGCGAAGCCGCG	TCCTTGGTGTAGCGGTCCCGCGGGA	GGAC	GAAC	gapfill	BC1, BC9
PPM1D c.1547C>A	AATTTCTTGGGCTTTCATTTGGCCA	TCTTCAAATTTTTTTGGTCCATGAC	GGAGTTGACA	GGAGTTTACA	gapfill	BC1, BC9
SH2B3 c.1527del	ATCGCCCTGGGAGACCCTCTGGGCT	CCCGGGGACAGCCAGAAGAACTAAG	GAGCC	GAGC	gapfill	BC1, BC9
PTPN11 c.1508G>A	CGGTACTGTGCTTCTGTCTGGACCA	TGACCTCTGAGACCGCACCATCTGG	TCCC	TCTC	gapfill	BC1, BC9
CBL c.1259G>A	TGGGTTCAGTACCTTTAATTTCACA	AGAAAGGACAGCCCTGACCTTCTGA	TCGGC	TTGGC	gapfill	BC1, BC9
ASXL1 c.1249C>T	GTACAGATTCCTTCTGGCTCTGGTT	GATCTGGCCGAGAGCGTTTCTTAAA	CGGA	CAGA	gapfill	BC1, BC9
GATA2 c.1192C>T	TTCTTGGACTTGTTGGACATCTTCC	TCCGAGTCTGGATCCCTTCCTTCTT	GGT	AGT	gapfill	BC1, BC9
RRAS c.116G>T	GGATGGTCAGCGCGCTCTTGCCCAC	CCGCCGCCCACGACCACCAGCTTGT	GCCG	GACG	gapfill	BC1, BC9
CALR c.1154_1155insTTGTC	TCCTCATCTTTGTCCTCATCATCCT	GTCCTCTGCCTCCTCCTCCTCTTTG	CCTT	CCTGACAAT	gapfill	BC1, BC9
RUNX1 c.1103dupC	GGTAGGAGGGCGAGCTGGCTTGGAA	TCCCTGCGCTTGCGACGAGCCGGGG	CGGGCC	CGGGGCC	gapfill	BC1, BC9
SH2B3 c.1033G>A	TCTTCTGGCAGGCCGGGTCCAGCAG	GGAGAAGCACCTTGGTTAAGGGAAT	CCCCCCA	CCCCCTA	gapfill	BC1, BC9
NFE2 c.115-1G>A	GATGGCTCACTTGGAGCATTCAGAC	GCAAGGAAAGACACAAAGAGATTTG		CTT	gapfill	BC1, BC9
NFE2 c.113_115	GATGGCTCACTTGGAGCATTCAGAC	GCAGCTCGGTGATGGACATGATCTC	CCT	CTT	gapfill	BC1, BC9
TET2 c.4537+2T>G	CACATTTATCTACAAATGCTTTACATTAAAT	TGCCAACTGTTTAGCCTGGCTTGCG		TTCCC	gapfill	BC1, BC9
TET2 c.4537_4539	TGACTGGTCCTGAAAGTCGCAAAAG	TGCCAACTGTTTAGCCTGGCTTGCG	TTC		gapfill	BC1, BC9
TP53 c.920-1G>A	AGAGGAGCTGGTGTTGTTGGGCAGT	AGGAAAGAGGCAAGGAAAGGTGATA		GTT	gapfill	BC1, BC9
TET2 c.2790_2791del	CTGAGTGTGACTTCCTCCCTGGTCA	CAGGAAAAACATTTGCATGGTTATG	GGCA	GA	gapfill	BC1, BC9
SRSF2 c.284_307del	CCCGTACCTGCGGGGTGGCGGTCCC	GGCCGTAGCGCGCCATTTGCACCCG	CGGCGGCTGTGGTGTGAGTCCGGGGGGC	CGGC	gapfill	BC1, BC9
KRAS c.173C>T	ATTGCACTGTACTCCTCTTGACCTG	GTCGAGAATATCCAAGAGACAGGTT	CTGT	CTAT	gapfill	BC1, BC9
JAK2 c.3187_3189	TGTCCTTGTTTGTCATTGCCAATCA	ATAAATTCCGCTGGTGGACTTTTAC	TACGC	TACGC	gapfill	BC1, BC9
IDH2 c.419G>A	GGAAGACAGTCCCCCCCAGGATGTT	AGTTCCATTGGGACTTTTCCACATC	CCGGAT	CTGGAT	gapfill	BC1, BC9
NRAS c.35G>A	TTGTCAGTGCGCTTTTCCCAACACC	GCTCCAACCACCACCAGTTTGTACT	ACCT	ATCT	gapfill	BC1, BC9
TP53 c.659A>G	GTCAGAGCCAACCTCAGGCGGCTCA	GGGCACCACCACACTATGTCGAAAA	TA	CA	gapfill	BC1, BC9
TP53 c.536A>G	GACCATCGCTATCTGAGCAGCGCTC	GTGGGGGCAGCGCCTCACAACCTCC	ATG	ACG	gapfill	BC1, BC9
IDH1 c.395G>A	CTCTGTATTGATCCCCATAAGCATG	CCTATGATGATAGGTTTTACCCATC	ACGA	ATGA	gapfill	BC1, BC9
TET2 c.2908dupA	GTGCATCTGACTATGGCAAGACTCA	TGGGGTTGCTGTGTTTGCTGCTGTT	GTT	GTTT	gapfill	BC1, BC9
DNMT3A c.2644C>T	GCCCAGCAGTCTCTGCCTCGCCAAG	CATGTTGGAGACGTCAGTATAGTGG	CGGCT	CAGCT	gapfill	BC1, BC9
ASXL1 c.1934dupG	ATCGGTGGCCCCGCCGCCACCTCCACCCGGGCCA	CCCCCTCCGATGGCAGTGGTGGCC	CCC	CCGGGCCACC	gapfill	BC1, BC9
MPL c.1771T>G	CAGGCAAGAAGGCTGCAATCTTCGG	CCATCTGGGCCTGGGAGGAACACAG	TAGT	TCGT	gapfill	BC1, BC9
PPM1D c.1636_1639	TAAGCCATTTCGTCTATGCTTCTTC	GGGCCAGAATTGGACTCTTCTAATG	ATCAGG	ATCAGG	gapfill	BC1, BC9
SH2B3 c.894G>A	CCTGTGCACTCCGAGAGCTCAGCCA	TGAATTCAGCTGCTGCTCGTCTCCC	TCCA	TTCA	gapfill	BC1, BC9
JAK2 c.892T>C	ACTTTCTTTATGTTTCCCTCTTGAC	GAATTCCACCGTTTCCAGTTATTAT	CACT	CGCT	gapfill	BC1, BC9
ZRSR2 c.884G>C	ACGGGGCAGAATTCACACTGCAGCT	CCTGCATACCATCGTCCGTTAAACA	GTCGT	GTGGT	gapfill	BC1, BC9
TP53 c.830G>A	TTCCTCTGTGCGCCGGTCTCTCCCA	GGCACAAACACGCACCTCAAAGCTG	GGACA	GGATA	gapfill	BC1, BC9
NFE2 c.817C>T	CTGGGCTGCCACCTTGTTTTTGCCC	CGTCGGATGTCCCGGACTAGCGCTA	CGT	CAT	gapfill	BC1, BC9
SH2B3 c.926G>A_extra	CATCTCTGCTTCTGTGCTCTCCAGC	TCGGCCTGTGCACTCCGAGAGCTCA	CC	TC	gapfill	BC1, BC9
TP53 c.742C>T	TGTGATGATGGTGAGGATGGGCCTC	TCATGCCGCCCATGCAGGAACTGTT	CGGT	CAGT	gapfill	BC1, BC9
TP53 c.78delT	AAGGGGGACAGAACGTTGTTTTCAG	TCCATAGGTCTGAAAATGTTTCCTG	GAAGTAGTT	GAGTAGTT	gapfill	BC1, BC9
ASXL1 c.4183C>G	AAGGGCATCCCTTCCAAGTGACCCA	TCCAGGGGACTATGCCCAGTAGCTT	CCAGT	CCACT	gapfill	BC1, BC9
TET2 c.4021dupG	AATCTGATTATTATATGCATCAGGT	AGTTTCTTATATGTTGGTGCCATAA	GCA	GCCA	gapfill	BC1, BC9
TP53 c.393_395del	GCAGGTCTTGGCCAGTTGGCAAAAC	TGAGGGCAGGGGAGTACGTGCAAGT	ATCTTGT	ATCT	gapfill	BC1, BC9
TP53 c.321C>G	GAATGCAAGAAGCCCAGACGGAAAC	AGCTGCCCTGGTAGGTTTTCTGGGA	CGT	CCT	gapfill	BC1, BC9
TET2 c.3218G>A	TCTAAAGCTGGGGTGTGGCTATCAA	TGCAGCAGTGGTTTGTCTAGTCAAA	GTTC	GTTC	gapfill	BC1, BC9
TET2 c.4249G>T	GTCAGAGACTTTGTATAAAGGCAGA	GAAGCTGCTCATCCTCAGGTTTTCC	ACGT	AAGT	gapfill	BC1, BC9
TP53 c.455dupC	TGGCCATGGCGCGGACGCGGGTGCC	GGGTGTGGAATCAACCCACAGCTGC	GGGCGG	GGGCGGG	gapfill	BC1, BC9
SETD2 c.4702A>G	GACAAAGGTGTTCGAAGGAAGGTCT	AGCTCTCAAGCCCCAGCCTTTCTTT	TTGGC	TCGGC	gapfill	BC1, BC9
U2AF1 c.470A>C	CCTCGTGTGCATTCTCCCATCTCAT	ACGGCAGCAGGCTTCTCTGAAGTCC	ACTG	ACGG	gapfill	BC1, BC9
TET2 c.5618T>C	CATGCAGCTCACGCTTTGCACACTC	GAGAATTGACCCATGAGTTGGAGCC	AAT	AGT	gapfill	BC1, BC9
TET2 c.685dupA	ACAATCTGGATAATATTGAGACAGT	TTTTCCAGGAGTTCACCATGTGTGT	GTT	GTTT	gapfill	BC1, BC9
JAK2 c.731A>G	ACTTAAGTTTCAAGTTTCTGGCAGT	GCATTGGCTGAATTGCTGAATAAAT	GGCTTT	GGCTCT	gapfill	BC1, BC9
EZH2 c.453_455del	TATCCCCGTGTACTTTCCCATCATA	TAGTTCTTCAATGAAAGTACCATCC	ATTTTTTAT	ATTTAT	gapfill	BC1, BC9
SETD2 0bp	TCTTCTTCTTCAGGGGTCGGGTGCT	CCGGGTCGTAGAAATCCCCCATCTT			control_0bp	BC1, BC9
SF3B1 0bp	GCCTTGAATTTCTCGAATCTGTGCT	TCAATATCTTCGTGAGTCTTGGCGA			control_0bp	BC1, BC9
SH2B3 0bp	GTGCTGCGGATGCTCCCGGGCGAAC	AGCCAGTACTGGCGGGCCAGCTCCC			control_0bp	BC1, BC9
TP53 0bp	CTGGGTCTTCAGTGAACCATTGTTC	AATATCGTCCGGGGACAGCATCAAA			control_0bp	BC1, BC9
TET2 0bp	GAGGTGATGGTATCAGGAATGGACT	TAGTCTGTTGCCCTCAACATGGTTG			control_0bp	BC1, BC9
U2AF1 0bp	GTTTATTGTGCAACCGAGAGCACCT	GTCTCCATGACGACATGCTCCAATT			control_0bp	BC1, BC9
ZRSR2 0bp	CGAGCAAGTTCCTGCCGACGTTTCT	TTCGTTTCTCCTTCTTCAGGGCGGC			control_0bp	BC1, BC9
SETBP1 0bp	CAGGAAGTCTGACTCGCCCCCTCTT	TGCCGGGAGCTGCTTAAGGTTTCCC			control_0bp	BC1, BC9
SRSF2 0bp	CGCCCGTACTTCTCGAAGACGCGCC	TCAGCGTGTCGGGCGAGGTGCGGTA			control_0bp	BC1, BC9
RUNX1 0bp	ACCTCCACCATGCTGCGGTCGCCGC	TCCTCAGCTTGCCGGCCAGGGCAGC			control_0bp	BC1, BC9
NFE2 0bp	ATGGGATGTGGATGCTGGGAGCTCA	TAAGGTGGTGGAGGAAGTGGGAAGC			control_0bp	BC1, BC9
PTPN11 0bp	CTTGTCAACAGTAGGTTTTCTGCCT	CCACACCAGTGATATTTGGGTGAAA			control_0bp	BC1, BC9
PPM1D 0bp	ACCGCCGCGGCGAGGGCTTTTCTTC	AGCCGTCGGTTCGGGCTCCACAACG			control_0bp	BC1, BC9
NRAS 0bp	CCTCTATGGTGGGATCATATTCATC	TACAAAGTGGTTCTGGATTAGCTGG			control_0bp	BC1, BC9
MPL 0bp	GCCAGCAAGGAGACATCTTGGCTGC	TGACTTGGGCCAGGTTTTGAGGGGC			control_0bp	BC1, BC9
KRAS 0bp	GCTGTATCGTCAAGGCACTCTTGCC	TACGCCACCAGCTCCAACTACCACA			control_0bp	BC1, BC9
JAK2 0bp	TAGAAGAGGTGGATGTTCCCTCCAT	TTCTGTCATCGTAAGGCAGGCCATT			control_0bp	BC1, BC9
IDH2 0bp	AGGCCGGCCGCGAGCCTGAGGCTCT	GCAGAGCGAGCGCACGACCCGCAGG			control_0bp	BC1, BC9
IDH1 0bp	TTTCATCTCCTTGCATCTCTACCAC	AGAACCGCCACTGATTTTTTTGGAC			control_0bp	BC1, BC9
HRAS 0bp	TCCTCTATAGTGGGGTCGTATTCGT	CCACAAAATGGTTCTGGATCAGCTG			control_0bp	BC1, BC9
GATA2 0bp	CGCATTCAGCACGGCCGGGTGCGCC	ATCCAGCGCGGCTGCTCGGGCGCCA			control_0bp	BC1, BC9
DNMT3A 0bp	CCTTCCGTGCCGTGGTGCTGGGCTC	TTGGCGCTCCTCCTTGCCACGCGGC			control_0bp	BC1, BC9
CBL 0bp	CCGAACCCGAGCCCCCGGAGCCGCT	GCCGCCCCCGGCCCCAGAGCTCTTC			control_0bp	BC1, BC9
CALR 0bp	GTAGACGGCAGGCTCGGCGACGGCC	AGGCCGAGGAGGCCGAGCAGCAGCG			control_0bp	BC1, BC9
ASXL1 0bp	ACTGCAGGGCATCCTTCTTGAGCGT	GAAAAGGCTGATTCGGCCAGGCAGT			control_0bp	BC1, BC9
RRAS 0bp	AAGCCGTGGCCAGCACGCATGTACT	GCTCTCTCATGGCCCCGAACTCTTC			control_0bp	BC1, BC9
EZH2 0bp	GTTCTTTCCAAAATTTTCTGACGAT	TGGAACTAAACATACTCTTTACTTC			control_0bp	BC1, BC9
ASXL1 c.2081_2099dup_alt	ATTTAGAGGATAAGGCGGCAGTAGT	TGTGTAAGGCGGCAGTAGTTGTGTT			dual	BC1, BC9
NFE2 c.782_785del_alt	GCTGGCTGTCAGCGGGTACCTTGCC	AATAGCTCATTAAAGTCATCTACCG			dual	BC1, BC9
NFE2 c.782_785del_ref	GCTCTCTGTCAGCGGGTACCTTGCC	AATAGCTCATTAAAGTCATCTACCG			dual	BC1, BC9
ASXL1 c.2081_2099dup_ref	ATTTAGAGGATAAGGCGGCAGTAGT	TGTGTTCGCTGTAGATCTGACGTAC			dual	BC1, BC9
JAK2 c.1849G>T	TGAACCAGAATATTCTCGTCTCCACAGA	ATACTCCATAATTTAAAACCAAATGCTTGTGAGAAAGCTTGCTC	CAC	AAC	gapfill	BC2, BC10
TET2 c.2790_2791del	CTGAGTGTGACTTCCTCCCTGGTCA	CAGGAAAAACATTTGCATGGTTATG	GGCA	GA	gapfill	BC2, BC10
HRAS c.26_28del	ATGGTCAGCGCACTCTTGCCCACAC	CCACCACCAGCTTATATTCCGTCAT	CGCCGGCGCCCA	CGCCGGCGC	gapfill	BC2, BC10
SETBP1 c.2602G>A	GTTGTTGTCTGTCCCAATGCCGCTG	TGGGGATCGTCTCCTCACTGTGGGA	TCGC	TTGC	gapfill	BC2, BC10
ASXL1 c.2535del	AGTCGGTGAGGATTCAGGTGTGGAA	GGGTCACATTTACAGGATCCTTCAT	CTGG	CTG	gapfill	BC2, BC10
TET2 c.2439_2440insA	GGTCTGACTATAAGGGGAATTTCTA	TTATATTCTGTACTTCCTCCAGTCC	CGAT	CGATT	gapfill	BC2, BC10
ASXL1 c.2407C>T	ATTGTCTGCAGGAACGGTGGGTCCT	CCTCATCATCACTTTCCCAGGAAGT	TGCT	TACT	gapfill	BC2, BC10
ASXL1 c.2245_2246insGG	ATGGCTGGTCCCCAGTGGGAGCAAC	TGGGAGGCATCTCCTAGCCCATCTG	GGGGAGT	GGGGAGCCT	gapfill	BC2, BC10
SF3B1 c.2098A>G	ATGGCCAAAGCACTGATGGTCCGAA	GCTGCTCATCCACAAGACCATGTTC	CTTTCT	CTTCCT	gapfill	BC2, BC10
EZH2 c.2064T>A	GCATAGCAGTTTGGATTTACCGAAT	GCAAAACGAATTTTGTTACCCTTGC	GATTT	GTTTT	gapfill	BC2, BC10
SF3B1 c.1998G>T	CATAAGAATAGCTATCTGTTGTACA	TAATACCAGTGTGTCTCGCTTGCCA	ATCT	ATAT	gapfill	BC2, BC10
ASXL1 c.1815C>A	AGGGTCCTGGCGCCAGTCCAACCCC	GGAGGACTCCGTGGTGGGGATGATC	GGCA	GTCA	gapfill	BC2, BC10
DNMT3A c.2695C>T_extra	CTCCTTCAGCGGAGCGAAGAGGTGG	ATGACTGGCACGCTCCATGACCGGC	CGG	CAGA	gapfill	BC2, BC10
ASXL1 c.1636C>T	ACTTTCAATTGTGTTACGAAAGGAC	CGATCTTCAAGCCGGGGCTTCTTTT	TGA	TAA	gapfill	BC2, BC10
SRSF2 c.161C>T	GAAAGCGAACGAAGGCGAAGCCGCG	TCCTTGGTGTAGCGGTCCCGCGGGA	GGAC	GAAC	gapfill	BC2, BC10
SRSF2 c.284_307del	CCCGTACCTGCGGGGTGGCGGTCCC	GGCCGTAGCGCGCCATTTGCACCCG	CGGCGGCTGTGGTGTGAGTCCGGGGGGC	CGGC	gapfill	BC2, BC10
SH2B3 c.1527del	ATCGCCCTGGGAGACCCTCTGGGCT	CCCGGGGACAGCCAGAAGAACTAAG	GAGCC	GAGC	gapfill	BC2, BC10
CBL c.1259G>A	TGGGTTCAGTACCTTTAATTTCACA	AGAAAGGACAGCCCTGACCTTCTGA	TCGGC	TTGGC	gapfill	BC2, BC10
ASXL1 c.1249C>T	GTACAGATTCCTTCTGGCTCTGGTT	GATCTGGCCGAGAGCGTTTCTTAAA	CGGA	CAGA	gapfill	BC2, BC10
GATA2 c.1192C>T	TTCTTGGACTTGTTGGACATCTTCC	TCCGAGTCTGGATCCCTTCCTTCTT	GGT	AGT	gapfill	BC2, BC10
RRAS c.116G>T	GGATGGTCAGCGCGCTCTTGCCCAC	CCGCCGCCCACGACCACCAGCTTGT	GCCG	GACG	gapfill	BC2, BC10
RUNX1 c.1103dupC	GGTAGGAGGGCGAGCTGGCTTGGAA	TCCCTGCGCTTGCGACGAGCCGGGG	CGGGCC	CGGGGCC	gapfill	BC2, BC10
SH2B3 c.1033G>A	TCTTCTGGCAGGCCGGGTCCAGCAG	GGAGAAGCACCTTGGTTAAGGGAAT	CCCCCCA	CCCCCTA	gapfill	BC2, BC10
NFE2 c.115-1G>A	GATGGCTCACTTGGAGCATTCAGAC	GCAAGGAAAGACACAAAGAGATTTG		CTT	gapfill	BC2, BC10
NFE2 c.113_115	GATGGCTCACTTGGAGCATTCAGAC	GCAGCTCGGTGATGGACATGATCTC	CCT	CTT	gapfill	BC2, BC10
TET2 c.4537+2T>G	CACATTTATCTACAAATGCTTTACATTAAAT	TGCCAACTGTTTAGCCTGGCTTGCG		TTCCC	gapfill	BC2, BC10
TET2 c.4537_4539	TGACTGGTCCTGAAAGTCGCAAAAG	TGCCAACTGTTTAGCCTGGCTTGCG	TTC		gapfill	BC2, BC10
TP53 c.376-2A>G	ACATCTTGTTGAGGGCAGGGGAGTA	TAGGAAGAGGAAGGAGACAGAGTTG	CTG	CCG	gapfill	BC2, BC10
TP53 c.373_375	ACATCTTGTTGAGGGCAGGGGAGTA	GCAAGTCACAGACTTGGCTGTCCCA	CGT		gapfill	BC2, BC10
TP53 c.920-1G>A	AGAGGAGCTGGTGTTGTTGGGCAGT	AGGAAAGAGGCAAGGAAAGGTGATA		GTT	gapfill	BC2, BC10
TP53 c.919_920	AGAGGAGCTGGTGTTGTTGGGCAGT	TCGCTTAGTGCTCCCTGGGGGCAGC	GC	GTT	gapfill	BC2, BC10
PTPN11 c.1508G>A	CGGTACTGTGCTTCTGTCTGGACCA	TGACCTCTGAGACCGCACCATCTGG	TCCC	TCTC	gapfill	BC2, BC10
TET2 c.2908dupA	GTGCATCTGACTATGGCAAGACTCA	TGGGGTTGCTGTGTTTGCTGCTGTT	GTT	GTTT	gapfill	BC2, BC10
KRAS c.173C>T	ATTGCACTGTACTCCTCTTGACCTG	GTCGAGAATATCCAAGAGACAGGTT	CTGT	CTAT	gapfill	BC2, BC10
TET2 c.3218G>A	TCTAAAGCTGGGGTGTGGCTATCAA	TGCAGCAGTGGTTTGTCTAGTCAAA	GTTC	GTTC	gapfill	BC2, BC10
IDH1 c.395G>A	CTCTGTATTGATCCCCATAAGCATG	CCTATGATGATAGGTTTTACCCATC	ACGA	ATGA	gapfill	BC2, BC10
TP53 c.659A>G	GTCAGAGCCAACCTCAGGCGGCTCA	GGGCACCACCACACTATGTCGAAAA	TA	CA	gapfill	BC2, BC10
NRAS c.35G>A	TTGTCAGTGCGCTTTTCCCAACACC	GCTCCAACCACCACCAGTTTGTACT	ACCT	ATCT	gapfill	BC2, BC10
IDH2 c.419G>A	GGAAGACAGTCCCCCCCAGGATGTT	AGTTCCATTGGGACTTTTCCACATC	CCGGAT	CTGGAT	gapfill	BC2, BC10
CALR c.1154_1155insTTGTC	TCCTCATCTTTGTCCTCATCATCCT	GTCCTCTGCCTCCTCCTCCTCTTTG	CCTT	CCTGACAAT	gapfill	BC2, BC10
JAK2 c.3187_3189	TGTCCTTGTTTGTCATTGCCAATCA	ATAAATTCCGCTGGTGGACTTTTAC	TACGC	TACGC	gapfill	BC2, BC10
DNMT3A c.2644C>T	GCCCAGCAGTCTCTGCCTCGCCAAG	CATGTTGGAGACGTCAGTATAGTGG	CGGCT	CAGCT	gapfill	BC2, BC10
PPM1D c.1547C>A	AATTTCTTGGGCTTTCATTTGGCCA	TCTTCAAATTTTTTTGGTCCATGAC	GGAGTTGACA	GGAGTTTACA	gapfill	BC2, BC10
TET2 c.4021dupG	AATCTGATTATTATATGCATCAGGT	AGTTTCTTATATGTTGGTGCCATAA	GCA	GCCA	gapfill	BC2, BC10
EZH2 c.453_455del	TATCCCCGTGTACTTTCCCATCATA	TAGTTCTTCAATGAAAGTACCATCC	ATTTTTTAT	ATTTAT	gapfill	BC2, BC10
SETD2 c.4702A>G	GACAAAGGTGTTCGAAGGAAGGTCT	AGCTCTCAAGCCCCAGCCTTTCTTT	TTGGC	TCGGC	gapfill	BC2, BC10
TP53 c.742C>T	TGTGATGATGGTGAGGATGGGCCTC	TCATGCCGCCCATGCAGGAACTGTT	CGGT	CAGT	gapfill	BC2, BC10
PPM1D c.1636_1639	TAAGCCATTTCGTCTATGCTTCTTC	GGGCCAGAATTGGACTCTTCTAATG	ATCAGG	ATCAGG	gapfill	BC2, BC10
TP53 c.536A>G	GACCATCGCTATCTGAGCAGCGCTC	GTGGGGGCAGCGCCTCACAACCTCC	ATG	ACG	gapfill	BC2, BC10
NFE2 c.190_194del	GAATCTGGGTGGATTGAGCAGGGGC	GTGGGTGGTGGAGGTCCAAGGTATG	AGTAAGTT	AGT	gapfill	BC2, BC10
ASXL1 c.1934dupG	ATCGGTGGCCCCGCCGCCACCTCCACCCGGGCCA	CCCCCTCCGATGGCAGTGGTGGCC	CCC	CCGGGCCACC	gapfill	BC2, BC10
PPM1D c.1338del_extra	CTCAGCTGAAACCTCTAAAAAATTC	GAAGGCATTGCTACGAACCAGGGCA	TCTGA	TCGA	gapfill	BC2, BC10
SH2B3 c.894G>A	CCTGTGCACTCCGAGAGCTCAGCCA	TGAATTCAGCTGCTGCTCGTCTCCC	TCCA	TTCA	gapfill	BC2, BC10
MPL c.1771T>G	CAGGCAAGAAGGCTGCAATCTTCGG	CCATCTGGGCCTGGGAGGAACACAG	TAGT	TCGT	gapfill	BC2, BC10
NFE2 c.714_716delinsAA	CTACCGGCAAGTTGACAATCTTGTC	AAAAGGAATCTTCATGGCCAAGGCC	CGTAGG	CTTGG	gapfill	BC2, BC10
TET2 c.685dupA	ACAATCTGGATAATATTGAGACAGT	TTTTCCAGGAGTTCACCATGTGTGT	GTT	GTTT	gapfill	BC2, BC10
JAK2 c.731A>G	ACTTAAGTTTCAAGTTTCTGGCAGT	GCATTGGCTGAATTGCTGAATAAAT	GGCTTT	GGCTCT	gapfill	BC2, BC10
U2AF1 c.470A>C	CCTCGTGTGCATTCTCCCATCTCAT	ACGGCAGCAGGCTTCTCTGAAGTCC	ACTG	ACGG	gapfill	BC2, BC10
TP53 c.455dupC	TGGCCATGGCGCGGACGCGGGTGCC	GGGTGTGGAATCAACCCACAGCTGC	GGGCGG	GGGCGGG	gapfill	BC2, BC10
TET2 c.4249G>T	GTCAGAGACTTTGTATAAAGGCAGA	GAAGCTGCTCATCCTCAGGTTTTCC	ACGT	AAGT	gapfill	BC2, BC10
TET2 c.5618T>C	CATGCAGCTCACGCTTTGCACACTC	GAGAATTGACCCATGAGTTGGAGCC	AAT	AGT	gapfill	BC2, BC10
TP53 c.321C>G	GAATGCAAGAAGCCCAGACGGAAAC	AGCTGCCCTGGTAGGTTTTCTGGGA	CGT	CCT	gapfill	BC2, BC10
TP53 c.78delT	AAGGGGGACAGAACGTTGTTTTCAG	TCCATAGGTCTGAAAATGTTTCCTG	GAAGTAGTT	GAGTAGTT	gapfill	BC2, BC10
NFE2 c.817C>T	CTGGGCTGCCACCTTGTTTTTGCCC	CGTCGGATGTCCCGGACTAGCGCTA	CGT	CAT	gapfill	BC2, BC10
TP53 c.830G>A	TTCCTCTGTGCGCCGGTCTCTCCCA	GGCACAAACACGCACCTCAAAGCTG	GGACA	GGATA	gapfill	BC2, BC10
ZRSR2 c.884G>C	ACGGGGCAGAATTCACACTGCAGCT	CCTGCATACCATCGTCCGTTAAACA	GTCGT	GTGGT	gapfill	BC2, BC10
JAK2 c.892T>C	ACTTTCTTTATGTTTCCCTCTTGAC	GAATTCCACCGTTTCCAGTTATTAT	CACT	CGCT	gapfill	BC2, BC10
ASXL1 c.4183C>G	AAGGGCATCCCTTCCAAGTGACCCA	TCCAGGGGACTATGCCCAGTAGCTT	CCAGT	CCACT	gapfill	BC2, BC10
PPM1D 0bp	ACCGCCGCGGCGAGGGCTTTTCTTC	AGCCGTCGGTTCGGGCTCCACAACG			control_0bp	BC2, BC10
IDH2 0bp	AGGCCGGCCGCGAGCCTGAGGCTCT	GCAGAGCGAGCGCACGACCCGCAGG			control_0bp	BC2, BC10
JAK2 0bp	TAGAAGAGGTGGATGTTCCCTCCAT	TTCTGTCATCGTAAGGCAGGCCATT			control_0bp	BC2, BC10
KRAS 0bp	GCTGTATCGTCAAGGCACTCTTGCC	TACGCCACCAGCTCCAACTACCACA			control_0bp	BC2, BC10
MPL 0bp	GCCAGCAAGGAGACATCTTGGCTGC	TGACTTGGGCCAGGTTTTGAGGGGC			control_0bp	BC2, BC10
NFE2 0bp	ATGGGATGTGGATGCTGGGAGCTCA	TAAGGTGGTGGAGGAAGTGGGAAGC			control_0bp	BC2, BC10
NRAS 0bp	CCTCTATGGTGGGATCATATTCATC	TACAAAGTGGTTCTGGATTAGCTGG			control_0bp	BC2, BC10
PTPN11 0bp	CTTGTCAACAGTAGGTTTTCTGCCT	CCACACCAGTGATATTTGGGTGAAA			control_0bp	BC2, BC10
CALR 0bp	GTAGACGGCAGGCTCGGCGACGGCC	AGGCCGAGGAGGCCGAGCAGCAGCG			control_0bp	BC2, BC10
CBL 0bp	CCGAACCCGAGCCCCCGGAGCCGCT	GCCGCCCCCGGCCCCAGAGCTCTTC			control_0bp	BC2, BC10
TET2 0bp	GAGGTGATGGTATCAGGAATGGACT	TAGTCTGTTGCCCTCAACATGGTTG			control_0bp	BC2, BC10
SRSF2 0bp	CGCCCGTACTTCTCGAAGACGCGCC	TCAGCGTGTCGGGCGAGGTGCGGTA			control_0bp	BC2, BC10
SH2B3 0bp	GTGCTGCGGATGCTCCCGGGCGAAC	AGCCAGTACTGGCGGGCCAGCTCCC			control_0bp	BC2, BC10
SF3B1 0bp	GCCTTGAATTTCTCGAATCTGTGCT	TCAATATCTTCGTGAGTCTTGGCGA			control_0bp	BC2, BC10
SETD2 0bp	TCTTCTTCTTCAGGGGTCGGGTGCT	CCGGGTCGTAGAAATCCCCCATCTT			control_0bp	BC2, BC10
ZRSR2 0bp	CGAGCAAGTTCCTGCCGACGTTTCT	TTCGTTTCTCCTTCTTCAGGGCGGC			control_0bp	BC2, BC10
TP53 0bp	CTGGGTCTTCAGTGAACCATTGTTC	AATATCGTCCGGGGACAGCATCAAA			control_0bp	BC2, BC10
SETBP1 0bp	CAGGAAGTCTGACTCGCCCCCTCTT	TGCCGGGAGCTGCTTAAGGTTTCCC			control_0bp	BC2, BC10
IDH1 0bp	TTTCATCTCCTTGCATCTCTACCAC	AGAACCGCCACTGATTTTTTTGGAC			control_0bp	BC2, BC10
HRAS 0bp	TCCTCTATAGTGGGGTCGTATTCGT	CCACAAAATGGTTCTGGATCAGCTG			control_0bp	BC2, BC10
GATA2 0bp	CGCATTCAGCACGGCCGGGTGCGCC	ATCCAGCGCGGCTGCTCGGGCGCCA			control_0bp	BC2, BC10
EZH2 0bp	GTTCTTTCCAAAATTTTCTGACGAT	TGGAACTAAACATACTCTTTACTTC			control_0bp	BC2, BC10
DNMT3A 0bp	CCTTCCGTGCCGTGGTGCTGGGCTC	TTGGCGCTCCTCCTTGCCACGCGGC			control_0bp	BC2, BC10
RRAS 0bp	AAGCCGTGGCCAGCACGCATGTACT	GCTCTCTCATGGCCCCGAACTCTTC			control_0bp	BC2, BC10
ASXL1 0bp	ACTGCAGGGCATCCTTCTTGAGCGT	GAAAAGGCTGATTCGGCCAGGCAGT			control_0bp	BC2, BC10
RUNX1 0bp	ACCTCCACCATGCTGCGGTCGCCGC	TCCTCAGCTTGCCGGCCAGGGCAGC			control_0bp	BC2, BC10
U2AF1 0bp	GTTTATTGTGCAACCGAGAGCACCT	GTCTCCATGACGACATGCTCCAATT			control_0bp	BC2, BC10
ASXL1 c.2081_2099dup_alt	ATTTAGAGGATAAGGCGGCAGTAGT	TGTGTAAGGCGGCAGTAGTTGTGTT			dual	BC2, BC10
ASXL1 c.2081_2099dup_ref	ATTTAGAGGATAAGGCGGCAGTAGT	TGTGTTCGCTGTAGATCTGACGTAC			dual	BC2, BC10
JAK2 c.1849G>T	TGAACCAGAATATTCTCGTCTCCACAGA	ATACTCCATAATTTAAAACCAAATGCTTGTGAGAAAGCTTGCTC	CAC	AAC	gapfill	BC3, BC11
TET2 c.2908dupA	GTGCATCTGACTATGGCAAGACTCA	TGGGGTTGCTGTGTTTGCTGCTGTT	GTT	GTTT	gapfill	BC3, BC11
SRSF2 c.284_307del	CCCGTACCTGCGGGGTGGCGGTCCC	GGCCGTAGCGCGCCATTTGCACCCG	CGGCGGCTGTGGTGTGAGTCCGGGGGGC	CGGC	gapfill	BC3, BC11
HRAS c.26_28del	ATGGTCAGCGCACTCTTGCCCACAC	CCACCACCAGCTTATATTCCGTCAT	CGCCGGCGCCCA	CGCCGGCGC	gapfill	BC3, BC11
SETBP1 c.2602G>A	GTTGTTGTCTGTCCCAATGCCGCTG	TGGGGATCGTCTCCTCACTGTGGGA	TCGC	TTGC	gapfill	BC3, BC11
ASXL1 c.2535del	AGTCGGTGAGGATTCAGGTGTGGAA	GGGTCACATTTACAGGATCCTTCAT	CTGG	CTG	gapfill	BC3, BC11
TET2 c.2439_2440insA	GGTCTGACTATAAGGGGAATTTCTA	TTATATTCTGTACTTCCTCCAGTCC	CGAT	CGATT	gapfill	BC3, BC11
ASXL1 c.2407C>T	ATTGTCTGCAGGAACGGTGGGTCCT	CCTCATCATCACTTTCCCAGGAAGT	TGCT	TACT	gapfill	BC3, BC11
ASXL1 c.2245_2246insGG	ATGGCTGGTCCCCAGTGGGAGCAAC	TGGGAGGCATCTCCTAGCCCATCTG	GGGGAGT	GGGGAGCCT	gapfill	BC3, BC11
EZH2 c.2064T>A	GCATAGCAGTTTGGATTTACCGAAT	GCAAAACGAATTTTGTTACCCTTGC	GATTT	GTTTT	gapfill	BC3, BC11
SF3B1 c.1998G>T	CATAAGAATAGCTATCTGTTGTACA	TAATACCAGTGTGTCTCGCTTGCCA	ATCT	ATAT	gapfill	BC3, BC11
NFE2 c.190_194del	AGAATCTGGGTGGATTGAGCAGGGG	TGTGGGTGGTGGAGGTCCAAGGTAT	CAGTAAGT	CAG	gapfill	BC3, BC11
TP53 c.920-1G>A	AGAGGAGCTGGTGTTGTTGGGCAGT	AGGAAAGAGGCAAGGAAAGGTGATA		GTT	gapfill	BC3, BC11
KRAS c.173C>T	ATTGCACTGTACTCCTCTTGACCTG	GTCGAGAATATCCAAGAGACAGGTT	CTGT	CTAT	gapfill	BC3, BC11
ASXL1 c.1636C>T	ACTTTCAATTGTGTTACGAAAGGAC	CGATCTTCAAGCCGGGGCTTCTTTT	TGA	TAA	gapfill	BC3, BC11
SRSF2 c.161C>T	GAAAGCGAACGAAGGCGAAGCCGCG	TCCTTGGTGTAGCGGTCCCGCGGGA	GGAC	GAAC	gapfill	BC3, BC11
PPM1D c.1547C>A	AATTTCTTGGGCTTTCATTTGGCCA	TCTTCAAATTTTTTTGGTCCATGAC	GGAGTTGACA	GGAGTTTACA	gapfill	BC3, BC11
SH2B3 c.1527del	ATCGCCCTGGGAGACCCTCTGGGCT	CCCGGGGACAGCCAGAAGAACTAAG	GAGCC	GAGC	gapfill	BC3, BC11
PTPN11 c.1508G>A	CGGTACTGTGCTTCTGTCTGGACCA	TGACCTCTGAGACCGCACCATCTGG	TCCC	TCTC	gapfill	BC3, BC11
CBL c.1259G>A	TGGGTTCAGTACCTTTAATTTCACA	AGAAAGGACAGCCCTGACCTTCTGA	TCGGC	TTGGC	gapfill	BC3, BC11
ASXL1 c.1249C>T	GTACAGATTCCTTCTGGCTCTGGTT	GATCTGGCCGAGAGCGTTTCTTAAA	CGGA	CAGA	gapfill	BC3, BC11
GATA2 c.1192C>T	TTCTTGGACTTGTTGGACATCTTCC	TCCGAGTCTGGATCCCTTCCTTCTT	GGT	AGT	gapfill	BC3, BC11
RRAS c.116G>T	GGATGGTCAGCGCGCTCTTGCCCAC	CCGCCGCCCACGACCACCAGCTTGT	GCCG	GACG	gapfill	BC3, BC11
CALR c.1154_1155insTTGTC	TCCTCATCTTTGTCCTCATCATCCT	GTCCTCTGCCTCCTCCTCCTCTTTG	CCTT	CCTGACAAT	gapfill	BC3, BC11
RUNX1 c.1103dupC	GGTAGGAGGGCGAGCTGGCTTGGAA	TCCCTGCGCTTGCGACGAGCCGGGG	CGGGCC	CGGGGCC	gapfill	BC3, BC11
SH2B3 c.1033G>A	TCTTCTGGCAGGCCGGGTCCAGCAG	GGAGAAGCACCTTGGTTAAGGGAAT	CCCCCCA	CCCCCTA	gapfill	BC3, BC11
NFE2 c.115-1G>A	GATGGCTCACTTGGAGCATTCAGAC	GCAAGGAAAGACACAAAGAGATTTG		CTT	gapfill	BC3, BC11
NFE2 c.113_115	GATGGCTCACTTGGAGCATTCAGAC	GCAGCTCGGTGATGGACATGATCTC	CCT	CTT	gapfill	BC3, BC11
TET2 c.4537+2T>G	CACATTTATCTACAAATGCTTTACATTAAAT	TGCCAACTGTTTAGCCTGGCTTGCG		TTCCC	gapfill	BC3, BC11
TET2 c.4537_4539	TGACTGGTCCTGAAAGTCGCAAAAG	TGCCAACTGTTTAGCCTGGCTTGCG	TTC		gapfill	BC3, BC11
JAK2 c.3187_3189	TGTCCTTGTTTGTCATTGCCAATCA	ATAAATTCCGCTGGTGGACTTTTAC	TACGC	TACGC	gapfill	BC3, BC11
TET2 c.3218G>A	TCTAAAGCTGGGGTGTGGCTATCAA	TGCAGCAGTGGTTTGTCTAGTCAAA	GTTC	GTTC	gapfill	BC3, BC11
ASXL1 c.1815C>A	AGGGTCCTGGCGCCAGTCCAACCCC	GGAGGACTCCGTGGTGGGGATGATC	GGCA	GTCA	gapfill	BC3, BC11
TP53 c.393_395del	GCAGGTCTTGGCCAGTTGGCAAAAC	TGAGGGCAGGGGAGTACGTGCAAGT	ATCTTGT	ATCT	gapfill	BC3, BC11
NRAS c.35G>A	TTGTCAGTGCGCTTTTCCCAACACC	GCTCCAACCACCACCAGTTTGTACT	ACCT	ATCT	gapfill	BC3, BC11
NFE2 c.817C>T	CTGGGCTGCCACCTTGTTTTTGCCC	CGTCGGATGTCCCGGACTAGCGCTA	CGT	CAT	gapfill	BC3, BC11
TP53 c.78delT	AAGGGGGACAGAACGTTGTTTTCAG	TCCATAGGTCTGAAAATGTTTCCTG	GAAGTAGTT	GAGTAGTT	gapfill	BC3, BC11
NFE2 c.714_716delinsAA	CTACCGGCAAGTTGACAATCTTGTC	AAAAGGAATCTTCATGGCCAAGGCC	CGTAGG	CTTGG	gapfill	BC3, BC11
TP53 c.321C>G	GAATGCAAGAAGCCCAGACGGAAAC	AGCTGCCCTGGTAGGTTTTCTGGGA	CGT	CCT	gapfill	BC3, BC11
TP53 c.613T>C	GTCGAAAAGTGTTTCTGTCATCCAA	TCCACACGCAAATTTCCTTCCACTC	ATAC	ATGC	gapfill	BC3, BC11
TET2 c.5618T>C	CATGCAGCTCACGCTTTGCACACTC	GAGAATTGACCCATGAGTTGGAGCC	AAT	AGT	gapfill	BC3, BC11
TP53 c.524G>A	TATCTGAGCAGCGCTCATGGTGGGG	CCTCACAACCTCCGTCATGTGCTGT	GCAGCG	GCAGTG	gapfill	BC3, BC11
TP53 c.455dupC	TGGCCATGGCGCGGACGCGGGTGCC	GGGTGTGGAATCAACCCACAGCTGC	GGGCGG	GGGCGGG	gapfill	BC3, BC11
TET2 c.2790_2791del	CTGAGTGTGACTTCCTCCCTGGTCA	CAGGAAAAACATTTGCATGGTTATG	GGCA	GA	gapfill	BC3, BC11
SF3B1 c.2098A>G	ATGGCCAAAGCACTGATGGTCCGAA	GCTGCTCATCCACAAGACCATGTTC	CTTTCT	CTTCCT	gapfill	BC3, BC11
IDH2 c.419G>A	GGAAGACAGTCCCCCCCAGGATGTT	AGTTCCATTGGGACTTTTCCACATC	CCGGAT	CTGGAT	gapfill	BC3, BC11
IDH1 c.395G>A	CTCTGTATTGATCCCCATAAGCATG	CCTATGATGATAGGTTTTACCCATC	ACGA	ATGA	gapfill	BC3, BC11
DNMT3A c.2644C>T	GCCCAGCAGTCTCTGCCTCGCCAAG	CATGTTGGAGACGTCAGTATAGTGG	CGGCT	CAGCT	gapfill	BC3, BC11
ASXL1 c.1934dupG	ATCGGTGGCCCCGCCGCCACCTCCACCCGGGCCA	CCCCCTCCGATGGCAGTGGTGGCC	CCC	CCGGGCCACC	gapfill	BC3, BC11
TP53 c.919_920	AGAGGAGCTGGTGTTGTTGGGCAGT	TCGCTTAGTGCTCCCTGGGGGCAGC	GC	GTT	gapfill	BC3, BC11
PPM1D c.1636_1639	TAAGCCATTTCGTCTATGCTTCTTC	GGGCCAGAATTGGACTCTTCTAATG	ATCAGG	ATCAGG	gapfill	BC3, BC11
MPL c.1771T>G	CAGGCAAGAAGGCTGCAATCTTCGG	CCATCTGGGCCTGGGAGGAACACAG	TAGT	TCGT	gapfill	BC3, BC11
EZH2 c.453_455del	TATCCCCGTGTACTTTCCCATCATA	TAGTTCTTCAATGAAAGTACCATCC	ATTTTTTAT	ATTTAT	gapfill	BC3, BC11
TET2 c.4249G>T	GTCAGAGACTTTGTATAAAGGCAGA	GAAGCTGCTCATCCTCAGGTTTTCC	ACGT	AAGT	gapfill	BC3, BC11
ASXL1 c.4183C>G	AAGGGCATCCCTTCCAAGTGACCCA	TCCAGGGGACTATGCCCAGTAGCTT	CCAGT	CCACT	gapfill	BC3, BC11
TET2 c.4021dupG	AATCTGATTATTATATGCATCAGGT	AGTTTCTTATATGTTGGTGCCATAA	GCA	GCCA	gapfill	BC3, BC11
U2AF1 c.470A>C	CCTCGTGTGCATTCTCCCATCTCAT	ACGGCAGCAGGCTTCTCTGAAGTCC	ACTG	ACGG	gapfill	BC3, BC11
SETD2 c.4702A>G	GACAAAGGTGTTCGAAGGAAGGTCT	AGCTCTCAAGCCCCAGCCTTTCTTT	TTGGC	TCGGC	gapfill	BC3, BC11
JAK2 c.731A>G	ACTTAAGTTTCAAGTTTCTGGCAGT	GCATTGGCTGAATTGCTGAATAAAT	GGCTTT	GGCTCT	gapfill	BC3, BC11
TP53 c.742C>T	TGTGATGATGGTGAGGATGGGCCTC	TCATGCCGCCCATGCAGGAACTGTT	CGGT	CAGT	gapfill	BC3, BC11
TP53 c.830G>A	TTCCTCTGTGCGCCGGTCTCTCCCA	GGCACAAACACGCACCTCAAAGCTG	GGACA	GGATA	gapfill	BC3, BC11
ZRSR2 c.884G>C	ACGGGGCAGAATTCACACTGCAGCT	CCTGCATACCATCGTCCGTTAAACA	GTCGT	GTGGT	gapfill	BC3, BC11
JAK2 c.892T>C	ACTTTCTTTATGTTTCCCTCTTGAC	GAATTCCACCGTTTCCAGTTATTAT	CACT	CGCT	gapfill	BC3, BC11
SH2B3 c.894G>A	CCTGTGCACTCCGAGAGCTCAGCCA	TGAATTCAGCTGCTGCTCGTCTCCC	TCCA	TTCA	gapfill	BC3, BC11
TET2 c.685dupA	ACAATCTGGATAATATTGAGACAGT	TTTTCCAGGAGTTCACCATGTGTGT	GTT	GTTT	gapfill	BC3, BC11
PTPN11 0bp	CTTGTCAACAGTAGGTTTTCTGCCT	CCACACCAGTGATATTTGGGTGAAA			control_0bp	BC3, BC11
PPM1D 0bp	ACCGCCGCGGCGAGGGCTTTTCTTC	AGCCGTCGGTTCGGGCTCCACAACG			control_0bp	BC3, BC11
NRAS 0bp	CCTCTATGGTGGGATCATATTCATC	TACAAAGTGGTTCTGGATTAGCTGG			control_0bp	BC3, BC11
KRAS 0bp	GCTGTATCGTCAAGGCACTCTTGCC	TACGCCACCAGCTCCAACTACCACA			control_0bp	BC3, BC11
MPL 0bp	GCCAGCAAGGAGACATCTTGGCTGC	TGACTTGGGCCAGGTTTTGAGGGGC			control_0bp	BC3, BC11
JAK2 0bp	TAGAAGAGGTGGATGTTCCCTCCAT	TTCTGTCATCGTAAGGCAGGCCATT			control_0bp	BC3, BC11
IDH2 0bp	AGGCCGGCCGCGAGCCTGAGGCTCT	GCAGAGCGAGCGCACGACCCGCAGG			control_0bp	BC3, BC11
RUNX1 0bp	ACCTCCACCATGCTGCGGTCGCCGC	TCCTCAGCTTGCCGGCCAGGGCAGC			control_0bp	BC3, BC11
NFE2 0bp	ATGGGATGTGGATGCTGGGAGCTCA	TAAGGTGGTGGAGGAAGTGGGAAGC			control_0bp	BC3, BC11
CBL 0bp	CCGAACCCGAGCCCCCGGAGCCGCT	GCCGCCCCCGGCCCCAGAGCTCTTC			control_0bp	BC3, BC11
GATA2 0bp	CGCATTCAGCACGGCCGGGTGCGCC	ATCCAGCGCGGCTGCTCGGGCGCCA			control_0bp	BC3, BC11
CALR 0bp	GTAGACGGCAGGCTCGGCGACGGCC	AGGCCGAGGAGGCCGAGCAGCAGCG			control_0bp	BC3, BC11
RRAS 0bp	AAGCCGTGGCCAGCACGCATGTACT	GCTCTCTCATGGCCCCGAACTCTTC			control_0bp	BC3, BC11
DNMT3A 0bp	CCTTCCGTGCCGTGGTGCTGGGCTC	TTGGCGCTCCTCCTTGCCACGCGGC			control_0bp	BC3, BC11
EZH2 0bp	GTTCTTTCCAAAATTTTCTGACGAT	TGGAACTAAACATACTCTTTACTTC			control_0bp	BC3, BC11
HRAS 0bp	TCCTCTATAGTGGGGTCGTATTCGT	CCACAAAATGGTTCTGGATCAGCTG			control_0bp	BC3, BC11
IDH1 0bp	TTTCATCTCCTTGCATCTCTACCAC	AGAACCGCCACTGATTTTTTTGGAC			control_0bp	BC3, BC11
SETBP1 0bp	CAGGAAGTCTGACTCGCCCCCTCTT	TGCCGGGAGCTGCTTAAGGTTTCCC			control_0bp	BC3, BC11
TP53 0bp	CTGGGTCTTCAGTGAACCATTGTTC	AATATCGTCCGGGGACAGCATCAAA			control_0bp	BC3, BC11
U2AF1 0bp	GTTTATTGTGCAACCGAGAGCACCT	GTCTCCATGACGACATGCTCCAATT			control_0bp	BC3, BC11
ZRSR2 0bp	CGAGCAAGTTCCTGCCGACGTTTCT	TTCGTTTCTCCTTCTTCAGGGCGGC			control_0bp	BC3, BC11
SETD2 0bp	TCTTCTTCTTCAGGGGTCGGGTGCT	CCGGGTCGTAGAAATCCCCCATCTT			control_0bp	BC3, BC11
SH2B3 0bp	GTGCTGCGGATGCTCCCGGGCGAAC	AGCCAGTACTGGCGGGCCAGCTCCC			control_0bp	BC3, BC11
SRSF2 0bp	CGCCCGTACTTCTCGAAGACGCGCC	TCAGCGTGTCGGGCGAGGTGCGGTA			control_0bp	BC3, BC11
TET2 0bp	GAGGTGATGGTATCAGGAATGGACT	TAGTCTGTTGCCCTCAACATGGTTG			control_0bp	BC3, BC11
ASXL1 0bp	ACTGCAGGGCATCCTTCTTGAGCGT	GAAAAGGCTGATTCGGCCAGGCAGT			control_0bp	BC3, BC11
SF3B1 0bp	GCCTTGAATTTCTCGAATCTGTGCT	TCAATATCTTCGTGAGTCTTGGCGA			control_0bp	BC3, BC11
ASXL1 c.2081_2099dup_alt	ATTTAGAGGATAAGGCGGCAGTAGT	TGTGTAAGGCGGCAGTAGTTGTGTT			dual	BC3, BC11
ASXL1 c.2081_2099dup_ref	ATTTAGAGGATAAGGCGGCAGTAGT	TGTGTTCGCTGTAGATCTGACGTAC			dual	BC3, BC11
JAK2 c.1849G>T	TGAACCAGAATATTCTCGTCTCCACAGA	ATACTCCATAATTTAAAACCAAATGCTTGTGAGAAAGCTTGCTC	CAC	AAC	gapfill	BC4, BC12
TP53 c.321C>G	GAATGCAAGAAGCCCAGACGGAAAC	AGCTGCCCTGGTAGGTTTTCTGGGA	CGT	CCT	gapfill	BC4, BC12
TET2 c.3218G>A	TCTAAAGCTGGGGTGTGGCTATCAA	TGCAGCAGTGGTTTGTCTAGTCAAA	GTTC	GTTC	gapfill	BC4, BC12
TET2 c.2908dupA	GTGCATCTGACTATGGCAAGACTCA	TGGGGTTGCTGTGTTTGCTGCTGTT	GTT	GTTT	gapfill	BC4, BC12
TET2 c.2790_2791del	CTGAGTGTGACTTCCTCCCTGGTCA	CAGGAAAAACATTTGCATGGTTATG	GGCA	GA	gapfill	BC4, BC12
HRAS c.26_28del	ATGGTCAGCGCACTCTTGCCCACAC	CCACCACCAGCTTATATTCCGTCAT	CGCCGGCGCCCA	CGCCGGCGC	gapfill	BC4, BC12
SETBP1 c.2602G>A	GTTGTTGTCTGTCCCAATGCCGCTG	TGGGGATCGTCTCCTCACTGTGGGA	TCGC	TTGC	gapfill	BC4, BC12
ASXL1 c.2535del	AGTCGGTGAGGATTCAGGTGTGGAA	GGGTCACATTTACAGGATCCTTCAT	CTGG	CTG	gapfill	BC4, BC12
TET2 c.2439_2440insA	GGTCTGACTATAAGGGGAATTTCTA	TTATATTCTGTACTTCCTCCAGTCC	CGAT	CGATT	gapfill	BC4, BC12
ASXL1 c.2407C>T	ATTGTCTGCAGGAACGGTGGGTCCT	CCTCATCATCACTTTCCCAGGAAGT	TGCT	TACT	gapfill	BC4, BC12
SF3B1 c.2098A>G	ATGGCCAAAGCACTGATGGTCCGAA	GCTGCTCATCCACAAGACCATGTTC	CTTTCT	CTTCCT	gapfill	BC4, BC12
EZH2 c.2064T>A	GCATAGCAGTTTGGATTTACCGAAT	GCAAAACGAATTTTGTTACCCTTGC	GATTT	GTTTT	gapfill	BC4, BC12
TP53 c.920-1G>A	AGAGGAGCTGGTGTTGTTGGGCAGT	AGGAAAGAGGCAAGGAAAGGTGATA		GTT	gapfill	BC4, BC12
NFE2 c.190_194del	GAATCTGGGTGGATTGAGCAGGGGC	GTGGGTGGTGGAGGTCCAAGGTATG	AGTAAGTT	AGT	gapfill	BC4, BC12
KRAS c.173C>T	ATTGCACTGTACTCCTCTTGACCTG	GTCGAGAATATCCAAGAGACAGGTT	CTGT	CTAT	gapfill	BC4, BC12
ASXL1 c.1636C>T	ACTTTCAATTGTGTTACGAAAGGAC	CGATCTTCAAGCCGGGGCTTCTTTT	TGA	TAA	gapfill	BC4, BC12
SRSF2 c.161C>T	GAAAGCGAACGAAGGCGAAGCCGCG	TCCTTGGTGTAGCGGTCCCGCGGGA	GGAC	GAAC	gapfill	BC4, BC12
SH2B3 c.1527del	ATCGCCCTGGGAGACCCTCTGGGCT	CCCGGGGACAGCCAGAAGAACTAAG	GAGCC	GAGC	gapfill	BC4, BC12
PTPN11 c.1508G>A	CGGTACTGTGCTTCTGTCTGGACCA	TGACCTCTGAGACCGCACCATCTGG	TCCC	TCTC	gapfill	BC4, BC12
CBL c.1259G>A	TGGGTTCAGTACCTTTAATTTCACA	AGAAAGGACAGCCCTGACCTTCTGA	TCGGC	TTGGC	gapfill	BC4, BC12
ASXL1 c.1249C>T	GTACAGATTCCTTCTGGCTCTGGTT	GATCTGGCCGAGAGCGTTTCTTAAA	CGGA	CAGA	gapfill	BC4, BC12
GATA2 c.1192C>T	TTCTTGGACTTGTTGGACATCTTCC	TCCGAGTCTGGATCCCTTCCTTCTT	GGT	AGT	gapfill	BC4, BC12
RRAS c.116G>T	GGATGGTCAGCGCGCTCTTGCCCAC	CCGCCGCCCACGACCACCAGCTTGT	GCCG	GACG	gapfill	BC4, BC12
CALR c.1154_1155insTTGTC	TCCTCATCTTTGTCCTCATCATCCT	GTCCTCTGCCTCCTCCTCCTCTTTG	CCTT	CCTGACAAT	gapfill	BC4, BC12
RUNX1 c.1103dupC	GGTAGGAGGGCGAGCTGGCTTGGAA	TCCCTGCGCTTGCGACGAGCCGGGG	CGGGCC	CGGGGCC	gapfill	BC4, BC12
SH2B3 c.1033G>A	TCTTCTGGCAGGCCGGGTCCAGCAG	GGAGAAGCACCTTGGTTAAGGGAAT	CCCCCCA	CCCCCTA	gapfill	BC4, BC12
NFE2 c.115-1G>A	GATGGCTCACTTGGAGCATTCAGAC	GCAAGGAAAGACACAAAGAGATTTG		CTT	gapfill	BC4, BC12
NFE2 c.113_115	GATGGCTCACTTGGAGCATTCAGAC	GCAGCTCGGTGATGGACATGATCTC	CCT	CTT	gapfill	BC4, BC12
TP53 c.376-2A>G	ACATCTTGTTGAGGGCAGGGGAGTA	TAGGAAGAGGAAGGAGACAGAGTTG	CTG	CCG	gapfill	BC4, BC12
TP53 c.373_375	ACATCTTGTTGAGGGCAGGGGAGTA	GCAAGTCACAGACTTGGCTGTCCCA	CGT		gapfill	BC4, BC12
TET2 c.4021dupG	AATCTGATTATTATATGCATCAGGT	AGTTTCTTATATGTTGGTGCCATAA	GCA	GCCA	gapfill	BC4, BC12
ASXL1 c.4183C>G	AAGGGCATCCCTTCCAAGTGACCCA	TCCAGGGGACTATGCCCAGTAGCTT	CCAGT	CCACT	gapfill	BC4, BC12
SF3B1 c.1998G>T	CATAAGAATAGCTATCTGTTGTACA	TAATACCAGTGTGTCTCGCTTGCCA	ATCT	ATAT	gapfill	BC4, BC12
EZH2 c.453_455del	TATCCCCGTGTACTTTCCCATCATA	TAGTTCTTCAATGAAAGTACCATCC	ATTTTTTAT	ATTTAT	gapfill	BC4, BC12
TP53 c.536A>G	GACCATCGCTATCTGAGCAGCGCTC	GTGGGGGCAGCGCCTCACAACCTCC	ATG	ACG	gapfill	BC4, BC12
DNMT3A c.2644C>T	GCCCAGCAGTCTCTGCCTCGCCAAG	CATGTTGGAGACGTCAGTATAGTGG	CGGCT	CAGCT	gapfill	BC4, BC12
ASXL1 c.1934dupG	ATCGGTGGCCCCGCCGCCACCTCCACCCGGGCCA	CCCCCTCCGATGGCAGTGGTGGCC	CCC	CCGGGCCACC	gapfill	BC4, BC12
JAK2 c.839C>T	TAATGGTTGCAAAAATCTCCTCACC	GGACCACTTCCAGGTTCTTTTACTT	TGAA	TAAA	gapfill	BC4, BC12
TET2 c.4249G>T	GTCAGAGACTTTGTATAAAGGCAGA	GAAGCTGCTCATCCTCAGGTTTTCC	ACGT	AAGT	gapfill	BC4, BC12
TP53 c.731G>A	TGGTGAGGATGGGCCTCCGGTTCAT	CATGCAGGAACTGTTACACATGTAG	GCCGCC	GCCGTC	gapfill	BC4, BC12
JAK2 c.3187_3189	TGTCCTTGTTTGTCATTGCCAATCA	ATAAATTCCGCTGGTGGACTTTTAC	TACGC	TACGC	gapfill	BC4, BC12
SRSF2 c.284C>G	TCCCCGGCGGCTGTGGTGTGAGTCC	GCGGCCGTAGCGCGCCATTTGCACC	GGGGG	GGGCG	gapfill	BC4, BC12
ASXL1 c.2245_2246insGG	ATGGCTGGTCCCCAGTGGGAGCAAC	TGGGAGGCATCTCCTAGCCCATCTG	GGGGAGT	GGGGAGCCT	gapfill	BC4, BC12
ASXL1 c.1815C>A	AGGGTCCTGGCGCCAGTCCAACCCC	GGAGGACTCCGTGGTGGGGATGATC	GGCA	GTCA	gapfill	BC4, BC12
PPM1D c.1547C>A	AATTTCTTGGGCTTTCATTTGGCCA	TCTTCAAATTTTTTTGGTCCATGAC	GGAGTTGACA	GGAGTTTACA	gapfill	BC4, BC12
IDH2 c.419G>A	GGAAGACAGTCCCCCCCAGGATGTT	AGTTCCATTGGGACTTTTCCACATC	CCGGAT	CTGGAT	gapfill	BC4, BC12
NRAS c.35G>A	TTGTCAGTGCGCTTTTCCCAACACC	GCTCCAACCACCACCAGTTTGTACT	ACCT	ATCT	gapfill	BC4, BC12
TP53 c.659A>G	GTCAGAGCCAACCTCAGGCGGCTCA	GGGCACCACCACACTATGTCGAAAA	TA	CA	gapfill	BC4, BC12
IDH1 c.395G>A	CTCTGTATTGATCCCCATAAGCATG	CCTATGATGATAGGTTTTACCCATC	ACGA	ATGA	gapfill	BC4, BC12
TP53 c.919_920	AGAGGAGCTGGTGTTGTTGGGCAGT	TCGCTTAGTGCTCCCTGGGGGCAGC	GC	GTT	gapfill	BC4, BC12
PPM1D c.1636_1639	TAAGCCATTTCGTCTATGCTTCTTC	GGGCCAGAATTGGACTCTTCTAATG	ATCAGG	ATCAGG	gapfill	BC4, BC12
MPL c.1771T>G	CAGGCAAGAAGGCTGCAATCTTCGG	CCATCTGGGCCTGGGAGGAACACAG	TAGT	TCGT	gapfill	BC4, BC12
U2AF1 c.470A>C	CCTCGTGTGCATTCTCCCATCTCAT	ACGGCAGCAGGCTTCTCTGAAGTCC	ACTG	ACGG	gapfill	BC4, BC12
SETD2 c.4702A>G	GACAAAGGTGTTCGAAGGAAGGTCT	AGCTCTCAAGCCCCAGCCTTTCTTT	TTGGC	TCGGC	gapfill	BC4, BC12
TP53 c.455dupC	TGGCCATGGCGCGGACGCGGGTGCC	GGGTGTGGAATCAACCCACAGCTGC	GGGCGG	GGGCGGG	gapfill	BC4, BC12
TET2 c.4546C>T	CTGCTGCATGACTGGTCCTGAAAGT	AGTTCTGCCAACTGTTTAGCCTGGC	CGCAAA	CACAAA	gapfill	BC4, BC12
TET2 c.685dupA	ACAATCTGGATAATATTGAGACAGT	TTTTCCAGGAGTTCACCATGTGTGT	GTT	GTTT	gapfill	BC4, BC12
NFE2 c.714_716delinsAA	CTACCGGCAAGTTGACAATCTTGTC	AAAAGGAATCTTCATGGCCAAGGCC	CGTAGG	CTTGG	gapfill	BC4, BC12
TET2 c.5618T>C	CATGCAGCTCACGCTTTGCACACTC	GAGAATTGACCCATGAGTTGGAGCC	AAT	AGT	gapfill	BC4, BC12
TP53 c.78delT	AAGGGGGACAGAACGTTGTTTTCAG	TCCATAGGTCTGAAAATGTTTCCTG	GAAGTAGTT	GAGTAGTT	gapfill	BC4, BC12
NFE2 c.817C>T	CTGGGCTGCCACCTTGTTTTTGCCC	CGTCGGATGTCCCGGACTAGCGCTA	CGT	CAT	gapfill	BC4, BC12
TP53 c.830G>A	TTCCTCTGTGCGCCGGTCTCTCCCA	GGCACAAACACGCACCTCAAAGCTG	GGACA	GGATA	gapfill	BC4, BC12
ZRSR2 c.884G>C	ACGGGGCAGAATTCACACTGCAGCT	CCTGCATACCATCGTCCGTTAAACA	GTCGT	GTGGT	gapfill	BC4, BC12
JAK2 c.892T>C	ACTTTCTTTATGTTTCCCTCTTGAC	CTGAATTCCACCGTTTCCAGTTATT	CA	CG	gapfill	BC4, BC12
SH2B3 c.894G>A	CCTGTGCACTCCGAGAGCTCAGCCA	TGAATTCAGCTGCTGCTCGTCTCCC	TCCA	TTCA	gapfill	BC4, BC12
JAK2 c.731A>G	ACTTAAGTTTCAAGTTTCTGGCAGT	GCATTGGCTGAATTGCTGAATAAAT	GGCTTT	GGCTCT	gapfill	BC4, BC12
PTPN11 0bp	CTTGTCAACAGTAGGTTTTCTGCCT	CCACACCAGTGATATTTGGGTGAAA			control_0bp	BC4, BC12
PPM1D 0bp	ACCGCCGCGGCGAGGGCTTTTCTTC	AGCCGTCGGTTCGGGCTCCACAACG			control_0bp	BC4, BC12
NRAS 0bp	CCTCTATGGTGGGATCATATTCATC	TACAAAGTGGTTCTGGATTAGCTGG			control_0bp	BC4, BC12
KRAS 0bp	GCTGTATCGTCAAGGCACTCTTGCC	TACGCCACCAGCTCCAACTACCACA			control_0bp	BC4, BC12
MPL 0bp	GCCAGCAAGGAGACATCTTGGCTGC	TGACTTGGGCCAGGTTTTGAGGGGC			control_0bp	BC4, BC12
JAK2 0bp	TAGAAGAGGTGGATGTTCCCTCCAT	TTCTGTCATCGTAAGGCAGGCCATT			control_0bp	BC4, BC12
IDH2 0bp	AGGCCGGCCGCGAGCCTGAGGCTCT	GCAGAGCGAGCGCACGACCCGCAGG			control_0bp	BC4, BC12
RUNX1 0bp	ACCTCCACCATGCTGCGGTCGCCGC	TCCTCAGCTTGCCGGCCAGGGCAGC			control_0bp	BC4, BC12
NFE2 0bp	ATGGGATGTGGATGCTGGGAGCTCA	TAAGGTGGTGGAGGAAGTGGGAAGC			control_0bp	BC4, BC12
CBL 0bp	CCGAACCCGAGCCCCCGGAGCCGCT	GCCGCCCCCGGCCCCAGAGCTCTTC			control_0bp	BC4, BC12
GATA2 0bp	CGCATTCAGCACGGCCGGGTGCGCC	ATCCAGCGCGGCTGCTCGGGCGCCA			control_0bp	BC4, BC12
CALR 0bp	GTAGACGGCAGGCTCGGCGACGGCC	AGGCCGAGGAGGCCGAGCAGCAGCG			control_0bp	BC4, BC12
RRAS 0bp	AAGCCGTGGCCAGCACGCATGTACT	GCTCTCTCATGGCCCCGAACTCTTC			control_0bp	BC4, BC12
DNMT3A 0bp	CCTTCCGTGCCGTGGTGCTGGGCTC	TTGGCGCTCCTCCTTGCCACGCGGC			control_0bp	BC4, BC12
EZH2 0bp	GTTCTTTCCAAAATTTTCTGACGAT	TGGAACTAAACATACTCTTTACTTC			control_0bp	BC4, BC12
HRAS 0bp	TCCTCTATAGTGGGGTCGTATTCGT	CCACAAAATGGTTCTGGATCAGCTG			control_0bp	BC4, BC12
IDH1 0bp	TTTCATCTCCTTGCATCTCTACCAC	AGAACCGCCACTGATTTTTTTGGAC			control_0bp	BC4, BC12
SETBP1 0bp	CAGGAAGTCTGACTCGCCCCCTCTT	TGCCGGGAGCTGCTTAAGGTTTCCC			control_0bp	BC4, BC12
TP53 0bp	CTGGGTCTTCAGTGAACCATTGTTC	AATATCGTCCGGGGACAGCATCAAA			control_0bp	BC4, BC12
U2AF1 0bp	GTTTATTGTGCAACCGAGAGCACCT	GTCTCCATGACGACATGCTCCAATT			control_0bp	BC4, BC12
ZRSR2 0bp	CGAGCAAGTTCCTGCCGACGTTTCT	TTCGTTTCTCCTTCTTCAGGGCGGC			control_0bp	BC4, BC12
SETD2 0bp	TCTTCTTCTTCAGGGGTCGGGTGCT	CCGGGTCGTAGAAATCCCCCATCTT			control_0bp	BC4, BC12
SF3B1 0bp	GCCTTGAATTTCTCGAATCTGTGCT	TCAATATCTTCGTGAGTCTTGGCGA			control_0bp	BC4, BC12
SRSF2 0bp	CGCCCGTACTTCTCGAAGACGCGCC	TCAGCGTGTCGGGCGAGGTGCGGTA			control_0bp	BC4, BC12
TET2 0bp	GAGGTGATGGTATCAGGAATGGACT	TAGTCTGTTGCCCTCAACATGGTTG			control_0bp	BC4, BC12
ASXL1 0bp	ACTGCAGGGCATCCTTCTTGAGCGT	GAAAAGGCTGATTCGGCCAGGCAGT			control_0bp	BC4, BC12
SH2B3 0bp	GTGCTGCGGATGCTCCCGGGCGAAC	AGCCAGTACTGGCGGGCCAGCTCCC			control_0bp	BC4, BC12
ASXL1 c.2081_2099dup_alt	ATTTAGAGGATAAGGCGGCAGTAGT	TGTGTAAGGCGGCAGTAGTTGTGTT			dual	BC4, BC12
ASXL1 c.2081_2099dup_ref	ATTTAGAGGATAAGGCGGCAGTAGT	TGTGTTCGCTGTAGATCTGACGTAC			dual	BC4, BC12
JAK2 c.1849G>T	TGAACCAGAATATTCTCGTCTCCACAGA	ATACTCCATAATTTAAAACCAAATGCTTGTGAGAAAGCTTGCTC	CAC	AAC	gapfill	BC5, BC13
TET2 c.4021dupG	AATCTGATTATTATATGCATCAGGT	AGTTTCTTATATGTTGGTGCCATAA	GCA	GCCA	gapfill	BC5, BC13
TP53 c.321C>G	GAATGCAAGAAGCCCAGACGGAAAC	AGCTGCCCTGGTAGGTTTTCTGGGA	CGT	CCT	gapfill	BC5, BC13
TET2 c.3218G>A	TCTAAAGCTGGGGTGTGGCTATCAA	TGCAGCAGTGGTTTGTCTAGTCAAA	GTTC	GTTC	gapfill	BC5, BC13
JAK2 c.3187_3189	TGTCCTTGTTTGTCATTGCCAATCA	ATAAATTCCGCTGGTGGACTTTTAC	TACGC	TACGC	gapfill	BC5, BC13
TET2 c.2908dupA	GTGCATCTGACTATGGCAAGACTCA	TGGGGTTGCTGTGTTTGCTGCTGTT	GTT	GTTT	gapfill	BC5, BC13
HRAS c.26_28del	ATGGTCAGCGCACTCTTGCCCACAC	CCACCACCAGCTTATATTCCGTCAT	CGCCGGCGCCCA	CGCCGGCGC	gapfill	BC5, BC13
SETBP1 c.2602G>A	GTTGTTGTCTGTCCCAATGCCGCTG	TGGGGATCGTCTCCTCACTGTGGGA	TCGC	TTGC	gapfill	BC5, BC13
ASXL1 c.2535del	AGTCGGTGAGGATTCAGGTGTGGAA	GGGTCACATTTACAGGATCCTTCAT	CTGG	CTG	gapfill	BC5, BC13
TET2 c.2439_2440insA	GGTCTGACTATAAGGGGAATTTCTA	TTATATTCTGTACTTCCTCCAGTCC	CGAT	CGATT	gapfill	BC5, BC13
ASXL1 c.2407C>T	ATTGTCTGCAGGAACGGTGGGTCCT	CCTCATCATCACTTTCCCAGGAAGT	TGCT	TACT	gapfill	BC5, BC13
ASXL1 c.2245_2246insGG	ATGGCTGGTCCCCAGTGGGAGCAAC	TGGGAGGCATCTCCTAGCCCATCTG	GGGGAGT	GGGGAGCCT	gapfill	BC5, BC13
TP53 c.920-1G>A	AGAGGAGCTGGTGTTGTTGGGCAGT	AGGAAAGAGGCAAGGAAAGGTGATA		GTT	gapfill	BC5, BC13
SF3B1 c.1998G>T	CATAAGAATAGCTATCTGTTGTACA	TAATACCAGTGTGTCTCGCTTGCCA	ATCT	ATAT	gapfill	BC5, BC13
ASXL1 c.4183C>G	AAGGGCATCCCTTCCAAGTGACCCA	TCCAGGGGACTATGCCCAGTAGCTT	CCAGT	CCACT	gapfill	BC5, BC13
NFE2 c.190_194del	AGAATCTGGGTGGATTGAGCAGGGG	TGTGGGTGGTGGAGGTCCAAGGTAT	CAGTAAGT	CAG	gapfill	BC5, BC13
KRAS c.173C>T	ATTGCACTGTACTCCTCTTGACCTG	GTCGAGAATATCCAAGAGACAGGTT	CTGT	CTAT	gapfill	BC5, BC13
ASXL1 c.1636C>T	ACTTTCAATTGTGTTACGAAAGGAC	CGATCTTCAAGCCGGGGCTTCTTTT	TGA	TAA	gapfill	BC5, BC13
SRSF2 c.161C>T	GAAAGCGAACGAAGGCGAAGCCGCG	TCCTTGGTGTAGCGGTCCCGCGGGA	GGAC	GAAC	gapfill	BC5, BC13
PPM1D c.1547C>A	AATTTCTTGGGCTTTCATTTGGCCA	TCTTCAAATTTTTTTGGTCCATGAC	GGAGTTGACA	GGAGTTTACA	gapfill	BC5, BC13
PTPN11 c.1508G>A	CGGTACTGTGCTTCTGTCTGGACCA	TGACCTCTGAGACCGCACCATCTGG	TCCC	TCTC	gapfill	BC5, BC13
CBL c.1259G>A	TGGGTTCAGTACCTTTAATTTCACA	AGAAAGGACAGCCCTGACCTTCTGA	TCGGC	TTGGC	gapfill	BC5, BC13
ASXL1 c.1249C>T	GTACAGATTCCTTCTGGCTCTGGTT	GATCTGGCCGAGAGCGTTTCTTAAA	CGGA	CAGA	gapfill	BC5, BC13
RRAS c.116G>T	GGATGGTCAGCGCGCTCTTGCCCAC	CCGCCGCCCACGACCACCAGCTTGT	GCCG	GACG	gapfill	BC5, BC13
CALR c.1154_1155insTTGTC	TCCTCATCTTTGTCCTCATCATCCT	GTCCTCTGCCTCCTCCTCCTCTTTG	CCTT	CCTGACAAT	gapfill	BC5, BC13
RUNX1 c.1103dupC	GGTAGGAGGGCGAGCTGGCTTGGAA	TCCCTGCGCTTGCGACGAGCCGGGG	CGGGCC	CGGGGCC	gapfill	BC5, BC13
SH2B3 c.1033G>A	TCTTCTGGCAGGCCGGGTCCAGCAG	GGAGAAGCACCTTGGTTAAGGGAAT	CCCCCCA	CCCCCTA	gapfill	BC5, BC13
TP53 c.376-2A>G	ACATCTTGTTGAGGGCAGGGGAGTA	TAGGAAGAGGAAGGAGACAGAGTTG	CTG	CCG	gapfill	BC5, BC13
TP53 c.373_375	ACATCTTGTTGAGGGCAGGGGAGTA	GCAAGTCACAGACTTGGCTGTCCCA	CGT		gapfill	BC5, BC13
ASXL1 c.1815C>A	AGGGTCCTGGCGCCAGTCCAACCCC	GGAGGACTCCGTGGTGGGGATGATC	GGCA	GTCA	gapfill	BC5, BC13
TET2 c.4249G>T	GTCAGAGACTTTGTATAAAGGCAGA	GAAGCTGCTCATCCTCAGGTTTTCC	ACGT	AAGT	gapfill	BC5, BC13
EZH2 c.2064T>A	GCATAGCAGTTTGGATTTACCGAAT	GCAAAACGAATTTTGTTACCCTTGC	GATTT	GTTTT	gapfill	BC5, BC13
TET2 c.4546C>T	CTGCTGCATGACTGGTCCTGAAAGT	AGTTCTGCCAACTGTTTAGCCTGGC	CGCAAA	CACAAA	gapfill	BC5, BC13
TP53 c.830G>A	TTCCTCTGTGCGCCGGTCTCTCCCA	GGCACAAACACGCACCTCAAAGCTG	GGACA	GGATA	gapfill	BC5, BC13
NFE2 c.817C>T	CTGGGCTGCCACCTTGTTTTTGCCC	CGTCGGATGTCCCGGACTAGCGCTA	CGT	CAT	gapfill	BC5, BC13
EZH2 c.453_455del	TATCCCCGTGTACTTTCCCATCATA	TAGTTCTTCAATGAAAGTACCATCC	ATTTTTTAT	ATTTAT	gapfill	BC5, BC13
TP53 c.733G>A	TGGTGAGGATGGGCCTCCGGTTCAT	CCCATGCAGGAACTGTTACACATGT	GCCG	GCTG	gapfill	BC5, BC13
TP53 c.527G>A	TATCTGAGCAGCGCTCATGGTGGGG	GCGCCTCACAACCTCCGTCATGTGC	GCA	GTA	gapfill	BC5, BC13
U2AF1 c.470A>C	CCTCGTGTGCATTCTCCCATCTCAT	ACGGCAGCAGGCTTCTCTGAAGTCC	ACTG	ACGG	gapfill	BC5, BC13
IDH2 c.418C>T	GAAGACAGTCCCCCCCAGGATGTTC	AGTTCCATTGGGACTTTTCCACATC	CGGAT	CAGAT	gapfill	BC5, BC13
SRSF2 c.284_307del	CCCGTACCTGCGGGGTGGCGGTCCC	GGCCGTAGCGCGCCATTTGCACCCG	CGGCGGCTGTGGTGTGAGTCCGGGGGGC	CGGC	gapfill	BC5, BC13
TET2 c.2790_2791del	CTGAGTGTGACTTCCTCCCTGGTCA	CAGGAAAAACATTTGCATGGTTATG	GGCA	GA	gapfill	BC5, BC13
SF3B1 c.2098A>G	ATGGCCAAAGCACTGATGGTCCGAA	GCTGCTCATCCACAAGACCATGTTC	CTTTCT	CTTCCT	gapfill	BC5, BC13
ASXL1 c.1900A>T	TCCGATGGCAGTGGTGGCCGCCTCT	TGGCAGTGGTGACCTCTCGCCCCTC	CTA	CAA	gapfill	BC5, BC13
SH2B3 c.1527del	ATCGCCCTGGGAGACCCTCTGGGCT	CCCGGGGACAGCCAGAAGAACTAAG	GAGCC	GAGC	gapfill	BC5, BC13
NFE2 c.137dupC	GAGCTGGGGCTTGGGGCTCAAATGA	CACTTGGAGCATTCAGACCCTGCAG	TGGCT	TGGGCT	gapfill	BC5, BC13
GATA2 c.1192C>T	TTCTTGGACTTGTTGGACATCTTCC	TCCGAGTCTGGATCCCTTCCTTCTT	GGT	AGT	gapfill	BC5, BC13
NRAS c.35G>A	TTGTCAGTGCGCTTTTCCCAACACC	GCTCCAACCACCACCAGTTTGTACT	ACCT	ATCT	gapfill	BC5, BC13
TP53 c.919_920	AGAGGAGCTGGTGTTGTTGGGCAGT	TCGCTTAGTGCTCCCTGGGGGCAGC	GC	GTT	gapfill	BC5, BC13
IDH1 c.395G>A	CTCTGTATTGATCCCCATAAGCATG	CCTATGATGATAGGTTTTACCCATC	ACGA	ATGA	gapfill	BC5, BC13
TP53 c.659A>G	GTCAGAGCCAACCTCAGGCGGCTCA	GGGCACCACCACACTATGTCGAAAA	TA	CA	gapfill	BC5, BC13
SETD2 c.4702A>G	GACAAAGGTGTTCGAAGGAAGGTCT	AGCTCTCAAGCCCCAGCCTTTCTTT	TTGGC	TCGGC	gapfill	BC5, BC13
TP53 c.455dupC	TGGCCATGGCGCGGACGCGGGTGCC	GGGTGTGGAATCAACCCACAGCTGC	GGGCGG	GGGCGGG	gapfill	BC5, BC13
TET2 c.685dupA	ACAATCTGGATAATATTGAGACAGT	TTTTCCAGGAGTTCACCATGTGTGT	GTT	GTTT	gapfill	BC5, BC13
NFE2 c.714_716delinsAA	CTACCGGCAAGTTGACAATCTTGTC	AAAAGGAATCTTCATGGCCAAGGCC	CGTAGG	CTTGG	gapfill	BC5, BC13
JAK2 c.731A>G	ACTTAAGTTTCAAGTTTCTGGCAGT	GCATTGGCTGAATTGCTGAATAAAT	GGCTTT	GGCTCT	gapfill	BC5, BC13
TET2 c.5618T>C	CATGCAGCTCACGCTTTGCACACTC	GAGAATTGACCCATGAGTTGGAGCC	AAT	AGT	gapfill	BC5, BC13
ZRSR2 c.884G>C	ACGGGGCAGAATTCACACTGCAGCT	CCTGCATACCATCGTCCGTTAAACA	GTCGT	GTGGT	gapfill	BC5, BC13
JAK2 c.892T>C	ACTTTCTTTATGTTTCCCTCTTGAC	GAATTCCACCGTTTCCAGTTATTAT	CACT	CGCT	gapfill	BC5, BC13
SH2B3 c.894G>A	CCTGTGCACTCCGAGAGCTCAGCCA	TGAATTCAGCTGCTGCTCGTCTCCC	TCCA	TTCA	gapfill	BC5, BC13
PPM1D c.1636_1639	TAAGCCATTTCGTCTATGCTTCTTC	GGGCCAGAATTGGACTCTTCTAATG	ATCAGG	ATCAGG	gapfill	BC5, BC13
MPL c.1771T>G	CAGGCAAGAAGGCTGCAATCTTCGG	CCATCTGGGCCTGGGAGGAACACAG	TAGT	TCGT	gapfill	BC5, BC13
TP53 c.78delT	AAGGGGGACAGAACGTTGTTTTCAG	TCCATAGGTCTGAAAATGTTTCCTG	GAAGTAGTT	GAGTAGTT	gapfill	BC5, BC13
DNMT3A c.2644C>T	GCCCAGCAGTCTCTGCCTCGCCAAG	CATGTTGGAGACGTCAGTATAGTGG	CGGCT	CAGCT	gapfill	BC5, BC13
RUNX1 0bp	ACCTCCACCATGCTGCGGTCGCCGC	TCCTCAGCTTGCCGGCCAGGGCAGC			control_0bp	BC5, BC13
PTPN11 0bp	CTTGTCAACAGTAGGTTTTCTGCCT	CCACACCAGTGATATTTGGGTGAAA			control_0bp	BC5, BC13
PPM1D 0bp	ACCGCCGCGGCGAGGGCTTTTCTTC	AGCCGTCGGTTCGGGCTCCACAACG			control_0bp	BC5, BC13
NRAS 0bp	CCTCTATGGTGGGATCATATTCATC	TACAAAGTGGTTCTGGATTAGCTGG			control_0bp	BC5, BC13
KRAS 0bp	GCTGTATCGTCAAGGCACTCTTGCC	TACGCCACCAGCTCCAACTACCACA			control_0bp	BC5, BC13
MPL 0bp	GCCAGCAAGGAGACATCTTGGCTGC	TGACTTGGGCCAGGTTTTGAGGGGC			control_0bp	BC5, BC13
JAK2 0bp	TAGAAGAGGTGGATGTTCCCTCCAT	TTCTGTCATCGTAAGGCAGGCCATT			control_0bp	BC5, BC13
IDH2 0bp	AGGCCGGCCGCGAGCCTGAGGCTCT	GCAGAGCGAGCGCACGACCCGCAGG			control_0bp	BC5, BC13
CBL 0bp	CCGAACCCGAGCCCCCGGAGCCGCT	GCCGCCCCCGGCCCCAGAGCTCTTC			control_0bp	BC5, BC13
NFE2 0bp	ATGGGATGTGGATGCTGGGAGCTCA	TAAGGTGGTGGAGGAAGTGGGAAGC			control_0bp	BC5, BC13
ASXL1 0bp	ACTGCAGGGCATCCTTCTTGAGCGT	GAAAAGGCTGATTCGGCCAGGCAGT			control_0bp	BC5, BC13
IDH1 0bp	TTTCATCTCCTTGCATCTCTACCAC	AGAACCGCCACTGATTTTTTTGGAC			control_0bp	BC5, BC13
RRAS 0bp	AAGCCGTGGCCAGCACGCATGTACT	GCTCTCTCATGGCCCCGAACTCTTC			control_0bp	BC5, BC13
DNMT3A 0bp	CCTTCCGTGCCGTGGTGCTGGGCTC	TTGGCGCTCCTCCTTGCCACGCGGC			control_0bp	BC5, BC13
EZH2 0bp	GTTCTTTCCAAAATTTTCTGACGAT	TGGAACTAAACATACTCTTTACTTC			control_0bp	BC5, BC13
GATA2 0bp	CGCATTCAGCACGGCCGGGTGCGCC	ATCCAGCGCGGCTGCTCGGGCGCCA			control_0bp	BC5, BC13
HRAS 0bp	TCCTCTATAGTGGGGTCGTATTCGT	CCACAAAATGGTTCTGGATCAGCTG			control_0bp	BC5, BC13
SETBP1 0bp	CAGGAAGTCTGACTCGCCCCCTCTT	TGCCGGGAGCTGCTTAAGGTTTCCC			control_0bp	BC5, BC13
TP53 0bp	CTGGGTCTTCAGTGAACCATTGTTC	AATATCGTCCGGGGACAGCATCAAA			control_0bp	BC5, BC13
U2AF1 0bp	GTTTATTGTGCAACCGAGAGCACCT	GTCTCCATGACGACATGCTCCAATT			control_0bp	BC5, BC13
ZRSR2 0bp	CGAGCAAGTTCCTGCCGACGTTTCT	TTCGTTTCTCCTTCTTCAGGGCGGC			control_0bp	BC5, BC13
SETD2 0bp	TCTTCTTCTTCAGGGGTCGGGTGCT	CCGGGTCGTAGAAATCCCCCATCTT			control_0bp	BC5, BC13
SF3B1 0bp	GCCTTGAATTTCTCGAATCTGTGCT	TCAATATCTTCGTGAGTCTTGGCGA			control_0bp	BC5, BC13
SH2B3 0bp	GTGCTGCGGATGCTCCCGGGCGAAC	AGCCAGTACTGGCGGGCCAGCTCCC			control_0bp	BC5, BC13
TET2 0bp	GAGGTGATGGTATCAGGAATGGACT	TAGTCTGTTGCCCTCAACATGGTTG			control_0bp	BC5, BC13
CALR 0bp	GTAGACGGCAGGCTCGGCGACGGCC	AGGCCGAGGAGGCCGAGCAGCAGCG			control_0bp	BC5, BC13
SRSF2 0bp	CGCCCGTACTTCTCGAAGACGCGCC	TCAGCGTGTCGGGCGAGGTGCGGTA			control_0bp	BC5, BC13
ASXL1 c.2081_2099dup_alt	ATTTAGAGGATAAGGCGGCAGTAGT	TGTGTAAGGCGGCAGTAGTTGTGTT			dual	BC5, BC13
ASXL1 c.2081_2099dup_ref	ATTTAGAGGATAAGGCGGCAGTAGT	TGTGTTCGCTGTAGATCTGACGTAC			dual	BC5, BC13
JAK2 c.1849G>T	TGAACCAGAATATTCTCGTCTCCACAGA	ATACTCCATAATTTAAAACCAAATGCTTGTGAGAAAGCTTGCTC	CAC	AAC	gapfill	BC6, BC14
TP53 c.393_395del	GCAGGTCTTGGCCAGTTGGCAAAAC	TGAGGGCAGGGGAGTACGTGCAAGT	ATCTTGT	ATCT	gapfill	BC6, BC14
TP53 c.321C>G	GAATGCAAGAAGCCCAGACGGAAAC	AGCTGCCCTGGTAGGTTTTCTGGGA	CGT	CCT	gapfill	BC6, BC14
TET2 c.3218G>A	TCTAAAGCTGGGGTGTGGCTATCAA	TGCAGCAGTGGTTTGTCTAGTCAAA	GTTC	GTTC	gapfill	BC6, BC14
JAK2 c.3187_3189	TGTCCTTGTTTGTCATTGCCAATCA	ATAAATTCCGCTGGTGGACTTTTAC	TACGC	TACGC	gapfill	BC6, BC14
TET2 c.2908dupA	GTGCATCTGACTATGGCAAGACTCA	TGGGGTTGCTGTGTTTGCTGCTGTT	GTT	GTTT	gapfill	BC6, BC14
SRSF2 c.284_307del	CCCGTACCTGCGGGGTGGCGGTCCC	GGCCGTAGCGCGCCATTTGCACCCG	CGGCGGCTGTGGTGTGAGTCCGGGGGGC	CGGC	gapfill	BC6, BC14
HRAS c.26_28del	ATGGTCAGCGCACTCTTGCCCACAC	CCACCACCAGCTTATATTCCGTCAT	CGCCGGCGCCCA	CGCCGGCGC	gapfill	BC6, BC14
SETBP1 c.2602G>A	GTTGTTGTCTGTCCCAATGCCGCTG	TGGGGATCGTCTCCTCACTGTGGGA	TCGC	TTGC	gapfill	BC6, BC14
ASXL1 c.2535del	AGTCGGTGAGGATTCAGGTGTGGAA	GGGTCACATTTACAGGATCCTTCAT	CTGG	CTG	gapfill	BC6, BC14
TET2 c.2439_2440insA	GGTCTGACTATAAGGGGAATTTCTA	TTATATTCTGTACTTCCTCCAGTCC	CGAT	CGATT	gapfill	BC6, BC14
ASXL1 c.2407C>T	ATTGTCTGCAGGAACGGTGGGTCCT	CCTCATCATCACTTTCCCAGGAAGT	TGCT	TACT	gapfill	BC6, BC14
TP53 c.920-1G>A	AGAGGAGCTGGTGTTGTTGGGCAGT	AGGAAAGAGGCAAGGAAAGGTGATA		GTT	gapfill	BC6, BC14
SF3B1 c.1998G>T	CATAAGAATAGCTATCTGTTGTACA	TAATACCAGTGTGTCTCGCTTGCCA	ATCT	ATAT	gapfill	BC6, BC14
TET2 c.4021dupG	AATCTGATTATTATATGCATCAGGT	AGTTTCTTATATGTTGGTGCCATAA	GCA	GCCA	gapfill	BC6, BC14
NFE2 c.190_194del	AGAATCTGGGTGGATTGAGCAGGGG	TGTGGGTGGTGGAGGTCCAAGGTAT	CAGTAAGT	CAG	gapfill	BC6, BC14
KRAS c.173C>T	ATTGCACTGTACTCCTCTTGACCTG	GTCGAGAATATCCAAGAGACAGGTT	CTGT	CTAT	gapfill	BC6, BC14
ASXL1 c.1636C>T	ACTTTCAATTGTGTTACGAAAGGAC	CGATCTTCAAGCCGGGGCTTCTTTT	TGA	TAA	gapfill	BC6, BC14
SRSF2 c.161C>T	GAAAGCGAACGAAGGCGAAGCCGCG	TCCTTGGTGTAGCGGTCCCGCGGGA	GGAC	GAAC	gapfill	BC6, BC14
PPM1D c.1547C>A	AATTTCTTGGGCTTTCATTTGGCCA	TCTTCAAATTTTTTTGGTCCATGAC	GGAGTTGACA	GGAGTTTACA	gapfill	BC6, BC14
PTPN11 c.1508G>A	CGGTACTGTGCTTCTGTCTGGACCA	TGACCTCTGAGACCGCACCATCTGG	TCCC	TCTC	gapfill	BC6, BC14
CBL c.1259G>A	TGGGTTCAGTACCTTTAATTTCACA	AGAAAGGACAGCCCTGACCTTCTGA	TCGGC	TTGGC	gapfill	BC6, BC14
ASXL1 c.1249C>T	GTACAGATTCCTTCTGGCTCTGGTT	GATCTGGCCGAGAGCGTTTCTTAAA	CGGA	CAGA	gapfill	BC6, BC14
GATA2 c.1192C>T	TTCTTGGACTTGTTGGACATCTTCC	TCCGAGTCTGGATCCCTTCCTTCTT	GGT	AGT	gapfill	BC6, BC14
RRAS c.116G>T	GGATGGTCAGCGCGCTCTTGCCCAC	CCGCCGCCCACGACCACCAGCTTGT	GCCG	GACG	gapfill	BC6, BC14
RUNX1 c.1103dupC	GGTAGGAGGGCGAGCTGGCTTGGAA	TCCCTGCGCTTGCGACGAGCCGGGG	CGGGCC	CGGGGCC	gapfill	BC6, BC14
SH2B3 c.1033G>A	TCTTCTGGCAGGCCGGGTCCAGCAG	GGAGAAGCACCTTGGTTAAGGGAAT	CCCCCCA	CCCCCTA	gapfill	BC6, BC14
TET2 c.4537+2T>G	CACATTTATCTACAAATGCTTTACATTAAAT	TGCCAACTGTTTAGCCTGGCTTGCG		TTCCC	gapfill	BC6, BC14
TET2 c.4537_4539	TGACTGGTCCTGAAAGTCGCAAAAG	TGCCAACTGTTTAGCCTGGCTTGCG	TTC		gapfill	BC6, BC14
ASXL1 c.1815C>A	AGGGTCCTGGCGCCAGTCCAACCCC	GGAGGACTCCGTGGTGGGGATGATC	GGCA	GTCA	gapfill	BC6, BC14
ASXL1 c.4183C>G	AAGGGCATCCCTTCCAAGTGACCCA	TCCAGGGGACTATGCCCAGTAGCTT	CCAGT	CCACT	gapfill	BC6, BC14
ASXL1 c.2245_2246insGG	ATGGCTGGTCCCCAGTGGGAGCAAC	TGGGAGGCATCTCCTAGCCCATCTG	GGGGAGT	GGGGAGCCT	gapfill	BC6, BC14
EZH2 c.453_455del	TATCCCCGTGTACTTTCCCATCATA	TAGTTCTTCAATGAAAGTACCATCC	ATTTTTTAT	ATTTAT	gapfill	BC6, BC14
TP53 c.659A>G	GTCAGAGCCAACCTCAGGCGGCTCA	GGGCACCACCACACTATGTCGAAAA	TA	CA	gapfill	BC6, BC14
ZRSR2 c.883C>T	GGGGCAGAATTCACACTGCAGCTGT	CCTGCATACCATCGTCCGTTAAACA	CGT	CAT	gapfill	BC6, BC14
TET2 c.4249G>T	GTCAGAGACTTTGTATAAAGGCAGA	GAAGCTGCTCATCCTCAGGTTTTCC	ACGT	AAGT	gapfill	BC6, BC14
TP53 c.830G>A	TTCCTCTGTGCGCCGGTCTCTCCCA	GGCACAAACACGCACCTCAAAGCTG	GGACA	GGATA	gapfill	BC6, BC14
NFE2 c.817C>T	CTGGGCTGCCACCTTGTTTTTGCCC	CGTCGGATGTCCCGGACTAGCGCTA	CGT	CAT	gapfill	BC6, BC14
TP53 c.725G>A	TGGGCCTCCGGTTCATGCCGCCCAT	GGAACTGTTACACATGTAGTTGTAG	GCA	GTA	gapfill	BC6, BC14
U2AF1 c.470A>C	CCTCGTGTGCATTCTCCCATCTCAT	ACGGCAGCAGGCTTCTCTGAAGTCC	ACTG	ACGG	gapfill	BC6, BC14
TET2 c.2790_2791del	CTGAGTGTGACTTCCTCCCTGGTCA	CAGGAAAAACATTTGCATGGTTATG	GGCA	GA	gapfill	BC6, BC14
SF3B1 c.2098A>G	ATGGCCAAAGCACTGATGGTCCGAA	GCTGCTCATCCACAAGACCATGTTC	CTTTCT	CTTCCT	gapfill	BC6, BC14
EZH2 c.2054G>A	TTGGATTTACCGAATGATTTGCAAA	TTTTGTTACCCTTGCGGGTTGCATC	ACGAA	ATGAA	gapfill	BC6, BC14
ASXL1 c.1900A>T	TCCGATGGCAGTGGTGGCCGCCTCT	TGGCAGTGGTGACCTCTCGCCCCTC	CTA	CAA	gapfill	BC6, BC14
SH2B3 c.1527del	ATCGCCCTGGGAGACCCTCTGGGCT	CCCGGGGACAGCCAGAAGAACTAAG	GAGCC	GAGC	gapfill	BC6, BC14
NFE2 c.137dupC	GAGCTGGGGCTTGGGGCTCAAATGA	CACTTGGAGCATTCAGACCCTGCAG	TGGCT	TGGGCT	gapfill	BC6, BC14
CALR c.1150_1154delinsTGTC	CCTCATCTTTGTCCTCATCATCCTC	TCTGCCTCCTCCTCCTCTTTGCGTT	CTTGTCC	CGACAC	gapfill	BC6, BC14
TP53 c.919_920	AGAGGAGCTGGTGTTGTTGGGCAGT	TCGCTTAGTGCTCCCTGGGGGCAGC	GC	GTT	gapfill	BC6, BC14
NRAS c.35G>A	TTGTCAGTGCGCTTTTCCCAACACC	GCTCCAACCACCACCAGTTTGTACT	ACCT	ATCT	gapfill	BC6, BC14
IDH2 c.419G>A	GGAAGACAGTCCCCCCCAGGATGTT	AGTTCCATTGGGACTTTTCCACATC	CCGGAT	CTGGAT	gapfill	BC6, BC14
SETD2 c.4702A>G	GACAAAGGTGTTCGAAGGAAGGTCT	AGCTCTCAAGCCCCAGCCTTTCTTT	TTGGC	TCGGC	gapfill	BC6, BC14
TP53 c.455dupC	TGGCCATGGCGCGGACGCGGGTGCC	GGGTGTGGAATCAACCCACAGCTGC	GGGCGG	GGGCGGG	gapfill	BC6, BC14
TET2 c.685dupA	ACAATCTGGATAATATTGAGACAGT	TTTTCCAGGAGTTCACCATGTGTGT	GTT	GTTT	gapfill	BC6, BC14
JAK2 c.731A>G	ACTTAAGTTTCAAGTTTCTGGCAGT	GCATTGGCTGAATTGCTGAATAAAT	GGCTTT	GGCTCT	gapfill	BC6, BC14
TP53 c.78delT	AAGGGGGACAGAACGTTGTTTTCAG	TCCATAGGTCTGAAAATGTTTCCTG	GAAGTAGTT	GAGTAGTT	gapfill	BC6, BC14
TET2 c.5618T>C	CATGCAGCTCACGCTTTGCACACTC	GAGAATTGACCCATGAGTTGGAGCC	AAT	AGT	gapfill	BC6, BC14
SH2B3 c.894G>A	CCTGTGCACTCCGAGAGCTCAGCCA	TGAATTCAGCTGCTGCTCGTCTCCC	TCCA	TTCA	gapfill	BC6, BC14
PPM1D c.1636_1639	TAAGCCATTTCGTCTATGCTTCTTC	GGGCCAGAATTGGACTCTTCTAATG	ATCAGG	ATCAGG	gapfill	BC6, BC14
MPL c.1771T>G	CAGGCAAGAAGGCTGCAATCTTCGG	CCATCTGGGCCTGGGAGGAACACAG	TAGT	TCGT	gapfill	BC6, BC14
DNMT3A c.2644C>T	GCCCAGCAGTCTCTGCCTCGCCAAG	CATGTTGGAGACGTCAGTATAGTGG	CGGCT	CAGCT	gapfill	BC6, BC14
IDH1 c.395G>A	CTCTGTATTGATCCCCATAAGCATG	CCTATGATGATAGGTTTTACCCATC	ACGA	ATGA	gapfill	BC6, BC14
JAK2 c.892T>C	ACTTTCTTTATGTTTCCCTCTTGAC	GAATTCCACCGTTTCCAGTTATTAT	CACT	CGCT	gapfill	BC6, BC14
TP53 c.536A>G	GACCATCGCTATCTGAGCAGCGCTC	GTGGGGGCAGCGCCTCACAACCTCC	ATG	ACG	gapfill	BC6, BC14
RUNX1 0bp	ACCTCCACCATGCTGCGGTCGCCGC	TCCTCAGCTTGCCGGCCAGGGCAGC			control_0bp	BC6, BC14
PTPN11 0bp	CTTGTCAACAGTAGGTTTTCTGCCT	CCACACCAGTGATATTTGGGTGAAA			control_0bp	BC6, BC14
PPM1D 0bp	ACCGCCGCGGCGAGGGCTTTTCTTC	AGCCGTCGGTTCGGGCTCCACAACG			control_0bp	BC6, BC14
NRAS 0bp	CCTCTATGGTGGGATCATATTCATC	TACAAAGTGGTTCTGGATTAGCTGG			control_0bp	BC6, BC14
KRAS 0bp	GCTGTATCGTCAAGGCACTCTTGCC	TACGCCACCAGCTCCAACTACCACA			control_0bp	BC6, BC14
MPL 0bp	GCCAGCAAGGAGACATCTTGGCTGC	TGACTTGGGCCAGGTTTTGAGGGGC			control_0bp	BC6, BC14
JAK2 0bp	TAGAAGAGGTGGATGTTCCCTCCAT	TTCTGTCATCGTAAGGCAGGCCATT			control_0bp	BC6, BC14
IDH2 0bp	AGGCCGGCCGCGAGCCTGAGGCTCT	GCAGAGCGAGCGCACGACCCGCAGG			control_0bp	BC6, BC14
CBL 0bp	CCGAACCCGAGCCCCCGGAGCCGCT	GCCGCCCCCGGCCCCAGAGCTCTTC			control_0bp	BC6, BC14
NFE2 0bp	ATGGGATGTGGATGCTGGGAGCTCA	TAAGGTGGTGGAGGAAGTGGGAAGC			control_0bp	BC6, BC14
ASXL1 0bp	ACTGCAGGGCATCCTTCTTGAGCGT	GAAAAGGCTGATTCGGCCAGGCAGT			control_0bp	BC6, BC14
IDH1 0bp	TTTCATCTCCTTGCATCTCTACCAC	AGAACCGCCACTGATTTTTTTGGAC			control_0bp	BC6, BC14
RRAS 0bp	AAGCCGTGGCCAGCACGCATGTACT	GCTCTCTCATGGCCCCGAACTCTTC			control_0bp	BC6, BC14
DNMT3A 0bp	CCTTCCGTGCCGTGGTGCTGGGCTC	TTGGCGCTCCTCCTTGCCACGCGGC			control_0bp	BC6, BC14
EZH2 0bp	GTTCTTTCCAAAATTTTCTGACGAT	TGGAACTAAACATACTCTTTACTTC			control_0bp	BC6, BC14
GATA2 0bp	CGCATTCAGCACGGCCGGGTGCGCC	ATCCAGCGCGGCTGCTCGGGCGCCA			control_0bp	BC6, BC14
HRAS 0bp	TCCTCTATAGTGGGGTCGTATTCGT	CCACAAAATGGTTCTGGATCAGCTG			control_0bp	BC6, BC14
SETBP1 0bp	CAGGAAGTCTGACTCGCCCCCTCTT	TGCCGGGAGCTGCTTAAGGTTTCCC			control_0bp	BC6, BC14
TP53 0bp	CTGGGTCTTCAGTGAACCATTGTTC	AATATCGTCCGGGGACAGCATCAAA			control_0bp	BC6, BC14
U2AF1 0bp	GTTTATTGTGCAACCGAGAGCACCT	GTCTCCATGACGACATGCTCCAATT			control_0bp	BC6, BC14
ZRSR2 0bp	CGAGCAAGTTCCTGCCGACGTTTCT	TTCGTTTCTCCTTCTTCAGGGCGGC			control_0bp	BC6, BC14
SETD2 0bp	TCTTCTTCTTCAGGGGTCGGGTGCT	CCGGGTCGTAGAAATCCCCCATCTT			control_0bp	BC6, BC14
SF3B1 0bp	GCCTTGAATTTCTCGAATCTGTGCT	TCAATATCTTCGTGAGTCTTGGCGA			control_0bp	BC6, BC14
SH2B3 0bp	GTGCTGCGGATGCTCCCGGGCGAAC	AGCCAGTACTGGCGGGCCAGCTCCC			control_0bp	BC6, BC14
TET2 0bp	GAGGTGATGGTATCAGGAATGGACT	TAGTCTGTTGCCCTCAACATGGTTG			control_0bp	BC6, BC14
CALR 0bp	GTAGACGGCAGGCTCGGCGACGGCC	AGGCCGAGGAGGCCGAGCAGCAGCG			control_0bp	BC6, BC14
SRSF2 0bp	CGCCCGTACTTCTCGAAGACGCGCC	TCAGCGTGTCGGGCGAGGTGCGGTA			control_0bp	BC6, BC14
ASXL1 c.2081_2099dup_alt	ATTTAGAGGATAAGGCGGCAGTAGT	TGTGTAAGGCGGCAGTAGTTGTGTT			dual	BC6, BC14
NFE2 c.782_785del_alt	GCTGGCTGTCAGCGGGTACCTTGCC	AATAGCTCATTAAAGTCATCTACCG			dual	BC6, BC14
NFE2 c.782_785del_ref	GCTCTCTGTCAGCGGGTACCTTGCC	AATAGCTCATTAAAGTCATCTACCG			dual	BC6, BC14
ASXL1 c.2081_2099dup_ref	ATTTAGAGGATAAGGCGGCAGTAGT	TGTGTTCGCTGTAGATCTGACGTAC			dual	BC6, BC14
TP53 c.659A>G	GTCAGAGCCAACCTCAGGCGGCTCA	GGGCACCACCACACTATGTCGAAAA	TA	CA	gapfill	BC7, BC15
TET2 c.2908dupA	GTGCATCTGACTATGGCAAGACTCA	TGGGGTTGCTGTGTTTGCTGCTGTT	GTT	GTTT	gapfill	BC7, BC15
SRSF2 c.284_307del	CCCGTACCTGCGGGGTGGCGGTCCC	GGCCGTAGCGCGCCATTTGCACCCG	CGGCGGCTGTGGTGTGAGTCCGGGGGGC	CGGC	gapfill	BC7, BC15
TET2 c.2790_2791del	CTGAGTGTGACTTCCTCCCTGGTCA	CAGGAAAAACATTTGCATGGTTATG	GGCA	GA	gapfill	BC7, BC15
HRAS c.26_28del	ATGGTCAGCGCACTCTTGCCCACAC	CCACCACCAGCTTATATTCCGTCAT	CGCCGGCGCCCA	CGCCGGCGC	gapfill	BC7, BC15
SETBP1 c.2602G>A	GTTGTTGTCTGTCCCAATGCCGCTG	TGGGGATCGTCTCCTCACTGTGGGA	TCGC	TTGC	gapfill	BC7, BC15
ASXL1 c.2535del	AGTCGGTGAGGATTCAGGTGTGGAA	GGGTCACATTTACAGGATCCTTCAT	CTGG	CTG	gapfill	BC7, BC15
TET2 c.2439_2440insA	GGTCTGACTATAAGGGGAATTTCTA	TTATATTCTGTACTTCCTCCAGTCC	CGAT	CGATT	gapfill	BC7, BC15
ASXL1 c.2407C>T	ATTGTCTGCAGGAACGGTGGGTCCT	CCTCATCATCACTTTCCCAGGAAGT	TGCT	TACT	gapfill	BC7, BC15
ASXL1 c.2245_2246insGG	ATGGCTGGTCCCCAGTGGGAGCAAC	TGGGAGGCATCTCCTAGCCCATCTG	GGGGAGT	GGGGAGCCT	gapfill	BC7, BC15
SF3B1 c.2098A>G	ATGGCCAAAGCACTGATGGTCCGAA	GCTGCTCATCCACAAGACCATGTTC	CTTTCT	CTTCCT	gapfill	BC7, BC15
SF3B1 c.1998G>T	CATAAGAATAGCTATCTGTTGTACA	TAATACCAGTGTGTCTCGCTTGCCA	ATCT	ATAT	gapfill	BC7, BC15
TP53 c.920-1G>A	AGAGGAGCTGGTGTTGTTGGGCAGT	AGGAAAGAGGCAAGGAAAGGTGATA		GTT	gapfill	BC7, BC15
ASXL1 c.1815C>A	AGGGTCCTGGCGCCAGTCCAACCCC	GGAGGACTCCGTGGTGGGGATGATC	GGCA	GTCA	gapfill	BC7, BC15
JAK2 c.3187_3189	TGTCCTTGTTTGTCATTGCCAATCA	ATAAATTCCGCTGGTGGACTTTTAC	TACGC	TACGC	gapfill	BC7, BC15
KRAS c.173C>T	ATTGCACTGTACTCCTCTTGACCTG	GTCGAGAATATCCAAGAGACAGGTT	CTGT	CTAT	gapfill	BC7, BC15
SRSF2 c.161C>T	GAAAGCGAACGAAGGCGAAGCCGCG	TCCTTGGTGTAGCGGTCCCGCGGGA	GGAC	GAAC	gapfill	BC7, BC15
PPM1D c.1547C>A	AATTTCTTGGGCTTTCATTTGGCCA	TCTTCAAATTTTTTTGGTCCATGAC	GGAGTTGACA	GGAGTTTACA	gapfill	BC7, BC15
SH2B3 c.1527del	ATCGCCCTGGGAGACCCTCTGGGCT	CCCGGGGACAGCCAGAAGAACTAAG	GAGCC	GAGC	gapfill	BC7, BC15
PTPN11 c.1508G>A	CGGTACTGTGCTTCTGTCTGGACCA	TGACCTCTGAGACCGCACCATCTGG	TCCC	TCTC	gapfill	BC7, BC15
NFE2 c.137dupC	AGCTGGGGCTTGGGGCTCAAATGAT	CACTTGGAGCATTCAGACCCTGCAG	GGCT	GGGCT	gapfill	BC7, BC15
CBL c.1259G>A	TGGGTTCAGTACCTTTAATTTCACA	AGAAAGGACAGCCCTGACCTTCTGA	TCGGC	TTGGC	gapfill	BC7, BC15
ASXL1 c.1249C>T	GTACAGATTCCTTCTGGCTCTGGTT	GATCTGGCCGAGAGCGTTTCTTAAA	CGGA	CAGA	gapfill	BC7, BC15
GATA2 c.1192C>T	TTCTTGGACTTGTTGGACATCTTCC	TCCGAGTCTGGATCCCTTCCTTCTT	GGT	AGT	gapfill	BC7, BC15
RRAS c.116G>T	GGATGGTCAGCGCGCTCTTGCCCAC	CCGCCGCCCACGACCACCAGCTTGT	GCCG	GACG	gapfill	BC7, BC15
RUNX1 c.1103dupC	GGTAGGAGGGCGAGCTGGCTTGGAA	TCCCTGCGCTTGCGACGAGCCGGGG	CGGGCC	CGGGGCC	gapfill	BC7, BC15
SH2B3 c.1033G>A	TCTTCTGGCAGGCCGGGTCCAGCAG	GGAGAAGCACCTTGGTTAAGGGAAT	CCCCCCA	CCCCCTA	gapfill	BC7, BC15
TET2 c.4537+2T>G	CACATTTATCTACAAATGCTTTACATTAAAT	TGCCAACTGTTTAGCCTGGCTTGCG		TTCCC	gapfill	BC7, BC15
TET2 c.4537_4539	TGACTGGTCCTGAAAGTCGCAAAAG	TGCCAACTGTTTAGCCTGGCTTGCG	TTC		gapfill	BC7, BC15
ASXL1 c.1636C>T	ACTTTCAATTGTGTTACGAAAGGAC	CGATCTTCAAGCCGGGGCTTCTTTT	TGA	TAA	gapfill	BC7, BC15
TET2 c.3218G>A	TCTAAAGCTGGGGTGTGGCTATCAA	TGCAGCAGTGGTTTGTCTAGTCAAA	GTTC	GTTC	gapfill	BC7, BC15
NFE2 c.190_194del	GAATCTGGGTGGATTGAGCAGGGGC	GTGGGTGGTGGAGGTCCAAGGTATG	AGTAAGTT	AGT	gapfill	BC7, BC15
TP53 c.393_395del	GCAGGTCTTGGCCAGTTGGCAAAAC	TGAGGGCAGGGGAGTACGTGCAAGT	ATCTTGT	ATCT	gapfill	BC7, BC15
ZRSR2 c.883C>T	GGGGCAGAATTCACACTGCAGCTGT	CCTGCATACCATCGTCCGTTAAACA	CGT	CAT	gapfill	BC7, BC15
TP53 c.818G>A	GGTCTCTCCCAGGACAGGCACAAAC	ACCTCAAAGCTGTTCCGTCCCAGTA	ACGC	ATGC	gapfill	BC7, BC15
TP53 c.321C>G	GAATGCAAGAAGCCCAGACGGAAAC	AGCTGCCCTGGTAGGTTTTCTGGGA	CGT	CCT	gapfill	BC7, BC15
EZH2 c.2054G>A	TTGGATTTACCGAATGATTTGCAAA	TTTTGTTACCCTTGCGGGTTGCATC	ACGAA	ATGAA	gapfill	BC7, BC15
CALR c.1150_1154delinsTGTC	CCTCATCTTTGTCCTCATCATCCTC	TCTGCCTCCTCCTCCTCTTTGCGTT	CTTGTCC	CGACAC	gapfill	BC7, BC15
JAK2 c.1849G>T	TGAACCAGAATATTCTCGTCTCCACAGA	ATACTCCATAATTTAAAACCAAATGCTTGTGAGAAAGCTTGCTC	CAC	AAC	gapfill	BC7, BC15
IDH2 c.419G>A	GGAAGACAGTCCCCCCCAGGATGTT	AGTTCCATTGGGACTTTTCCACATC	CCGGAT	CTGGAT	gapfill	BC7, BC15
NRAS c.35G>A	TTGTCAGTGCGCTTTTCCCAACACC	GCTCCAACCACCACCAGTTTGTACT	ACCT	ATCT	gapfill	BC7, BC15
TP53 c.536A>G	GACCATCGCTATCTGAGCAGCGCTC	GTGGGGGCAGCGCCTCACAACCTCC	ATG	ACG	gapfill	BC7, BC15
IDH1 c.395G>A	CTCTGTATTGATCCCCATAAGCATG	CCTATGATGATAGGTTTTACCCATC	ACGA	ATGA	gapfill	BC7, BC15
DNMT3A c.2644C>T	GCCCAGCAGTCTCTGCCTCGCCAAG	CATGTTGGAGACGTCAGTATAGTGG	CGGCT	CAGCT	gapfill	BC7, BC15
ASXL1 c.1934dupG	ATCGGTGGCCCCGCCGCCACCTCCACCCGGGCCA	CCCCCTCCGATGGCAGTGGTGGCC	CCC	CCGGGCCACC	gapfill	BC7, BC15
MPL c.1771T>G	CAGGCAAGAAGGCTGCAATCTTCGG	CCATCTGGGCCTGGGAGGAACACAG	TAGT	TCGT	gapfill	BC7, BC15
PPM1D c.1636_1639	TAAGCCATTTCGTCTATGCTTCTTC	GGGCCAGAATTGGACTCTTCTAATG	ATCAGG	ATCAGG	gapfill	BC7, BC15
TP53 c.919_920	AGAGGAGCTGGTGTTGTTGGGCAGT	TCGCTTAGTGCTCCCTGGGGGCAGC	GC	GTT	gapfill	BC7, BC15
JAK2 c.892T>C	ACTTTCTTTATGTTTCCCTCTTGAC	GAATTCCACCGTTTCCAGTTATTAT	CACT	CGCT	gapfill	BC7, BC15
SH2B3 c.894G>A	CCTGTGCACTCCGAGAGCTCAGCCA	TGAATTCAGCTGCTGCTCGTCTCCC	TCCA	TTCA	gapfill	BC7, BC15
ASXL1 c.4183C>G	AAGGGCATCCCTTCCAAGTGACCCA	TCCAGGGGACTATGCCCAGTAGCTT	CCAGT	CCACT	gapfill	BC7, BC15
TET2 c.4021dupG	AATCTGATTATTATATGCATCAGGT	AGTTTCTTATATGTTGGTGCCATAA	GCA	GCCA	gapfill	BC7, BC15
EZH2 c.453_455del	TATCCCCGTGTACTTTCCCATCATA	TAGTTCTTCAATGAAAGTACCATCC	ATTTTTTAT	ATTTAT	gapfill	BC7, BC15
TP53 c.455dupC	TGGCCATGGCGCGGACGCGGGTGCC	GGGTGTGGAATCAACCCACAGCTGC	GGGCGG	GGGCGGG	gapfill	BC7, BC15
SETD2 c.4702A>G	GACAAAGGTGTTCGAAGGAAGGTCT	AGCTCTCAAGCCCCAGCCTTTCTTT	TTGGC	TCGGC	gapfill	BC7, BC15
TET2 c.4249G>T	GTCAGAGACTTTGTATAAAGGCAGA	GAAGCTGCTCATCCTCAGGTTTTCC	ACGT	AAGT	gapfill	BC7, BC15
TET2 c.5618T>C	CATGCAGCTCACGCTTTGCACACTC	GAGAATTGACCCATGAGTTGGAGCC	AAT	AGT	gapfill	BC7, BC15
TET2 c.685dupA	ACAATCTGGATAATATTGAGACAGT	TTTTCCAGGAGTTCACCATGTGTGT	GTT	GTTT	gapfill	BC7, BC15
JAK2 c.731A>G	ACTTAAGTTTCAAGTTTCTGGCAGT	GCATTGGCTGAATTGCTGAATAAAT	GGCTTT	GGCTCT	gapfill	BC7, BC15
TP53 c.742C>T	TGTGATGATGGTGAGGATGGGCCTC	TCATGCCGCCCATGCAGGAACTGTT	CGGT	CAGT	gapfill	BC7, BC15
TP53 c.78delT	AAGGGGGACAGAACGTTGTTTTCAG	TCCATAGGTCTGAAAATGTTTCCTG	GAAGTAGTT	GAGTAGTT	gapfill	BC7, BC15
U2AF1 c.470A>C	CCTCGTGTGCATTCTCCCATCTCAT	ACGGCAGCAGGCTTCTCTGAAGTCC	ACTG	ACGG	gapfill	BC7, BC15
NFE2 c.817C>T	CTGGGCTGCCACCTTGTTTTTGCCC	CGTCGGATGTCCCGGACTAGCGCTA	CGT	CAT	gapfill	BC7, BC15
RUNX1 0bp	ACCTCCACCATGCTGCGGTCGCCGC	TCCTCAGCTTGCCGGCCAGGGCAGC			control_0bp	BC7, BC15
PTPN11 0bp	CTTGTCAACAGTAGGTTTTCTGCCT	CCACACCAGTGATATTTGGGTGAAA			control_0bp	BC7, BC15
PPM1D 0bp	ACCGCCGCGGCGAGGGCTTTTCTTC	AGCCGTCGGTTCGGGCTCCACAACG			control_0bp	BC7, BC15
NRAS 0bp	CCTCTATGGTGGGATCATATTCATC	TACAAAGTGGTTCTGGATTAGCTGG			control_0bp	BC7, BC15
KRAS 0bp	GCTGTATCGTCAAGGCACTCTTGCC	TACGCCACCAGCTCCAACTACCACA			control_0bp	BC7, BC15
MPL 0bp	GCCAGCAAGGAGACATCTTGGCTGC	TGACTTGGGCCAGGTTTTGAGGGGC			control_0bp	BC7, BC15
JAK2 0bp	TAGAAGAGGTGGATGTTCCCTCCAT	TTCTGTCATCGTAAGGCAGGCCATT			control_0bp	BC7, BC15
IDH2 0bp	AGGCCGGCCGCGAGCCTGAGGCTCT	GCAGAGCGAGCGCACGACCCGCAGG			control_0bp	BC7, BC15
CBL 0bp	CCGAACCCGAGCCCCCGGAGCCGCT	GCCGCCCCCGGCCCCAGAGCTCTTC			control_0bp	BC7, BC15
NFE2 0bp	ATGGGATGTGGATGCTGGGAGCTCA	TAAGGTGGTGGAGGAAGTGGGAAGC			control_0bp	BC7, BC15
ASXL1 0bp	ACTGCAGGGCATCCTTCTTGAGCGT	GAAAAGGCTGATTCGGCCAGGCAGT			control_0bp	BC7, BC15
IDH1 0bp	TTTCATCTCCTTGCATCTCTACCAC	AGAACCGCCACTGATTTTTTTGGAC			control_0bp	BC7, BC15
RRAS 0bp	AAGCCGTGGCCAGCACGCATGTACT	GCTCTCTCATGGCCCCGAACTCTTC			control_0bp	BC7, BC15
DNMT3A 0bp	CCTTCCGTGCCGTGGTGCTGGGCTC	TTGGCGCTCCTCCTTGCCACGCGGC			control_0bp	BC7, BC15
EZH2 0bp	GTTCTTTCCAAAATTTTCTGACGAT	TGGAACTAAACATACTCTTTACTTC			control_0bp	BC7, BC15
GATA2 0bp	CGCATTCAGCACGGCCGGGTGCGCC	ATCCAGCGCGGCTGCTCGGGCGCCA			control_0bp	BC7, BC15
HRAS 0bp	TCCTCTATAGTGGGGTCGTATTCGT	CCACAAAATGGTTCTGGATCAGCTG			control_0bp	BC7, BC15
SETBP1 0bp	CAGGAAGTCTGACTCGCCCCCTCTT	TGCCGGGAGCTGCTTAAGGTTTCCC			control_0bp	BC7, BC15
TP53 0bp	CTGGGTCTTCAGTGAACCATTGTTC	AATATCGTCCGGGGACAGCATCAAA			control_0bp	BC7, BC15
U2AF1 0bp	GTTTATTGTGCAACCGAGAGCACCT	GTCTCCATGACGACATGCTCCAATT			control_0bp	BC7, BC15
ZRSR2 0bp	CGAGCAAGTTCCTGCCGACGTTTCT	TTCGTTTCTCCTTCTTCAGGGCGGC			control_0bp	BC7, BC15
SETD2 0bp	TCTTCTTCTTCAGGGGTCGGGTGCT	CCGGGTCGTAGAAATCCCCCATCTT			control_0bp	BC7, BC15
SF3B1 0bp	GCCTTGAATTTCTCGAATCTGTGCT	TCAATATCTTCGTGAGTCTTGGCGA			control_0bp	BC7, BC15
SH2B3 0bp	GTGCTGCGGATGCTCCCGGGCGAAC	AGCCAGTACTGGCGGGCCAGCTCCC			control_0bp	BC7, BC15
TET2 0bp	GAGGTGATGGTATCAGGAATGGACT	TAGTCTGTTGCCCTCAACATGGTTG			control_0bp	BC7, BC15
CALR 0bp	GTAGACGGCAGGCTCGGCGACGGCC	AGGCCGAGGAGGCCGAGCAGCAGCG			control_0bp	BC7, BC15
SRSF2 0bp	CGCCCGTACTTCTCGAAGACGCGCC	TCAGCGTGTCGGGCGAGGTGCGGTA			control_0bp	BC7, BC15
ASXL1 c.2081_2099dup_alt	ATTTAGAGGATAAGGCGGCAGTAGT	TGTGTAAGGCGGCAGTAGTTGTGTT			dual	BC7, BC15
NFE2 c.782_785del_alt	GCTGGCTGTCAGCGGGTACCTTGCC	AATAGCTCATTAAAGTCATCTACCG			dual	BC7, BC15
NFE2 c.782_785del_ref	GCTCTCTGTCAGCGGGTACCTTGCC	AATAGCTCATTAAAGTCATCTACCG			dual	BC7, BC15
ASXL1 c.2081_2099dup_ref	ATTTAGAGGATAAGGCGGCAGTAGT	TGTGTTCGCTGTAGATCTGACGTAC			dual	BC7, BC15
JAK2 c.1849G>T	TGAACCAGAATATTCTCGTCTCCACAGA	ATACTCCATAATTTAAAACCAAATGCTTGTGAGAAAGCTTGCTC	CAC	AAC	gapfill	BC8, BC16
TET2 c.2908dupA	GTGCATCTGACTATGGCAAGACTCA	TGGGGTTGCTGTGTTTGCTGCTGTT	GTT	GTTT	gapfill	BC8, BC16
SRSF2 c.284_307del	CCCGTACCTGCGGGGTGGCGGTCCC	GGCCGTAGCGCGCCATTTGCACCCG	CGGCGGCTGTGGTGTGAGTCCGGGGGGC	CGGC	gapfill	BC8, BC16
[truncated: 91 more rows]
