# Supplementary material for: Scalable genotyping in fixed transcriptomes resolves clonal heterogeneity via single-cell sequencing
Source: bioRxiv. 2026 Jul 3:2026.04.11.717967. Originally published 2026 Apr 12. Preprint. [Version 3] doi: 10.64898/2026.04.11.717967 (PMC13081950; doi:10.64898/2026.04.11.717967)
Supplement: Supplement 2 — Extended Data Table 2: Metadata for glioma and MPN patients in this study. a, Diagnosis and bulk mutations for glioma patients 1–3 (Fig. 3, Supplementary Fig. 5). Mutations were assayed by MSK IMPACT23. b, Diagnosis and bulk mutations for MPN patients (Fig. 4–6). Bulk mutations were assayed from whole blood unless otherwise noted (CD34+ VAFs column). Patient age, sex, and treatments are noted. The GIFT panel used for each patient is also noted (columns “16-plex 1”, “16-plex 2”, “4-plex”, “1-plex”, which correspond to panels in Extended Data Table 1i–j). The 1-plex panel included genotyping probes for only JAK2 V617F. For select patients highlighted in this work, the identification name used in the paper is noted, and/or the figure panel containing phylogenetic analysis for that patient is noted. [file media-2.xlsx]

## Sheet: a - glioma
Index	Diagnosis	Mutation 1	Mutation 2	Mutation 3	Mutation 4	Mutation 5	Mutation 6	Mutation 7	Mutation 8
1	Glioblastoma	EGFR c.685A>T 11%	CARD11 c.2149G>A 26%	AXL c.1103G>A 12%	EGFR c.1889_1894delinsTAGGAT 9%	EGFR VIII
2	Astrocytoma	TP53 c.584T>C 82%	NTRK3 c.740G>C 21%	IDH1 c.395G>A 30%	EZH2 c.1011G>T 21%	MET c.1969C>T 76%	KEAP1 c.1165G>A 23%	PAK5 c.235G>A 25%	CIC c.3583G>A 16%
3	Astrocytoma	IDH1 c.395G>A 21%	TP53 c.743G>A 54%	ATRX c.6327-2A>G 62%	TP53 c.586C>T 31%	EPHA5 c.1037A>G 17%

## Sheet: b - MPN
MPN_Samples
Sample Name	index	Diagnosis	Driver mutation	Mutation 2	Mutation 3	Mutation 4	Mutation 5	Mutation 6	Mutation 7	Age	Sex	Treatment at time of blood sample	Previous treatments	16-plex 1	16-plex 2	4-plex	1-plex	Selected in Fig. 5a?	ID in Supplementary Fig. 10,11	Phylogeny in	Karyotype	CD34+ VAFs
MPN1	1	postPV MF	c.1849G>T ; JAK2V617F 78%	TET2 c.5618T>C p.I1873T 29%	TET2 c.4537+3A>T 2.9%	g.54292780_54292782delinsTT NFE2 :c.714_716delinsAA p.T239Rfs*9 1.5%	TP53 c.524G>A p.R175H 33.6%			75	F	Ruxo	HU, IFN, HU	BC003				selected	postPV MF 1
MPN2	2	postET PV (Budd-Chiari)	c.1849G>T ; JAK2V617F 89%	ASXL1 c.4183C>G p.L1395V 49.9%	IDH2 c.419G>A p.R140Q 43.5%					50	F	No treatment currently (phlebotomy)	HU	BC009
MPN3	3	postPV MF	c.1849G>T ; JAK2V617F % 51%	TP53 c.321C>G p.Y107* 97.2%						76	F	Ruxo low dose + EPO + pipobroman	Ruxo high dose	BC010
MPN4	4	AML postMF	CALR c.1150_1154delinsTGTC insTGTC +delGACAA p.D384Cfs*46 61.3%	EZH2 c.2054G>A p.R685H 18.2%	TP53 c.818G>A p.R273H 47.3%	TP53 c.920-1G>A 18.7%	TP53 c.659A>G p.Y220C 1%	ZRSR2 c.883C>T p.R295* 10.8%		64	M	Ruxo	HU	BC007						Fig. 6	44,XY,der(17)t(17;18)(p13;q21),-18,der(21)t(21;22)(q22;q11),-22[13] / 46,XY,del(5)(q13?q33?),del(13)(q12?q22?)[cp6] / 46,XY[1]	EZH2 c.2054G>A 25%, TP53 c.818G>A 69%, TP53 c.659A>G 0%, ZRSR2 c.883C>T 8%, CALR c.1150_1154delinsTGTC 75%, TP53 c.920-1G>A 15%
MPN5	5	PMF	c.1849G>T ; JAK2V617F 75%	g.32434793_32434811dup ASXL1 c.2081_2099dup: ACACAACTACTGCCGCCTT p.P701Tfs*23 46.2%	SRSF2 c.284C>G p.P95R 50.4%	DNMT3A c.2644C>T p.R882C 49.7%				73	F	IFN+Ruxo	No treatment	BC004
MPN6	6	ET	CALR c.1154_1155insTTGTC p.K385Nfs*47 33%	TP53 c.742C>T p.R248W 3%	TP53 c.536A>G p.H179R 1.3%	TP53 c.721T>C p.S241P 1.4% - not targeted	PPM1D c.1639del p.M547* 11%	PPM1D c.1636dup p.L546Pfs*6 2.3%	SETD2 c.4702A>G p.K1568E 22.2%	82	F	HU	No treatment	BC001
MPN7	7	postPV MF	c.1849G>T ; JAK2V617F 92%	RRAS c.116G>T p.G39V 46.7%						76	M	Ruxo	HU	BC013
MPN8	8	postET MF	c.1849G>T ; JAK2V617F 54%	g.7676401del NM_000546.6 TP53 c.78delT Deletion: T p.P27Lfs*17 1.9%	g.7675161dup NM_000546.6 TP53 c.455dupC Insertion: C p.P153Afs*28 26.6%	TP53 c.613T>C p.Y205H 0.5%	NRAS c.35G>A p.G12D 1.5%			76	F	Ruxo + HU	HU, Anagrelide, IFN+Ruxo	BC011
MPN9	9	PMF	c.1849G>T ; JAK2V617F 21%	DNMT3A c.2645G>A p.R882H 33%						43	M	Ruxo high dose	IFN+Ruxo	BC014				selected	PMF 1
MPN10	10	postET MF	c.1849G>T ; JAK2V617F 93%	ASXL1 c.2407C>T p.Q803* 47.2%						71	M	Ruxo	IFN+Ruxo	BC015
MPN11	11	postPV MF	c.1849G>T ; JAK2V617F 96%	ASXL1 c.1934dupG p.G646Wfs*12 42.2%	EZH2 c.2064T>A p.N688K 41%					72	M	Ruxo high dose	Phlebotomy, Idasanutlin, IFN+Ruxo		BC016
MPN12	12	PV	c.1849G>T ; JAK2V617F 22%	TP53 c.659A>G p.Y220C 21.8%	SH2B3 c.1033G>A p.G345R 1.2%					77	M	IFN+Ruxo	Phlebotomy, IFN		BC001
MPN13	13	AML postET (MF phase)	c.1849G>T ; JAK2V617F 49%	ASXL1 c.1636C>T p.Q546* 44%						74	M	No treatment	Ruxo +HU+EPO, IFN, Fedra		BC005
MPN14	14	PV	c.1849G>T ; JAK2V617F 86%	TET2 c.4021dupG p.A1341Gfs*3 35.5%	g.148829760_148829762del EZH2:c.453_455del Deletion: AAA p.K151del 31%	g.54293303_54293307del NFE2:c.190_194del Deletion: ATTCA p.T64Lfs*19 3.5%	TP53 c.523C>G p.R175G 2.2%			60	F	HU	No treatment		BC003			selected
MPN15	15	PMF	c.1849G>T ; JAK2V617F 96%	g.32435247del NM_015338.6 ASXL1:c.2535del Deletion: C p.S846Vfs*21 46%	DNMT3A c.2644C>T p.R882C 48.5%	SETBP1 c.2602G>A p.D868N 41.6%	g.534304_534306del HRAS:c.26_28del Deletion: GTG p.V9del 0.5%			73	M	Ruxo+HU	HU, EPO, IFN+Ruxo		BC006
MPN16	16	PV	c.1849G>T ; JAK2V617F 54%	TP53 c.731G>A p.G244D 1.9%	g.7675220_7675222del TP53:c.393_395del Deletion: AAC p.D131del 2.3%	TP53 c.536A>G p.H179R 1.4%	PPM1D c.1547C>A p.Ser516* 5%			70	M	HU	phlebotomy	BC008				selected
MPN17	17	postPV MF	c.1849G>T ; JAK2V617F 68%							72	M	Ruxo high dose	HU		BC007			selected
MPN18	18	postPV MF	c.1849G>T ; JAK2V617F 60%	MPL c.1771T>G p.Y591D 18.4%	IDH1 c.395G>A p.R132H 21.9%					68	M	Ruxo	HU, IFN+Ruxo		BC008
MPN19	19	postET PV	c.1849G>T ; JAK2V617F 86%	TET2 c.4537+2T>G 26.7%	IDH1c.395G>A p.R132H 3.4%	IDH2 c.419G>A p.R140Q 2.8%				68	F	Ruxo low dose	HU, phlebotomy		BC010
MPN20	20	PMF	c.1849G>T ; JAK2V617F 91%	JAK2 p.R1063H 95.6%	JAK2 c.839C>T p.S280L 2.2%	ASXL1 c.2245_2246insGG p.L749Rfs*24 34.7%	ASXL1 c.1815C>A p.C605* 2.1%	ASXL1 c.1934dupG p.G646Wfs*12 5.7%		74	M	HU	IFN+Ruxo	BC012
MPN21	21	PV	c.1849G>T ; JAK2V617F 49%	ASXL1 c.1249C>T p.R417* 14.5%	SRSF2 c.161C>T p.S54F 3.6%	SH2B3 c.894G>A p.W298* 8.3%	TP53 c.535C>T p.H179Y 1.2%	TP53 c.376-2A>G 7.6%		76	M	Pipobroman	HU, IFN	BC002				selected	PV 1	Supplementary Fig. 16a-d
MPN22	22	AML postET complex karyotype TP53 mutated	c.1849G>T ; JAK2V617F 10%	IDH2 c.418C>T p.R140W 25%	SRSF2 c.284_307del p.P95_R102del 29.7%	TP53 c.733G>A p.G245S 10.9%	TP53 c.527G>A p.C176Y 35.6%	GATA2 c.1192C>T p.R398W 11.2%		69	M	No treatment	HU	BC005								JAK2 c.1849G>T 0%, GATA2 c.1192C>T 1%, IDH2 c.418C>T 40%, SRSF2 c.284_307del 86%, TP53 c.733G>A 1%, TP53 c.527G>A 85%
MPN23	23	postPV MF 4y PostHSCT	c.1849G>T ; JAK2V617F 93%	JAK2 c.731A>G p.K244R 96.1%	JAK2 c.892T>C p.W298R 0.9%	SF3B1 c.1998G>T p.K666N 45.2%				44	F	Romiplostim	HU, IFN		BC011
MPN24	24	PMF	c.1849G>T ; JAK2V617F 50%	g.105236732_105236733del NM_001127208.3 TET2:c.2790_2791del Deletion: GC p.P931* 38.6%	SF3B1 c.2098A>G p.K700E 38.5%	NFE2 c.137dupC p.S47Ifs*3 7.9%	g.54292713_54292716del NFE2:c.782_785del Deletion: GAGA p.E261Afs*3 1.7%	NFE2 c.115-1G>A 18% - not targeted	NFE2 c.817C>T p.R273W 3.7%	64	M	Ruxo high dose + EPO	HU, IFN+Ruxo		BC014
MPN25	25	PMF	c.1849G>T ; JAK2V617F 56%	ASXL1 c.1900A>T p.R634* 12.6%	TP53 c.830G>A p.C277Y 38.1%	TP53 c.725G>A p.C242Y 6.0%	U2AF1 c.470A>C p.Q157P 42.3%	g.111448101del NM_005475.3 SH2B3:c.1527del Deletion: G p.L510Sfs*38 49.6%		68	M	Ruxo	HU	BC006
MPN26	26	ET	c.1849G>T ; JAK2V617F 43%	ASXL1 c.3218G>A p.R1073H 1,1% - not targeted	CBL c.1259G>A p.R420Q 4,8%					59	F	no treatment	HU		BC012
MPN27	27	postPV MF	c.1849G>T ; JAK2V617F 95%	TET2 c.685dupA p.T229Nfs*25 10%	TET2 c.2439_2440insA p.R814Tfs*2 2.4%	TET2 c.4249G>T p.V1417F 4%	IDH2 c.419G>A p.R140Q 4.2%	KRAS c.173C>T p.T58I 2.9%	ZRSR2 c.884G>C p.R295P 1.6%	73	M	Ruxo high dose	phlebotomy, HU		BC013
MPN28	28	PMF	c.1849G>T ; JAK2V617F 1%	MPL c.1771T>G p.Y591D 77.1%	TET2 c.2908dupA p.T970Nfs*2 37.8%	IDH1 c.394C>T p.R132C 7.7%	SRSF2 c.284C>A p.P95H 39.9%	PTPN11 c.1508G>A p.G503E 29.6%	RUNX1 c.1103dupC p.F369Vfs*? 8.4%	69	F	Ruxo high dose	No treatment		BC004					Supplementary Fig. 16e-j
MPN29	29	ET	c.1849G>T ; JAK2V617F 52%	DNMT3A c.2695C>T p.R899C 15%	NFE2c.817C>T p.R273W 26%	PPM1D c.1338del p.E447Rfs*4 14%				76	F	HU	HU, IFN		BC002
MPN30	30	PV	c.1849G>T ; JAK2V617F 60%	SH2B3 c.926G>A p.G309E 1%						63	F	Ruxo	phlebotomy, HU		BC009			selected
MPN31	31	post ET MF	c.1849G>T; JAK2V617F 52%	ASXL1 c.1934dupG p.Gly646Trpfs*12 18%						63	F	IFN	No treatment			BC001		selected	postET MF 2
MPN32	32	post ET MF	c.1849G>T; JAK2V617F 39%	ASXL1 c.1934dupG p.Gly646Trpfs*12 36%	IDH2, c.419G>A p.R140Q, 36%	U2AF1, c.470A>G, p.Q157R 41%				55	F	IFN	HU, Anagrelide			BC002
MPN33	33	post ET MF	c.1849G>T; JAK2V617F 64%	ASXL1 c.1934dupG p.Gly646Trpfs*12 26%	TET2 c.685dupA p.T229Nfs*25 32%	TET2 c.5188del, p.D1730Mfs*15 2%				80	F	Ruxo	HU, IFN, Anagrelide			BC003		selected	postET MF 1
MPN34	34	postPV MF	c.1849G>T; JAK2V617F 73%	ASXL1 c.1900_1922del p.E635Rfs*15 5% - not targeted	TET2 c.3532G>A p.E1178K 34,2%	MPL c.1811T>A p.L604Q 1.3%	CHEK2 c.367T>C p.Y123H 1,5%			74	M	Ruxo+HU	HU, Phlebotomy			BC004
MPN35	35	PMF	c.1849G>T; JAK2V617F 80%	ASXL1 c.1934dupG p.Gly646Trpfs*12 28% - not targeted	U2AF1 c.101C>A p.S34Y 41% - not targeted					62	M	No treatment	No treatment				BC001	selected	PMF 2
healthy control 1	36													BC016
healthy control 2	37														BC015
